# Supplementary material for: Crystal structure of triethyl 2-(5-nitro-2H-indazol-2-yl)propane-1,2,3-tri­carboxyl­ate
Source: Acta Crystallogr E Crystallogr Commun. 2015 Sep 26;71(Pt 10):o780–1. doi: 10.1107/S2056989015017235 (PMC4647391; doi:10.1107/S2056989015017235)
Supplement: Supplementary file 1 [file e-71-0o780-sup1.cif]

##############################################################################
#                                                                            #
# This CIF contains the data in a paper accepted for publication in          #
# Acta Crystallographica Section E. It conforms to the requirements of       #
# Notes for Authors for Acta Crystallographica Section E, and has been       #
# peer reviewed under the auspices of the IUCr Commission on Journals.       #
#                                                                            #
# Full details of the Crystallographic Information File format               #
# are given in the paper "The Crystallographic Information File (CIF):       #
# a New Standard Archive File for Crystallography" by S. R. Hall, F. H.      #
# Allen and I. D. Brown [Acta Cryst. (1991), A47, 655-685].                  #
#                                                                            #
# The current version of the core CIF dictionary is obtainable from          #
# ftp://ftp.iucr.org/pub/cif_core.dic.                                       #
#                                                                            #
# Software is freely available for graphical display of the structure(s)     #
# in this CIF. For information consult the CIF software page                 #
# http://www.iucr.org/resources/cif/software.                                #
#                                                                            #
# This file may be used for bona fide research purposes within the           #
# scientific community so long as proper attribution is given to the journal # 
# article from which it was obtained.                                        #
#                                                                            #
##############################################################################
data_I
_audit_creation_method     SHELXL-2013
_chemical_name_systematic
;
Triethyl
2-(5-nitro-2<i>H</i>-indazol-2-yl)propane-1,2,3-tricarboxylate
;
_chemical_name_common     ?
_chemical_formula_moiety     'C19 H23 N3 O8'
_chemical_formula_sum     'C19 H23 N3 O8'
_chemical_formula_iupac     'C19 H23 N3 O8'
_chemical_formula_weight     421.40
_chemical_melting_point     ?
_shelx_space_group_comment
;
The symmetry employed for this shelxl refinement is uniquely defined
by the following loop, which should always be used as a source of
symmetry information in preference to the above space-group names.
They are only intended as comments.
;
_space_group_crystal_system     monoclinic
_space_group_name_H-M_alt     'P 21/c'
_space_group_name_Hall     '-P 2ybc'
loop_
    _space_group_symop_operation_xyz
    'x, y, z'
    '-x, y+1/2, -z+1/2'
    '-x, -y, -z'
    'x, -y-1/2, z-1/2'
_cell_length_a     13.4555(4)
_cell_length_b     18.6185(6)
_cell_length_c     8.5258(3)
_cell_angle_alpha     90
_cell_angle_beta     104.6030(10)
_cell_angle_gamma     90
_cell_volume     2066.90(12)
_cell_formula_units_Z     4
_cell_measurement_reflns_used     4233
_cell_measurement_theta_min     2.690
_cell_measurement_theta_max     26.372
_cell_measurement_temperature     296(2)
_exptl_crystal_description     block
_exptl_crystal_colour     colourless
_exptl_crystal_size_max     0.42
_exptl_crystal_size_mid     0.31
_exptl_crystal_size_min     0.26
_exptl_crystal_density_diffrn     1.354
_exptl_crystal_density_method     ?
_exptl_crystal_F_000     888
_exptl_absorpt_coefficient_mu     0.107
_exptl_absorpt_correction_type     multi-scan
_exptl_absorpt_process_details
;
(<i>SADABS</i>; Bruker, 2009)
;
_exptl_absorpt_correction_T_min     0.6729
_exptl_absorpt_correction_T_max     0.7461
_exptl_special_details     ?
_diffrn_ambient_temperature     296(2)
_diffrn_radiation_type     MoK\a
_diffrn_radiation_wavelength     0.71073
_diffrn_radiation_source     'fine-focus sealed tube'
_diffrn_radiation_monochromator     graphite
_diffrn_measurement_device_type     'Bruker X8 APEX'
_diffrn_measurement_method     '\f and \w scans'
_diffrn_reflns_number     36533
_diffrn_reflns_av_R_equivalents     0.0314
_diffrn_reflns_theta_min     2.690
_diffrn_reflns_theta_max     26.372
_diffrn_reflns_theta_full     25.242
_diffrn_measured_fraction_theta_max     0.999
_diffrn_measured_fraction_theta_full     0.999
_diffrn_reflns_limit_h_min     -16
_diffrn_reflns_limit_h_max     16
_diffrn_reflns_limit_k_min     -23
_diffrn_reflns_limit_k_max     23
_diffrn_reflns_limit_l_min     -10
_diffrn_reflns_limit_l_max     10
_refine_special_details     ?
_reflns_number_total     4233
_reflns_number_gt     3523
_reflns_threshold_expression     'I > 2\s(I)'
_refine_ls_structure_factor_coef     Fsqd
_refine_ls_matrix_type     full
_refine_ls_R_factor_all     0.0549
_refine_ls_R_factor_gt     0.0452
_refine_ls_wR_factor_gt     0.1199
_refine_ls_wR_factor_ref     0.1292
_refine_ls_goodness_of_fit_ref     1.031
_refine_ls_restrained_S_all     1.031
_refine_ls_number_reflns     4233
_refine_ls_number_parameters     309
_refine_ls_number_restraints     4
_refine_ls_hydrogen_treatment     constr
_refine_ls_weighting_scheme     calc
_refine_ls_weighting_details
              'w=1/[\s^2^(Fo^2^)+(0.0586P)^2^+0.8225P] where P=(Fo^2^+2Fc^2^)/3'
_atom_sites_solution_hydrogens     geom
_atom_sites_solution_primary     ?
_atom_sites_solution_secondary     ?
_refine_ls_shift/su_max     0.003
_refine_ls_shift/su_mean     0.000
_refine_diff_density_max     0.295
_refine_diff_density_min     -0.249
_refine_ls_extinction_method     none
_refine_ls_extinction_coef     .
loop_
    _atom_type_symbol
    _atom_type_description
    _atom_type_scat_dispersion_real
    _atom_type_scat_dispersion_imag
    _atom_type_scat_source
    'C' 'C' 0.0033 0.0016
                         'International Tables Vol C Tables 4.2.6.8 and 6.1.1.4'
    'H' 'H' 0.0000 0.0000
                         'International Tables Vol C Tables 4.2.6.8 and 6.1.1.4'
    'N' 'N' 0.0061 0.0033
                         'International Tables Vol C Tables 4.2.6.8 and 6.1.1.4'
    'O' 'O' 0.0106 0.0060
                         'International Tables Vol C Tables 4.2.6.8 and 6.1.1.4'
_computing_data_collection
;
<i>APEX2</i> (Bruker, 2009)
;
_computing_cell_refinement
;
<i>SAINT</i> (Bruker, 2009)
;
_computing_data_reduction
;
<i>SAINT</i> (Bruker, 2009)
;
_computing_structure_solution
;
SHELXS2013 (Sheldrick, 2008)
;
_computing_structure_refinement
;
SHELXL2013 (Sheldrick, 2008)
;
_computing_molecular_graphics
;
<i>ORTEP-3 for Windows</i> (Farrugia, 2012)
;
_computing_publication_material
;
<i>PLATON</i> (Spek, 2009) and <i>publCIF</i> (Westrip, 2010)
;
loop_
    _atom_site_type_symbol
    _atom_site_label
    _atom_site_fract_x
    _atom_site_fract_y
    _atom_site_fract_z
    _atom_site_U_iso_or_equiv
    _atom_site_adp_type
    _atom_site_calc_flag
    _atom_site_occupancy
    _atom_site_disorder_assembly
    _atom_site_disorder_group
    C C1 0.57273(14) 0.40719(9) 0.4318(2) 0.0514(4) Uani d 1 . .
    H H1 0.5740 0.4566 0.4170 0.062 Uiso calc 1 . .
    C C2 0.63996(13) 0.36345(10) 0.3833(2) 0.0510(4) Uani d 1 . .
    H H2 0.6882 0.3830 0.3344 0.061 Uiso calc 1 . .
    C C3 0.63713(11) 0.28818(9) 0.4066(2) 0.0423(4) Uani d 1 . .
    C C4 0.56810(11) 0.25484(8) 0.4740(2) 0.0392(3) Uani d 1 . .
    H H4 0.5675 0.2052 0.4859 0.047 Uiso calc 1 . .
    C C5 0.49768(11) 0.29933(8) 0.52479(18) 0.0340(3) Uani d 1 . .
    C C6 0.50052(11) 0.37504(8) 0.5058(2) 0.0385(3) Uani d 1 . .
    C C7 0.41751(11) 0.28790(8) 0.59778(19) 0.0360(3) Uani d 1 . .
    H H7 0.3948 0.2439 0.6272 0.043 Uiso calc 1 . .
    C C8 0.29510(11) 0.37241(8) 0.69122(19) 0.0352(3) Uani d 1 . .
    C C9 0.22024(12) 0.42301(8) 0.5780(2) 0.0395(3) Uani d 1 . .
    H H9A 0.1699 0.4399 0.6332 0.047 Uiso calc 1 . .
    H H9B 0.2579 0.4645 0.5551 0.047 Uiso calc 1 . .
    C C10 0.16487(13) 0.38884(9) 0.4201(2) 0.0451(4) Uani d 1 . .
    C C11A 0.0301(7) 0.4160(8) 0.1824(13) 0.074(3) Uani d 0.425(17) A 1
    H H11A 0.0590 0.3764 0.1346 0.088 Uiso calc 0.425(17) A 1
    H H11B 0.0330 0.4596 0.1212 0.088 Uiso calc 0.425(17) A 1
    C C12A -0.0758(10) 0.4003(13) 0.194(2) 0.130(6) Uani d 0.425(17) A 1
    H H12A -0.1191 0.3917 0.0876 0.195 Uiso calc 0.425(17) A 1
    H H12B -0.1018 0.4405 0.2419 0.195 Uiso calc 0.425(17) A 1
    H H12C -0.0752 0.3585 0.2601 0.195 Uiso calc 0.425(17) A 1
    C C11B 0.0141(6) 0.3852(5) 0.2097(12) 0.075(2) Uani d 0.575(17) A 2
    H H11C 0.0492 0.3815 0.1236 0.090 Uiso calc 0.575(17) A 2
    H H11D -0.0005 0.3371 0.2415 0.090 Uiso calc 0.575(17) A 2
    C C12B -0.0826(6) 0.4264(6) 0.1532(14) 0.089(3) Uani d 0.575(17) A 2
    H H12D -0.1247 0.4041 0.0579 0.134 Uiso calc 0.575(17) A 2
    H H12E -0.0669 0.4747 0.1281 0.134 Uiso calc 0.575(17) A 2
    H H12F -0.1187 0.4272 0.2369 0.134 Uiso calc 0.575(17) A 2
    C C13 0.24285(12) 0.30296(8) 0.7280(2) 0.0393(3) Uani d 1 . .
    H H13A 0.2198 0.2751 0.6293 0.047 Uiso calc 1 . .
    H H13B 0.2920 0.2742 0.8055 0.047 Uiso calc 1 . .
    C C14 0.15273(14) 0.32020(10) 0.7957(2) 0.0503(4) Uani d 1 . .
    C C15A -0.0178(6) 0.3478(8) 0.7695(11) 0.057(3) Uani d 0.302(15) B 1
    H H15A -0.0369 0.3170 0.8488 0.069 Uiso calc 0.302(15) B 1
    H H15B 0.0080 0.3931 0.8198 0.069 Uiso calc 0.302(15) B 1
    C C16A -0.1043(10) 0.3585(16) 0.6243(16) 0.107(7) Uani d 0.302(15) B 1
    H H16A -0.1639 0.3741 0.6574 0.161 Uiso calc 0.302(15) B 1
    H H16B -0.1191 0.3140 0.5661 0.161 Uiso calc 0.302(15) B 1
    H H16C -0.0858 0.3942 0.5555 0.161 Uiso calc 0.302(15) B 1
    C C15B -0.0333(4) 0.3135(4) 0.7256(9) 0.0766(16) Uani d 0.698(15) B 2
    H H15C -0.0248 0.3055 0.8406 0.092 Uiso calc 0.698(15) B 2
    H H15D -0.0797 0.2773 0.6663 0.092 Uiso calc 0.698(15) B 2
    C C16B -0.0756(7) 0.3862(2) 0.6799(14) 0.106(3) Uani d 0.698(15) B 2
    H H16D -0.1443 0.3888 0.6929 0.158 Uiso calc 0.698(15) B 2
    H H16E -0.0763 0.3957 0.5690 0.158 Uiso calc 0.698(15) B 2
    H H16F -0.0335 0.4213 0.7485 0.158 Uiso calc 0.698(15) B 2
    C C17 0.34844(12) 0.40826(9) 0.8553(2) 0.0423(4) Uani d 1 . .
    C C18 0.35337(18) 0.50899(12) 1.0282(3) 0.0682(6) Uani d 1 . .
    H H18A 0.4263 0.4989 1.0649 0.082 Uiso calc 1 . .
    H H18B 0.3451 0.5605 1.0131 0.082 Uiso calc 1 . .
    C C19 0.3021(2) 0.48556(16) 1.1524(3) 0.0839(7) Uani d 1 . .
    H H19A 0.3314 0.5103 1.2521 0.126 Uiso calc 1 . .
    H H19B 0.3112 0.4347 1.1690 0.126 Uiso calc 1 . .
    H H19C 0.2301 0.4963 1.1172 0.126 Uiso calc 1 . .
    N N1 0.71300(11) 0.24372(9) 0.3546(2) 0.0561(4) Uani d 1 . .
    N N2 0.42831(10) 0.40789(7) 0.56357(18) 0.0432(3) Uani d 1 . .
    N N3 0.37965(9) 0.35279(6) 0.61715(15) 0.0346(3) Uani d 1 . .
    O O1 0.71038(13) 0.17910(8) 0.3693(2) 0.0810(5) Uani d 1 . .
    O O2 0.77500(13) 0.27406(10) 0.2951(3) 0.0952(6) Uani d 1 . .
    O O3 0.19189(12) 0.33658(8) 0.36163(16) 0.0686(4) Uani d 1 . .
    O O4 0.08034(11) 0.42484(9) 0.35264(18) 0.0758(5) Uani d 1 . .
    O O5 0.16075(13) 0.34111(10) 0.9308(2) 0.0840(5) Uani d 1 . .
    O O6 0.06455(10) 0.30905(10) 0.6864(2) 0.0762(5) Uani d 1 . .
    O O7 0.41569(11) 0.37912(8) 0.95228(17) 0.0683(4) Uani d 1 . .
    O O8 0.31115(10) 0.47256(6) 0.87260(15) 0.0528(3) Uani d 1 . .
loop_
    _atom_site_aniso_label
    _atom_site_aniso_U_11
    _atom_site_aniso_U_22
    _atom_site_aniso_U_33
    _atom_site_aniso_U_12
    _atom_site_aniso_U_13
    _atom_site_aniso_U_23
    C1 0.0514(10) 0.0374(8) 0.0739(12) -0.0036(7) 0.0316(9) 0.0027(8)
    C2 0.0439(9) 0.0520(10) 0.0651(12) -0.0052(7) 0.0285(8) -0.0004(8)
    C3 0.0330(7) 0.0481(9) 0.0468(9) 0.0030(6) 0.0119(7) -0.0071(7)
    C4 0.0356(7) 0.0352(7) 0.0467(9) 0.0034(6) 0.0105(7) -0.0024(6)
    C5 0.0322(7) 0.0320(7) 0.0378(8) -0.0002(5) 0.0083(6) -0.0012(6)
    C6 0.0372(7) 0.0327(7) 0.0484(9) -0.0008(6) 0.0160(7) -0.0011(6)
    C7 0.0378(7) 0.0283(7) 0.0439(8) 0.0015(6) 0.0138(6) 0.0009(6)
    C8 0.0351(7) 0.0319(7) 0.0418(8) 0.0014(6) 0.0159(6) -0.0019(6)
    C9 0.0394(8) 0.0355(7) 0.0467(9) 0.0060(6) 0.0169(7) 0.0002(6)
    C10 0.0455(9) 0.0487(9) 0.0429(9) 0.0099(7) 0.0148(7) 0.0025(7)
    C11A 0.077(5) 0.086(7) 0.051(4) 0.022(4) 0.004(3) 0.000(4)
    C12A 0.091(9) 0.213(17) 0.077(8) -0.061(9) 0.004(6) -0.018(9)
    C11B 0.068(4) 0.084(5) 0.058(4) 0.025(3) -0.013(3) -0.017(3)
    C12B 0.065(4) 0.116(5) 0.077(5) 0.025(3) -0.003(3) -0.002(3)
    C13 0.0410(8) 0.0362(8) 0.0442(9) -0.0024(6) 0.0172(7) 0.0010(6)
    C14 0.0526(10) 0.0478(9) 0.0591(11) -0.0020(8) 0.0302(9) 0.0079(8)
    C15A 0.042(4) 0.066(7) 0.073(5) 0.001(4) 0.031(4) 0.001(4)
    C16A 0.050(6) 0.177(19) 0.095(9) 0.008(8) 0.020(5) 0.029(10)
    C15B 0.048(2) 0.082(3) 0.111(4) -0.005(2) 0.039(2) -0.005(3)
    C16B 0.078(5) 0.103(4) 0.152(8) 0.031(3) 0.058(5) 0.012(4)
    C17 0.0384(8) 0.0414(8) 0.0496(9) -0.0001(6) 0.0156(7) -0.0072(7)
    C18 0.0766(14) 0.0605(12) 0.0694(14) -0.0083(10) 0.0222(11) -0.0304(10)
    C19 0.0993(18) 0.0977(18) 0.0555(13) 0.0002(15) 0.0214(13) -0.0182(12)
    N1 0.0420(8) 0.0628(10) 0.0689(11) 0.0059(7) 0.0240(7) -0.0085(8)
    N2 0.0454(7) 0.0288(6) 0.0626(9) -0.0017(5) 0.0269(7) 0.0016(6)
    N3 0.0353(6) 0.0278(6) 0.0440(7) 0.0005(5) 0.0163(5) 0.0008(5)
    O1 0.0826(11) 0.0582(9) 0.1184(14) 0.0257(8) 0.0552(10) 0.0049(9)
    O2 0.0723(10) 0.0863(12) 0.1535(18) -0.0031(9) 0.0777(12) -0.0181(11)
    O3 0.0801(10) 0.0674(9) 0.0513(8) 0.0270(7) 0.0039(7) -0.0158(7)
    O4 0.0639(9) 0.0976(11) 0.0563(8) 0.0383(8) -0.0025(7) -0.0173(8)
    O5 0.0877(11) 0.1046(13) 0.0768(11) -0.0112(9) 0.0526(9) -0.0237(9)
    O6 0.0411(7) 0.1151(13) 0.0780(10) 0.0068(7) 0.0252(7) 0.0200(9)
    O7 0.0600(8) 0.0730(9) 0.0603(8) 0.0205(7) -0.0067(7) -0.0192(7)
    O8 0.0645(8) 0.0419(6) 0.0531(7) 0.0044(5) 0.0169(6) -0.0119(5)
_geom_special_details
;
All e.s.d.'s (except the e.s.d. in the dihedral angle between two l.s. planes)
are estimated using the full covariance matrix. The cell e.s.d.'s are taken
into account individually in the estimation of e.s.d.'s in distances, angles
and torsion angles; correlations between e.s.d.'s in cell parameters are only
used when they are defined by crystal symmetry. An approximate (isotropic)
treatment of cell e.s.d.'s is used for estimating e.s.d.'s involving l.s.
planes.
;
loop_
    _geom_bond_atom_site_label_1
    _geom_bond_atom_site_label_2
    _geom_bond_site_symmetry_2
    _geom_bond_distance
    _geom_bond_publ_flag
    C1 C2 . 1.357(2) ?
    C1 C6 . 1.418(2) ?
    C1 H1 . 0.9300 ?
    C2 C3 . 1.417(2) ?
    C2 H2 . 0.9300 ?
    C3 C4 . 1.359(2) ?
    C3 N1 . 1.467(2) ?
    C4 C5 . 1.407(2) ?
    C4 H4 . 0.9300 ?
    C5 C7 . 1.391(2) ?
    C5 C6 . 1.420(2) ?
    C6 N2 . 1.3424(19) ?
    C7 N3 . 1.3375(18) ?
    C7 H7 . 0.9300 ?
    C8 N3 . 1.4794(18) ?
    C8 C9 . 1.531(2) ?
    C8 C13 . 1.541(2) ?
    C8 C17 . 1.553(2) ?
    C9 C10 . 1.506(2) ?
    C9 H9A . 0.9700 ?
    C9 H9B . 0.9700 ?
    C10 O3 . 1.191(2) ?
    C10 O4 . 1.320(2) ?
    C11A O4 . 1.448(11) ?
    C11A C12A . 1.4826(10) ?
    C11A H11A . 0.9700 ?
    C11A H11B . 0.9700 ?
    C12A H12A . 0.9600 ?
    C12A H12B . 0.9600 ?
    C12A H12C . 0.9600 ?
    C11B C12B . 1.4824(10) ?
    C11B O4 . 1.508(8) ?
    C11B H11C . 0.9700 ?
    C11B H11D . 0.9700 ?
    C12B H12D . 0.9600 ?
    C12B H12E . 0.9600 ?
    C12B H12F . 0.9600 ?
    C13 C14 . 1.503(2) ?
    C13 H13A . 0.9700 ?
    C13 H13B . 0.9700 ?
    C14 O5 . 1.195(2) ?
    C14 O6 . 1.327(2) ?
    C15A C16A . 1.4828(10) ?
    C15A O6 . 1.627(10) ?
    C15A H15A . 0.9700 ?
    C15A H15B . 0.9700 ?
    C16A H16A . 0.9600 ?
    C16A H16B . 0.9600 ?
    C16A H16C . 0.9600 ?
    C15B O6 . 1.440(4) ?
    C15B C16B . 1.4825(10) ?
    C15B H15C . 0.9700 ?
    C15B H15D . 0.9700 ?
    C16B H16D . 0.9600 ?
    C16B H16E . 0.9600 ?
    C16B H16F . 0.9600 ?
    C17 O7 . 1.191(2) ?
    C17 O8 . 1.3205(19) ?
    C18 C19 . 1.468(3) ?
    C18 O8 . 1.471(2) ?
    C18 H18A . 0.9700 ?
    C18 H18B . 0.9700 ?
    C19 H19A . 0.9600 ?
    C19 H19B . 0.9600 ?
    C19 H19C . 0.9600 ?
    N1 O1 . 1.211(2) ?
    N1 O2 . 1.219(2) ?
    N2 N3 . 1.3567(17) ?
loop_
    _geom_angle_atom_site_label_1
    _geom_angle_atom_site_label_2
    _geom_angle_atom_site_label_3
    _geom_angle_site_symmetry_1
    _geom_angle_site_symmetry_3
    _geom_angle
    _geom_angle_publ_flag
    C2 C1 C6 . . 117.83(15) ?
    C2 C1 H1 . . 121.1 ?
    C6 C1 H1 . . 121.1 ?
    C1 C2 C3 . . 120.47(15) ?
    C1 C2 H2 . . 119.8 ?
    C3 C2 H2 . . 119.8 ?
    C4 C3 C2 . . 123.80(14) ?
    C4 C3 N1 . . 118.15(15) ?
    C2 C3 N1 . . 118.05(15) ?
    C3 C4 C5 . . 116.51(14) ?
    C3 C4 H4 . . 121.7 ?
    C5 C4 H4 . . 121.7 ?
    C7 C5 C4 . . 134.93(14) ?
    C7 C5 C6 . . 104.42(12) ?
    C4 C5 C6 . . 120.65(13) ?
    N2 C6 C1 . . 127.71(14) ?
    N2 C6 C5 . . 111.56(13) ?
    C1 C6 C5 . . 120.72(14) ?
    N3 C7 C5 . . 106.23(12) ?
    N3 C7 H7 . . 126.9 ?
    C5 C7 H7 . . 126.9 ?
    N3 C8 C9 . . 109.71(12) ?
    N3 C8 C13 . . 108.61(11) ?
    C9 C8 C13 . . 112.54(12) ?
    N3 C8 C17 . . 105.09(11) ?
    C9 C8 C17 . . 112.63(12) ?
    C13 C8 C17 . . 107.94(13) ?
    C10 C9 C8 . . 113.73(13) ?
    C10 C9 H9A . . 108.8 ?
    C8 C9 H9A . . 108.8 ?
    C10 C9 H9B . . 108.8 ?
    C8 C9 H9B . . 108.8 ?
    H9A C9 H9B . . 107.7 ?
    O3 C10 O4 . . 123.57(17) ?
    O3 C10 C9 . . 125.79(15) ?
    O4 C10 C9 . . 110.64(14) ?
    O4 C11A C12A . . 99.7(9) ?
    O4 C11A H11A . . 111.8 ?
    C12A C11A H11A . . 111.8 ?
    O4 C11A H11B . . 111.8 ?
    C12A C11A H11B . . 111.8 ?
    H11A C11A H11B . . 109.5 ?
    C11A C12A H12A . . 109.5 ?
    C11A C12A H12B . . 109.5 ?
    H12A C12A H12B . . 109.5 ?
    C11A C12A H12C . . 109.5 ?
    H12A C12A H12C . . 109.5 ?
    H12B C12A H12C . . 109.5 ?
    C12B C11B O4 . . 107.5(7) ?
    C12B C11B H11C . . 110.2 ?
    O4 C11B H11C . . 110.2 ?
    C12B C11B H11D . . 110.2 ?
    O4 C11B H11D . . 110.2 ?
    H11C C11B H11D . . 108.5 ?
    C11B C12B H12D . . 109.5 ?
    C11B C12B H12E . . 109.5 ?
    H12D C12B H12E . . 109.5 ?
    C11B C12B H12F . . 109.5 ?
    H12D C12B H12F . . 109.5 ?
    H12E C12B H12F . . 109.5 ?
    C14 C13 C8 . . 110.65(13) ?
    C14 C13 H13A . . 109.5 ?
    C8 C13 H13A . . 109.5 ?
    C14 C13 H13B . . 109.5 ?
    C8 C13 H13B . . 109.5 ?
    H13A C13 H13B . . 108.1 ?
    O5 C14 O6 . . 125.14(18) ?
    O5 C14 C13 . . 123.66(18) ?
    O6 C14 C13 . . 111.21(16) ?
    C16A C15A O6 . . 100.0(12) ?
    C16A C15A H15A . . 111.8 ?
    O6 C15A H15A . . 111.8 ?
    C16A C15A H15B . . 111.8 ?
    O6 C15A H15B . . 111.8 ?
    H15A C15A H15B . . 109.5 ?
    C15A C16A H16A . . 109.5 ?
    C15A C16A H16B . . 109.5 ?
    H16A C16A H16B . . 109.5 ?
    C15A C16A H16C . . 109.5 ?
    H16A C16A H16C . . 109.5 ?
    H16B C16A H16C . . 109.5 ?
    O6 C15B C16B . . 107.7(4) ?
    O6 C15B H15C . . 110.2 ?
    C16B C15B H15C . . 110.2 ?
    O6 C15B H15D . . 110.2 ?
    C16B C15B H15D . . 110.2 ?
    H15C C15B H15D . . 108.5 ?
    C15B C16B H16D . . 109.5 ?
    C15B C16B H16E . . 109.5 ?
    H16D C16B H16E . . 109.5 ?
    C15B C16B H16F . . 109.5 ?
    H16D C16B H16F . . 109.5 ?
    H16E C16B H16F . . 109.5 ?
    O7 C17 O8 . . 125.39(16) ?
    O7 C17 C8 . . 121.80(14) ?
    O8 C17 C8 . . 112.81(14) ?
    C19 C18 O8 . . 111.62(18) ?
    C19 C18 H18A . . 109.3 ?
    O8 C18 H18A . . 109.3 ?
    C19 C18 H18B . . 109.3 ?
    O8 C18 H18B . . 109.3 ?
    H18A C18 H18B . . 108.0 ?
    C18 C19 H19A . . 109.5 ?
    C18 C19 H19B . . 109.5 ?
    H19A C19 H19B . . 109.5 ?
    C18 C19 H19C . . 109.5 ?
    H19A C19 H19C . . 109.5 ?
    H19B C19 H19C . . 109.5 ?
    O1 N1 O2 . . 122.96(16) ?
    O1 N1 C3 . . 119.26(15) ?
    O2 N1 C3 . . 117.76(16) ?
    C6 N2 N3 . . 103.56(12) ?
    C7 N3 N2 . . 114.22(12) ?
    C7 N3 C8 . . 129.31(12) ?
    N2 N3 C8 . . 116.45(11) ?
    C10 O4 C11A . . 120.8(5) ?
    C10 O4 C11B . . 111.8(3) ?
    C14 O6 C15B . . 122.4(4) ?
    C14 O6 C15A . . 102.2(4) ?
    C17 O8 C18 . . 116.58(15) ?
loop_
    _geom_hbond_atom_site_label_D
    _geom_hbond_atom_site_label_H
    _geom_hbond_atom_site_label_A
    _geom_hbond_site_symmetry_A
    _geom_hbond_distance_DH
    _geom_hbond_distance_HA
    _geom_hbond_distance_DA
    _geom_hbond_angle_DHA
    C1 H1 N2 3_666 0.93 2.53 3.443(2) 168
    C4 H4 O7 4_565 0.93 2.53 3.205(2) 129
_shelx_hkl_file
;
   0   0   1    0.10    0.10
   0   0   1    0.10    0.10
   0   0  -1   -0.10    0.10
   0   0  -1    0.00    0.10
   0   0  -1    0.00    0.10
   0   0   1   -0.10    0.10
   0   0   1    0.00    0.10
   0   0  -1   -0.10    0.10
   0   0  -2    9.60    0.60
   0   0   2    9.10    0.60
   0   0   2    9.00    0.60
   0   0  -2   10.30    0.60
   0   0  -2    8.70    0.60
   0   0  -2    9.30    0.50
   0   0   2    9.20    0.60
   0   0  -3    0.00    0.20
   0   0   3    0.00    0.20
   0   0   3   -0.10    0.30
   0   0   3    0.10    0.20
   0   0  -3    0.20    0.30
   0   0  -3   -0.20    0.20
   0   0   4 1058.79   32.40
   0   0   4  981.40   32.40
   0   0  -4 1019.40   32.20
   0   0  -4 1021.30   32.30
   0   0  -4 1033.10   32.40
   0   0   5    0.00    0.40
   0   0  -5    0.20    0.40
   0   0   5    0.30    0.40
   0   0  -5   -0.10    0.30
   0   0   6    8.20    1.00
   0   0  -6    6.50    0.80
   0   0  -6    7.70    0.80
   0   0   7   -0.50    0.50
   0   0  -7   -0.50    0.40
   0   0  -7   -0.20    0.40
   0   0  -8    1.50    0.70
   0   0  -8    1.50    0.70
   0   0   8    2.70    0.90
   0   0  -9    0.20    0.70
   0   0   9   -0.80    0.60
   0   0 -10   -0.80    0.70
   0   0  10    0.60    0.80
   0   0 -11    2.40    1.00
   0   0  11    0.10    0.90
   0   1   0    0.00    0.10
   0   1   0    0.00    0.10
   0  -1   0    0.00    0.10
   0  -1   0    0.00    0.10
   0   1  -1  128.29    4.30
   0   1   1  136.89    4.40
   0   1  -1  140.89    4.40
   0  -1   1  128.79    4.40
   0  -1  -1  142.39    4.40
   0  -1  -1  145.19    4.40
   0   1  -2  820.12   26.60
   0   1   2  804.02   26.60
   0   1  -2  885.91   26.70
   0   1  -2  835.62   26.60
   0   1  -2  864.91   26.60
   0   1   2  833.22   26.60
   0   1   2  882.41   26.70
   0  -1  -2  855.11   26.70
   0  -1  -2  828.32   26.60
   0  -1   2  888.21   26.60
   0  -1   2  831.22   26.70
   0  -1  -2  827.32   26.60
   0  -1   2  826.42   26.60
   0  -1   2  818.52   26.60
   0  -1  -2  893.81   26.70
   0   1   3    2.50    0.40
   0   1  -3    1.90    0.20
   0   1  -3    1.60    0.30
   0   1  -3    2.70    0.30
   0   1   3    2.20    0.30
   0   1   3    1.50    0.40
   0  -1   3    2.30    0.30
   0  -1   3    2.80    0.40
   0  -1  -3    2.30    0.40
   0  -1  -3    2.30    0.30
   0  -1   3    1.70    0.40
   0  -1  -3    1.90    0.30
   0   1  -4  112.09    3.70
   0   1  -4  114.09    3.90
   0   1   4  109.19    3.80
   0   1   4  107.99    3.90
   0   1  -4  106.69    3.80
   0  -1  -4  109.49    3.90
   0  -1  -4  108.69    3.80
   0  -1   4  110.09    3.90
   0  -1   4  106.69    3.80
   0   1  -5   26.90    1.30
   0   1   5   27.90    1.50
   0   1  -5   28.30    1.40
   0  -1  -5   28.50    1.40
   0  -1  -5   30.80    1.40
   0  -1   5   29.20    1.40
   0  -1   5   26.00    1.40
   0   1  -6   39.10    1.90
   0   1   6   38.80    1.90
   0   1  -6   43.30    1.90
   0  -1  -6   40.60    1.90
   0  -1   6   38.10    1.90
   0  -1  -6   37.70    1.90
   0   1  -7   15.60    1.20
   0   1  -7   13.90    1.30
   0   1   7   15.00    1.40
   0  -1  -7   13.20    1.20
   0  -1   7   14.80    1.40
   0  -1  -7   16.10    1.20
   0   1  -8   10.80    1.20
   0   1   8   16.20    1.50
   0  -1   8   12.60    1.40
   0  -1  -8   12.70    1.30
   0  -1  -8   11.60    1.30
   0   1   9    2.80    0.90
   0   1  -9    3.70    0.90
   0  -1  -9    1.90    0.80
   0  -1   9    1.40    0.80
   0   1  10    1.10    0.90
   0   1 -10   -0.10    0.80
   0  -1 -10   -0.60    0.70
   0  -1  10   -1.00    0.70
   0   1  11    0.80    1.00
   0   1 -11    3.10    1.10
   0  -1 -11    2.20    1.00
   0  -1  11    3.30    1.20
   0  -2   0   -2.80    0.10
   0  -2   0   -2.80    0.10
   0  -2   0   -2.80    0.10
   0   2  -1 1098.69   33.00
   0   2  -1 1041.70   32.90
   0   2  -1 1068.19   32.80
   0   2   1 1060.69   32.70
   0   2  -1 1045.10   32.60
   0   2   1  997.00   32.80
   0   2  -1 1005.60   32.80
   0   2   1  928.31   32.70
   0  -2   1 1047.10   32.80
   0  -2   1 1062.09   32.60
   0  -2  -1 1048.40   32.90
   0  -2   1 1035.30   32.90
   0  -2   1 1045.30   32.70
   0  -2  -1 1051.59   32.80
   0  -2   1 1023.90   32.80
   0  -2  -1 1050.19   32.80
   0  -2  -1 1038.60   32.90
   0  -2  -1 1031.70   32.90
   0   2   2  230.68    7.70
   0   2  -2  227.08    7.60
   0   2   2  240.38    7.70
   0   2  -2  237.58    7.70
   0   2  -2  249.97    7.70
   0   2   2  239.88    7.70
   0  -2   2  235.88    7.70
   0  -2  -2  254.37    7.80
   0  -2  -2  247.68    7.80
   0  -2  -2  239.08    7.70
   0  -2  -2  239.38    7.70
   0  -2  -2  250.87    7.70
   0  -2   2  237.48    7.60
   0  -2   2  248.78    7.70
   0  -2   2  232.38    7.70
   0   2  -3  104.49    3.30
   0   2   3  102.39    3.50
   0   2  -3   97.69    3.40
   0   2   3  101.49    3.50
   0   2  -3   99.79    3.50
   0  -2  -3  106.89    3.50
   0  -2  -3   97.49    3.50
   0  -2  -3  101.89    3.40
   0  -2   3  105.29    3.50
   0  -2   3   97.69    3.40
   0  -2   3   95.49    3.50
   0   2  -4   65.59    2.50
   0   2   4   72.49    2.60
   0   2  -4   67.59    2.60
   0   2  -4   72.89    2.40
   0   2   4   71.49    2.70
   0  -2  -4   70.49    2.60
   0  -2   4   70.19    2.60
   0  -2  -4   67.19    2.60
   0  -2   4   63.69    2.60
   0   2  -5  141.49    5.00
   0   2   5  141.99    5.10
   0   2  -5  149.88    4.80
   0   2  -5  143.29    5.10
   0  -2   5  148.79    5.10
   0  -2   5  138.99    5.10
   0  -2  -5  146.69    5.10
   0  -2  -5  145.39    5.10
   0   2  -6    4.70    0.70
   0   2  -6    6.00    0.70
   0   2   6    3.90    0.70
   0  -2   6    5.30    0.80
   0  -2  -6    4.00    0.70
   0  -2  -6    4.90    0.70
   0  -2   6    4.60    0.70
   0   2   7    7.90    1.00
   0   2  -7    8.70    1.00
   0   2  -7    9.90    1.00
   0  -2  -7    7.90    0.90
   0  -2   7    8.50    1.10
   0  -2  -7    9.70    1.10
   0   2  -8    1.70    0.70
   0   2   8    2.00    0.80
   0  -2   8    2.30    0.80
   0  -2  -8    1.10    0.60
   0  -2  -8    1.60    0.70
   0   2   9   -0.30    0.70
   0   2  -9   -0.30    0.60
   0  -2   9   -1.50    0.60
   0  -2  -9    0.30    0.70
   0   2 -10    4.40    1.10
   0   2  10    5.40    1.20
   0  -2 -10    4.50    1.10
   0  -2  10    6.80    1.30
   0   2 -11    2.50    1.00
   0   2  11    3.20    1.20
   0  -2 -11    4.10    1.20
   0  -2  11    4.30    1.20
   0   3   0    0.00    0.10
   0   3   0    0.00    0.10
   0   3   0   -0.10    0.10
   0  -3   0    0.20    0.10
   0  -3   0    0.00    0.10
   0  -3   0    0.10    0.10
   0  -3   0    0.00    0.10
   0  -3   0   -0.10    0.10
   0  -3   0    0.10    0.10
   0  -3   0    0.00    0.10
   0   3  -1 2532.85   74.89
   0   3   1 2346.47   74.89
   0   3  -1 2119.69   74.69
   0   3   1 2435.16   74.99
   0   3   1 2464.35   75.09
   0   3   1 2355.16   75.19
   0   3  -1 2315.97   74.69
   0   3  -1 2469.45   74.89
   0   3  -1 2345.17   74.99
   0   3   1 2297.77   74.79
   0  -3  -1 2421.86   74.79
   0  -3  -1 2373.16   74.69
   0  -3  -1 2402.66   75.09
   0  -3   1 2324.67   74.69
   0  -3  -1 2394.56   74.89
   0  -3   1 2319.37   74.69
   0  -3   1 2426.36   75.19
   0  -3  -1 2475.75   75.09
   0  -3  -1 2352.86   74.89
   0  -3   1 2359.66   74.79
   0   3  -2   25.10    1.00
   0   3  -2   25.60    1.00
   0   3   2   25.90    1.00
   0   3  -2   26.80    1.00
   0   3  -2   25.60    1.00
   0   3  -2   25.80    1.00
   0   3   2   24.40    1.00
   0   3  -2   23.70    0.80
   0   3   2   25.80    1.00
   0  -3  -2   24.10    1.00
   0  -3   2   23.30    1.00
   0  -3   2   25.40    0.80
   0  -3  -2   25.90    1.00
   0  -3   2   26.80    1.00
   0  -3   2   25.30    1.00
   0  -3  -2   24.20    1.00
   0  -3  -2   23.90    1.00
   0   3  -3  541.95   16.10
   0   3   3  494.25   15.90
   0   3   3  495.55   15.90
   0   3  -3  496.45   15.90
   0   3  -3  498.55   15.70
   0  -3   3  482.55   15.90
   0  -3   3  514.65   15.90
   0  -3  -3  487.35   15.90
   0  -3  -3  505.45   15.90
   0  -3   3  487.35   15.70
   0  -3   3  483.95   15.90
   0   3  -4   83.09    2.70
   0   3  -4   81.19    3.00
   0   3  -4   76.99    2.90
   0   3   4   81.29    3.00
   0  -3  -4   81.19    3.00
   0  -3   4   78.79    3.00
   0  -3   4   85.59    3.00
   0  -3  -4   83.99    3.00
   0   3  -5    0.40    0.40
   0   3  -5    1.20    0.20
   0   3  -5    0.70    0.40
   0   3   5    1.10    0.40
   0  -3  -5    0.70    0.40
   0  -3   5    1.10    0.40
   0  -3   5    0.10    0.40
   0  -3  -5    0.70    0.40
   0   3  -6   34.70    1.30
   0   3   6   34.00    1.80
   0   3  -6   32.50    1.60
   0   3  -6   35.80    1.70
   0  -3   6   31.70    1.70
   0  -3  -6   33.30    1.80
   0  -3  -6   35.50    1.70
   0  -3   6   36.10    1.70
   0   3  -7   31.20    1.70
   0   3   7   30.90    1.80
   0   3  -7   31.30    1.60
   0  -3   7   30.30    1.80
   0  -3  -7   30.70    1.80
   0  -3  -7   32.50    1.80
   0   3  -8    0.80    0.60
   0   3   8    0.90    0.70
   0  -3   8    0.80    0.70
   0  -3  -8    0.30    0.70
   0  -3  -8    1.00    0.60
   0   3   9   13.50    1.60
   0   3  -9   14.70    1.50
   0  -3  -9   15.50    1.60
   0  -3   9   14.10    1.60
   0   3  10    1.40    0.90
   0   3 -10    2.90    0.90
   0  -3  10    1.90    1.00
   0  -3 -10    3.60    1.00
   0   3 -11   -0.10    0.80
   0   3 -11    0.10    0.60
   0   3  11   -0.40    0.90
   0  -3 -11   -0.10    0.90
   0  -3  11    0.30    0.90
   0   4   0 1858.41   59.99
   0   4   0 1854.51   59.49
   0   4   0 1700.23   59.59
   0  -4   0 1994.70   59.49
   0  -4   0 1751.32   59.49
   0  -4   0 1990.80   60.09
   0  -4   0 2027.40   60.09
   0  -4   0 1968.00   59.59
   0  -4   0 1897.71   59.59
   0  -4   0 1899.71   59.49
   0   4  -1 1626.24   52.29
   0   4   1 1658.43   52.19
   0   4  -1 1654.43   52.29
   0   4   1 1536.65   51.89
   0   4   1 1721.63   52.49
   0   4   1 1587.84   52.09
   0   4  -1 1733.53   51.89
   0   4   1 1554.94   51.99
   0   4  -1 1700.43   51.89
   0   4   1 1630.24   52.09
   0  -4  -1 1764.52   52.29
   0  -4   1 1682.73   51.99
   0  -4  -1 1643.44   52.09
   0  -4   1 1704.23   52.29
   0  -4  -1 1669.93   52.19
   0  -4  -1 1600.74   52.19
   0  -4  -1 1706.13   52.19
   0  -4   1 1534.65   51.89
   0  -4   1 1601.44   51.99
   0  -4  -1 1654.13   52.19
   0   4   2   29.70    1.20
   0   4  -2   28.10    1.10
   0   4   2   28.70    1.10
   0   4   2   28.20    1.20
   0   4  -2   31.90    1.20
   0   4  -2   30.30    1.20
   0   4  -2   30.60    1.20
   0   4  -2   29.00    1.10
   0  -4   2   29.00    1.10
   0  -4   2   30.80    1.00
   0  -4  -2   30.20    1.20
   0  -4   2   28.60    1.10
   0  -4  -2   28.20    1.20
   0  -4  -2   29.10    1.20
   0  -4  -2   29.80    1.20
   0  -4   2   30.20    1.10
   0  -4  -2   27.40    1.20
   0   4  -3   65.59    2.30
   0   4  -3   68.69    2.50
   0   4  -3   63.79    2.10
   0   4  -3   64.39    2.30
   0   4   3   63.09    2.40
   0   4  -3   65.09    2.30
   0  -4   3   63.59    2.10
   0  -4   3   62.39    2.30
   0  -4   3   63.29    2.30
   0  -4  -3   63.19    2.40
   0  -4   3   68.89    2.40
   0  -4  -3   64.79    2.40
   0   4   4   26.10    1.30
   0   4  -4   25.60    1.20
   0   4  -4   25.80    0.90
   0   4  -4   24.90    1.20
   0  -4   4   30.10    1.30
   0  -4  -4   24.70    1.30
   0  -4   4   24.60    1.20
   0  -4   4   23.50    1.20
   0  -4  -4   24.70    1.20
   0   4  -5    0.10    0.40
   0   4   5   -0.30    0.40
   0   4  -5    0.10    0.10
   0   4  -5    0.00    0.10
   0  -4  -5   -0.30    0.30
   0  -4   5   -0.20    0.30
   0  -4   5   -0.20    0.40
   0  -4  -5   -0.10    0.40
   0   4   6   13.10    1.10
   0   4  -6   13.60    1.00
   0   4  -6   13.80    0.70
   0   4  -6   14.80    1.10
   0  -4  -6   13.20    1.10
   0  -4   6   13.10    1.00
   0  -4  -6   14.90    1.10
   0  -4   6   12.40    1.00
   0   4   7   16.70    1.30
   0   4  -7   17.20    1.10
   0   4  -7   13.40    1.20
   0  -4  -7   16.50    1.30
   0  -4  -7   17.90    1.40
   0  -4   7   15.90    1.30
   0   4  -8   13.30    1.30
   0   4   8   10.00    1.30
   0  -4   8   13.50    1.40
   0  -4  -8   12.40    1.40
   0  -4  -8   12.80    1.30
   0   4  -9    0.20    0.60
   0   4   9    1.10    0.80
   0   4  -9    2.30    0.70
   0  -4  -9    0.60    0.80
   0  -4   9   -0.10    0.60
   0   4  10    1.20    0.90
   0   4 -10    0.10    0.50
   0   4 -10    0.60    0.70
   0  -4 -10    0.80    0.90
   0  -4  10    1.30    1.00
   0   4 -11    0.50    0.60
   0   4  11    1.20    1.10
   0  -4 -11    0.30    0.90
   0  -4  11   -1.10    0.90
   0   5   0   -0.50    0.20
   0   5   0   -0.20    0.10
   0   5   0   -0.40    0.20
   0  -5   0   -0.50    0.10
   0  -5   0   -0.20    0.10
   0  -5   0   -0.30    0.10
   0  -5   0   -0.30    0.10
   0  -5   0   -0.30    0.20
   0  -5   0   -0.20    0.20
   0  -5   0   -0.50    0.10
   0   5  -1  464.65   14.90
   0   5   1  468.05   15.00
   0   5   1  453.35   14.80
   0   5  -1  461.35   14.90
   0   5   1  478.25   14.90
   0   5  -1  474.55   14.90
   0   5   1  483.15   14.90
   0   5   1  472.25   14.90
   0   5   1  464.85   14.90
   0  -5  -1  476.85   14.90
   0  -5  -1  469.65   14.90
   0  -5   1  458.25   14.80
   0  -5   1  476.35   14.90
   0  -5   1  469.75   14.80
   0  -5  -1  468.75   14.90
   0  -5  -1  475.95   15.00
   0  -5  -1  481.05   14.90
   0  -5  -1  465.75   14.90
   0  -5   1  490.05   15.00
   0   5  -2    1.40    0.20
   0   5  -2    1.40    0.20
   0   5  -2    0.80    0.20
   0   5  -2    1.60    0.30
   0   5   2    1.20    0.30
   0   5  -2    1.50    0.30
   0   5   2    1.60    0.30
   0  -5  -2    1.50    0.30
   0  -5   2    1.40    0.30
   0  -5   2    1.20    0.20
   0  -5  -2    1.40    0.20
   0  -5  -2    2.20    0.30
   0  -5   2    1.30    0.10
   0  -5   2    2.40    0.30
   0  -5  -2    1.50    0.30
   0   5  -3    9.10    0.50
   0   5  -3    8.50    0.60
   0   5  -3    8.70    0.60
   0   5  -3    9.20    0.60
   0   5  -3    9.20    0.70
   0  -5   3    9.20    0.60
   0  -5  -3    9.00    0.60
   0  -5   3    8.20    0.60
   0  -5   3    7.80    0.60
   0  -5  -3    9.20    0.60
   0  -5   3    8.00    0.30
   0   5  -4  186.48    6.20
   0   5  -4  178.28    6.20
   0   5  -4  196.58    5.90
   0   5   4  184.48    6.30
   0   5  -4  185.38    6.10
   0   5  -4  182.98    6.20
   0  -5  -4  179.28    6.20
   0  -5   4  175.88    6.20
   0  -5   4  188.78    6.20
   0  -5  -4  178.78    6.30
   0  -5   4  192.18    6.20
   0   5  -5   55.29    1.90
   0   5  -5   45.90    2.10
   0   5  -5   56.19    2.20
   0   5  -5   56.69    2.20
   0   5   5   54.39    2.30
   0  -5   5   58.79    2.30
   0  -5   5   55.19    2.30
   0  -5  -5   58.19    2.40
   0  -5  -5   56.79    2.30
   0   5  -6    0.50    0.20
   0   5   6    0.10    0.40
   0   5  -6    0.30    0.40
   0   5  -6    0.00    0.10
   0   5  -6    0.50    0.40
   0  -5  -6    0.70    0.50
   0  -5   6   -0.20    0.30
   0  -5   6   -0.10    0.50
   0  -5  -6    0.50    0.50
   0   5  -7    1.70    0.60
   0   5   7    1.30    0.70
   0   5  -7    2.20    0.50
   0  -5   7    1.20    0.60
   0  -5  -7    0.60    0.50
   0  -5  -7    1.80    0.70
   0   5   8    2.00    0.80
   0   5  -8    1.20    0.60
   0   5  -8    2.10    0.60
   0  -5   8    1.70    0.70
   0  -5  -8    2.30    0.80
   0  -5  -8    1.10    0.70
   0   5  -9    3.10    0.80
   0   5  -9    3.00    0.70
   0   5   9    6.00    1.10
   0  -5   9    6.00    1.10
   0  -5  -9    5.80    1.60
   0  -5  -9    5.50    1.10
   0   5 -10    5.30    0.90
   0   5 -10    5.50    1.00
   0   5 -10    4.30    0.80
   0   5  10    4.30    1.20
   0  -5 -10    5.60    1.20
   0  -5  10    3.10    1.10
   0   5 -11    1.10    0.70
   0   5  11    1.50    1.10
   0  -5 -11   -0.20    0.80
   0  -5  11    0.80    0.90
   0   6   0    3.40    0.40
   0   6   0    3.10    0.20
   0   6   0    2.70    0.40
   0  -6   0    3.20    0.20
   0  -6   0    3.60    0.20
   0  -6   0    3.50    0.20
   0  -6   0    3.10    0.20
   0  -6   0    3.50    0.40
   0  -6   0    3.20    0.20
   0  -6   0    3.60    0.40
   0   6   1  106.99    3.60
   0   6   1  106.59    3.60
   0   6  -1  111.59    3.70
   0   6   1  107.39    3.70
   0   6  -1  107.29    3.70
   0   6  -1  107.39    3.40
   0   6   1  110.29    3.60
   0   6   1  105.59    3.70
   0   6   1  113.29    3.50
   0  -6  -1  107.79    3.60
   0  -6   1  110.09    3.50
   0  -6  -1  109.39    3.60
   0  -6  -1  108.49    3.60
   0  -6   1  108.89    3.50
   0   6  -2  116.09    3.70
   0   6  -2  112.39    3.70
   0   6  -2  115.19    3.80
   0   6  -2  122.69    3.80
   0   6  -2  110.09    3.80
   0   6   2  110.59    3.80
   0  -6  -2  116.59    3.80
   0  -6   2  111.39    3.60
   0  -6   2  109.69    3.70
   0  -6   2  113.79    3.80
   0  -6  -2  107.59    3.80
   0  -6  -2  112.59    3.80
   0  -6  -2  111.59    3.80
   0   6  -3   -0.10    0.20
   0   6  -3   -0.10    0.20
   0   6   3    0.10    0.30
   0   6  -3   -0.20    0.10
   0   6  -3   -0.40    0.20
   0   6  -3   -0.30    0.20
   0  -6   3    0.00    0.30
   0  -6   3    0.30    0.10
   0  -6  -3    0.30    0.30
   0  -6  -3   -0.40    0.20
   0  -6   3    0.00    0.20
   0  -6   3    0.10    0.20
   0   6  -4    0.20    0.30
   0   6  -4    0.50    0.30
   0   6  -4    0.70    0.30
   0   6   4    0.40    0.40
   0   6  -4    0.10    0.20
   0  -6  -4    0.00    0.40
   0  -6   4    0.70    0.30
   0  -6   4    0.60    0.30
   0  -6  -4    0.80    0.40
   0  -6   4    0.70    0.30
   0   6  -5   -0.40    0.30
   0   6  -5   -0.10    0.30
   0   6  -5    0.10    0.30
   0   6   5    0.20    0.40
   0   6  -5   -0.10    0.10
   0   6  -5    1.10    0.30
   0  -6  -5   -0.20    0.40
   0  -6  -5   -0.10    0.40
   0  -6   5   -0.30    0.40
   0  -6   5   -0.20    0.30
   0   6   6    1.10    0.50
   0   6  -6    0.60    0.10
   0   6  -6    0.40    0.30
   0   6  -6    0.60    0.40
   0   6  -6   -0.10    0.30
   0   6  -6    0.30    0.40
   0  -6   6    0.20    0.40
   0  -6  -6    0.90    0.50
   0  -6   6    0.20    0.40
   0  -6  -6    0.20    0.40
   0   6  -7   11.10    1.00
   0   6   7   14.00    1.40
   0   6  -7   10.80    1.10
   0   6  -7   11.70    0.90
   0  -6   7   15.10    1.20
   0  -6  -7   15.30    1.30
   0  -6  -7   13.40    1.30
   0   6  -8   13.80    1.10
   0   6  -8   15.70    1.40
   0   6   8   16.90    1.60
   0   6  -8   15.20    1.20
   0  -6  -8   17.60    1.60
   0  -6   8   16.20    1.50
   0  -6  -8   14.70    1.50
   0   6  -9   -0.40    0.50
   0   6   9    0.60    0.80
   0   6  -9    0.00    0.50
   0   6  -9   -0.60    0.50
   0  -6  -9    0.10    0.60
   0  -6  -9    0.70    0.80
   0  -6   9   -0.10    0.80
   0   6 -10    0.40    0.60
   0   6 -10   -0.40    0.50
   0   6  10    1.70    0.90
   0  -6  10    1.40    0.90
   0  -6 -10    0.30    0.90
   0   6 -11    0.40    0.70
   0   6  11   -0.70    1.00
   0  -6 -11   -0.10    0.90
   0   7   0    0.50    0.30
   0   7   0    0.10    0.10
   0   7   0    0.00    0.20
   0  -7   0    0.10    0.10
   0  -7   0    0.10    0.10
   0  -7   0    0.10    0.10
   0  -7   0    0.10    0.10
   0  -7   0    0.00    0.10
   0   7  -1  778.72   24.80
   0   7  -1  773.62   24.80
   0   7   1  803.72   24.70
   0   7   1  787.22   24.90
   0   7  -1  779.42   24.80
   0   7   1  802.72   24.70
   0   7   1  761.42   24.80
   0   7   1  832.72   24.70
   0  -7  -1  801.82   24.70
   0  -7   1  796.12   24.70
   0  -7  -1  773.12   24.70
   0  -7  -1  764.52   24.70
   0  -7   1  759.42   24.80
   0   7   2    8.30    0.50
   0   7  -2    8.90    0.60
   0   7  -2    7.40    0.40
   0   7  -2    9.50    0.50
   0   7   2    7.70    0.60
   0   7   2    7.70    0.50
   0   7  -2    8.60    0.60
   0  -7   2    8.80    0.50
   0  -7  -2    8.30    0.50
   0  -7  -2    8.10    0.60
   0  -7  -2    7.40    0.50
   0  -7   2    8.70    0.50
   0  -7  -2   10.10    0.60
   0   7   3   74.89    2.70
   0   7  -3   74.09    2.50
   0   7  -3   75.39    2.60
   0   7  -3   75.39    2.70
   0   7  -3   73.09    2.70
   0  -7   3   76.89    2.70
   0  -7  -3   74.79    2.70
   0  -7   3   71.29    2.60
   0  -7   3   75.09    2.40
   0  -7  -3   72.09    2.70
   0   7  -4   17.80    1.00
   0   7   4   16.60    1.00
   0   7  -4   18.20    0.90
   0   7  -4   15.60    0.90
   0   7  -4   16.40    0.90
   0  -7  -4   15.20    1.00
   0  -7  -4   17.60    1.00
   0  -7   4   17.10    0.90
   0  -7   4   17.90    0.90
   0  -7   4   15.80    0.90
   0   7  -5    6.90    0.70
   0   7  -5    7.50    0.60
   0   7  -5    6.00    0.70
   0   7   5    6.90    0.80
   0   7  -5    6.20    0.70
   0  -7   5    7.50    0.80
   0  -7  -5    5.30    0.70
   0  -7  -5    7.80    0.80
   0  -7   5    6.30    0.70
   0   7  -6    9.90    0.90
   0   7  -6   10.00    0.80
   0   7  -6    8.00    0.80
   0   7   6   10.50    1.10
   0   7  -6    8.10    0.80
   0  -7  -6   10.40    1.00
   0  -7  -6    9.00    1.00
   0  -7   6    8.70    0.90
   0  -7   6    9.70    0.90
   0   7  -7   42.90    2.00
   0   7  -7   44.30    2.10
   0   7  -7   41.50    2.00
   0   7   7   40.40    2.20
   0  -7  -7   41.50    2.20
   0  -7  -7   43.00    2.20
   0  -7   7   43.10    2.20
   0   7  -8    2.50    0.70
   0   7  -8    2.00    0.60
   0   7   8    2.00    0.90
   0   7  -8    3.90    0.80
   0  -7  -8    3.80    1.00
   0  -7  -8    3.10    0.80
   0  -7   8    2.40    0.80
   0   7  -9    2.90    0.80
   0   7  -9    1.80    0.70
   0   7  -9    1.10    0.60
   0   7   9    2.00    0.90
   0  -7   9    2.60    0.90
   0  -7  -9    1.10    0.70
   0  -7  -9    2.20    0.90
   0   7 -10   -0.40    0.60
   0   7 -10   -0.30    0.50
   0   7  10    0.30    0.80
   0  -7 -10   -1.40    0.80
   0   7 -11   -0.40    0.60
   0   7  11    2.10    1.10
   0  -7 -11   -0.30    0.80
   0   8   0   43.40    1.50
   0   8   0   46.50    1.80
   0   8   0   43.40    1.70
   0  -8   0   46.60    1.50
   0  -8   0   43.50    1.50
   0  -8   0   41.40    1.50
   0  -8   0   42.90    1.50
   0  -8   0   45.80    1.60
   0   8  -1   72.39    2.60
   0   8   1   68.09    2.60
   0   8   1   77.39    2.50
   0   8  -1   77.49    2.70
   0   8   1   75.79    2.70
   0   8   1   74.79    2.50
   0   8  -1   70.19    2.40
   0  -8  -1   74.79    2.50
   0  -8  -1   68.79    2.50
   0  -8  -1   70.89    2.50
   0  -8   1   69.49    2.40
   0  -8   1   77.49    2.50
   0   8  -2  248.98    7.60
   0   8  -2  237.18    7.90
   0   8   2  234.78    7.80
   0   8   2  239.88    7.80
   0   8  -2  253.07    7.70
   0   8  -2  232.18    7.90
   0   8   2  233.68    7.90
   0  -8  -2  244.88    7.80
   0  -8  -2  241.78    7.80
   0  -8  -2  243.18    7.80
   0  -8   2  231.08    7.70
   0  -8  -2  233.48    7.80
   0  -8   2  243.68    7.70
   0   8   3    2.20    0.40
   0   8  -3    2.30    0.40
   0   8  -3    1.60    0.40
   0   8  -3    2.10    0.30
   0   8  -3    2.40    0.30
   0  -8  -3    1.80    0.40
   0  -8   3    2.10    0.20
   0  -8   3    2.70    0.40
   0  -8  -3    1.90    0.40
   0  -8   3    2.30    0.30
   0   8  -4    4.30    0.50
   0   8  -4    4.20    0.50
   0   8  -4    4.30    0.40
   0   8   4    3.40    0.60
   0   8  -4    3.10    0.40
   0  -8   4    3.90    0.50
   0  -8  -4    4.70    0.60
   0  -8   4    5.60    0.60
   0  -8  -4    4.20    0.60
   0   8  -5    3.20    0.50
   0   8  -5    2.30    0.40
   0   8  -5    2.20    0.50
   0   8   5    3.20    0.60
   0   8  -5    2.70    0.50
   0  -8   5    2.10    0.50
   0  -8  -5    2.90    0.60
   0  -8  -5    2.90    0.60
   0   8  -6   13.70    1.00
   0   8  -6   12.80    1.00
   0   8  -6   11.10    0.90
   0   8   6   13.30    1.10
   0  -8  -6   11.90    1.20
   0  -8  -6   13.70    1.10
   0  -8   6   14.00    1.10
   0   8  -7    2.60    0.60
   0   8  -7    2.50    0.60
   0   8   7    2.50    0.80
   0   8  -7    2.00    0.60
   0  -8  -7    4.30    0.90
   0  -8   7    2.30    0.70
   0  -8  -7    2.30    0.80
   0   8  -8    0.40    0.50
   0   8   8    1.00    0.70
   0   8  -8    0.30    0.60
   0   8  -8    0.60    0.50
   0  -8   8    1.30    0.70
   0  -8  -8    0.60    0.80
   0  -8  -8    0.20    0.60
   0   8  -9    3.70    0.70
   0   8  -9    0.70    0.60
   0   8   9    2.20    0.90
   0  -8  -9    1.30    0.90
   0  -8  -9    1.30    0.80
   0   8  10   -0.20    0.80
   0   8 -10   -0.60    0.60
   0   8 -10    1.20    0.70
   0  -8 -10   -0.10    0.80
   0   8  11    2.60    1.20
   0   8 -11    1.90    0.80
   0  -8 -11    2.90    1.20
   0   9   0    0.00    0.10
   0   9   0    0.20    0.30
   0   9   0    0.40    0.30
   0  -9   0   -0.20    0.20
   0  -9   0    0.00    0.20
   0  -9   0   -0.10    0.10
   0  -9   0    0.10    0.10
   0  -9   0    0.00    0.20
   0   9   1  125.39    4.00
   0   9   1  124.39    4.00
   0   9  -1  117.79    4.10
   0   9   1  114.99    4.20
   0   9  -1  122.09    3.90
   0   9  -1  118.79    4.20
   0   9   1  119.59    4.20
   0  -9  -1  117.99    4.00
   0  -9  -1  125.99    4.00
   0  -9  -1  118.99    4.00
   0  -9  -1  117.49    4.00
   0  -9   1  119.29    3.90
   0  -9   1  123.49    4.00
   0   9   2   89.09    3.00
   0   9   2   85.09    3.20
   0   9  -2   92.49    3.00
   0   9   2   86.69    3.00
   0   9  -2   89.49    3.10
   0   9  -2   82.99    3.10
   0  -9   2   88.59    3.00
   0  -9   2   84.49    2.90
   0  -9  -2   86.69    3.00
   0  -9  -2   82.59    3.00
   0   9  -3   15.00    0.90
   0   9   3   13.30    0.80
   0   9  -3   15.10    0.90
   0   9  -3   15.60    0.70
   0  -9   3   15.70    0.80
   0  -9   3   15.10    0.80
   0  -9  -3   14.30    0.90
   0  -9  -3   14.10    0.90
   0  -9   3   14.70    0.60
   0   9  -4   50.69    2.00
   0   9  -4   49.40    2.10
   0   9   4   47.70    2.10
   0   9  -4   51.09    1.90
   0   9  -4   52.19    2.10
   0  -9   4   55.89    2.10
   0  -9  -4   47.80    2.10
   0  -9   4   48.90    2.00
   0  -9  -4   50.09    2.10
   0   9   5    0.70    0.50
   0   9  -5    0.00    0.30
   0   9  -5   -0.10    0.30
   0   9  -5   -0.10    0.30
   0   9  -5   -0.50    0.20
   0  -9  -5   -0.20    0.40
   0  -9   5   -0.10    0.40
   0  -9  -5    0.30    0.50
   0   9  -6   28.20    1.50
   0   9  -6   31.40    1.60
   0   9  -6   28.10    1.50
   0   9   6   26.00    1.60
   0  -9  -6   31.00    1.70
   0  -9  -6   31.10    1.70
   0   9  -7   29.10    1.60
   0   9  -7   27.90    1.50
   0   9  -7   25.40    1.50
   0   9   7   29.00    1.80
   0  -9  -7   29.10    1.80
   0  -9  -7   29.10    1.80
   0   9  -8    0.90    0.60
   0   9  -8    1.40    0.60
   0   9   8    1.10    0.70
   0  -9  -8    0.90    0.80
   0  -9  -8    0.60    0.70
   0   9   9    3.10    1.00
   0   9  -9    2.40    0.70
   0   9  -9    1.20    0.60
   0  -9  -9    2.40    1.00
   0  -9  -9    1.70    0.80
   0   9  10   -0.20    0.80
   0   9 -10    1.20    0.70
   0   9 -10    1.10    0.80
   0  -9 -10    0.90    1.00
   0   9  11    6.80    1.50
   0   9 -11    4.90    1.00
   0  -9 -11    7.10    1.50
   0  10   0  368.66   11.50
   0  10   0  361.66   11.50
   0  10   0  363.86   11.80
   0  10   0  347.37   11.80
   0 -10   0  368.56   11.50
   0 -10   0  366.36   11.50
   0 -10   0  360.46   11.50
   0 -10   0  368.16   11.50
   0  10  -1   18.00    0.70
   0  10  -1   16.80    0.90
   0  10   1   17.70    1.00
   0  10   1   17.50    0.80
   0  10  -1   17.90    1.00
   0  10   1   18.20    0.80
   0  10   1   16.90    1.00
   0 -10   1   18.10    0.80
   0 -10  -1   17.90    0.80
   0 -10  -1   17.00    0.80
   0 -10  -1   19.00    0.80
   0 -10   1   17.30    0.80
   0 -10  -1   17.20    0.80
   0 -10   1   16.20    0.80
   0 -10   1   17.70    0.80
   0  10   2    2.80    0.50
   0  10   2    2.50    0.50
   0  10   2    2.90    0.40
   0  10  -2    3.60    0.50
   0  10  -2    2.80    0.50
   0  10   2    2.90    0.40
   0  10  -2    4.00    0.40
   0 -10  -2    2.80    0.40
   0 -10   2    3.80    0.40
   0 -10   2    3.00    0.30
   0 -10  -2    2.60    0.40
   0  10  -3   14.90    0.90
   0  10   3   14.50    0.90
   0  10  -3   12.90    0.90
   0  10  -3   13.50    0.70
   0 -10   3   14.00    0.80
   0 -10   3   14.80    0.80
   0 -10   3   14.60    0.60
   0 -10  -3   14.40    0.90
   0 -10  -3   13.80    0.90
   0  10  -4   36.50    1.70
   0  10  -4   37.90    1.70
   0  10   4   36.20    1.70
   0  10  -4   36.70    1.50
   0 -10  -4   34.00    1.70
   0 -10   4   35.10    1.60
   0 -10   4   37.80    1.60
   0 -10  -4   35.20    1.70
   0  10  -5   43.10    1.90
   0  10  -5   40.60    1.90
   0  10  -5   41.60    1.80
   0  10   5   40.60    2.00
   0 -10   5   42.00    1.90
   0 -10   5   47.30    2.20
   0 -10  -5   41.40    2.00
   0 -10  -5   39.70    2.00
   0  10  -6   15.40    1.20
   0  10  -6   14.40    1.10
   0  10  -6   16.40    1.10
   0  10   6   17.10    1.30
   0 -10  -6   16.50    1.20
   0 -10  -6   16.30    1.30
   0  10  -7    1.50    0.60
   0  10   7    2.10    0.70
   0  10  -7    2.00    0.60
   0  10  -7    1.80    0.60
   0 -10  -7    4.50    0.90
   0 -10  -7    2.60    0.80
   0  10  -8    8.90    1.00
   0  10   8    6.70    1.20
   0  10  -8    9.10    1.10
   0 -10  -8    8.90    1.30
   0 -10  -8   10.70    1.30
   0  10  -9    7.40    1.10
   0  10   9    8.40    1.40
   0  10  -9    8.90    1.10
   0 -10  -9    8.20    1.40
   0 -10  -9    8.90    1.30
   0  10 -10    0.30    0.70
   0  10  10   -0.20    0.80
   0  10 -10   -0.10    0.60
   0 -10 -10   -0.60    0.90
   0  11   0    0.00    0.20
   0  11   0    0.20    0.30
   0  11   0    0.20    0.20
   0  11   0   -0.10    0.30
   0 -11   0    0.10    0.20
   0 -11   0    0.00    0.20
   0 -11   0    0.40    0.20
   0 -11   0   -0.10    0.20
   0  11   1   39.80    1.50
   0  11  -1   40.30    1.40
   0  11   1   38.40    1.50
   0  11  -1   39.90    1.70
   0  11   1   37.20    1.70
   0  11   1   37.00    1.70
   0  11  -1   36.20    1.60
   0 -11  -1   37.70    1.50
   0 -11   1   38.60    1.40
   0 -11   1   37.20    1.40
   0 -11   1   38.50    1.40
   0 -11  -1   40.70    1.50
   0 -11  -1   39.80    1.50
   0 -11  -1   39.00    1.50
   0 -11   1   37.90    1.40
   0  11   2   29.20    1.20
   0  11  -2   26.20    1.40
   0  11   2   28.20    1.20
   0  11  -2   30.00    1.20
   0  11  -2   28.00    1.10
   0  11   2   28.90    1.40
   0  11  -2   27.50    1.40
   0  11  -2   27.90    1.10
   0  11   2   27.10    1.40
   0 -11  -2   28.80    1.30
   0 -11   2   29.60    1.20
   0 -11   2   27.70    1.20
   0 -11  -2   28.80    1.30
   0  11   3   92.39    3.30
   0  11  -3   82.09    3.10
   0  11  -3   90.49    3.40
   0  11  -3   91.89    3.40
   0 -11   3   89.59    3.10
   0 -11  -3   92.79    3.30
   0 -11   3   91.09    3.20
   0 -11  -3   91.99    3.30
   0 -11   3   98.79    3.20
   0  11   4   86.49    3.30
   0  11  -4   88.19    3.10
   0  11  -4   83.09    3.30
   0  11  -4   86.29    3.30
   0 -11   4   91.09    3.20
   0 -11   4   87.99    3.20
   0 -11  -4   88.29    3.30
   0 -11   4   85.99    2.80
   0 -11  -4   92.79    3.30
   0 -11   4   82.99    2.80
   0  11  -5    7.10    0.80
   0  11   5    6.10    0.80
   0  11  -5    7.40    0.80
   0  11  -5    6.90    0.70
   0 -11  -5    7.10    0.90
   0 -11   5    6.70    0.80
   0 -11  -5    7.20    0.90
   0  11  -6   17.00    1.20
   0  11   6   15.80    1.30
   0  11  -6   15.20    1.00
   0  11  -6   14.90    1.10
   0 -11  -6   12.20    1.20
   0 -11  -6   15.60    1.30
   0  11  -7   12.00    1.10
   0  11  -7   11.80    1.10
   0  11   7   12.20    1.30
   0 -11  -7   11.10    1.30
   0 -11  -7   12.70    1.30
   0  11  -8   12.00    1.20
   0  11  -8   15.00    1.30
   0  11   8   14.50    1.60
   0 -11  -8   14.50    1.60
   0 -11  -8   16.50    1.60
   0  11  -9    2.00    0.70
   0  11  -9    0.30    0.60
   0  11   9    1.20    0.90
   0 -11  -9    1.10    0.90
   0 -11  -9    2.10    0.90
   0  11  10    2.30    1.10
   0  11 -10    1.00    0.70
   0 -11 -10    1.40    1.00
   0  12   0   13.40    0.90
   0  12   0   14.10    0.70
   0  12   0   13.40    0.70
   0  12   0   13.40    0.90
   0 -12   0   14.90    0.70
   0 -12   0   14.10    0.70
   0 -12   0   14.50    0.70
   0 -12   0   15.60    0.70
   0  12  -1  153.28    5.50
   0  12   1  157.98    5.30
   0  12  -1  155.38    5.60
   0  12  -1  162.08    5.20
   0  12   1  157.58    5.60
   0  12   1  154.18    5.50
   0  12   1  160.38    5.30
   0 -12   1  167.28    5.30
   0 -12   1  157.68    5.20
   0 -12  -1  164.68    5.30
   0 -12   1  159.98    5.30
   0 -12  -1  164.48    5.30
   0 -12  -1  163.78    5.30
   0 -12  -1  156.48    5.30
   0 -12  -1  168.38    5.30
   0 -12   1  163.98    5.30
   0  12   2    0.20    0.40
   0  12  -2    0.20    0.40
   0  12  -2    0.50    0.40
   0  12  -2   -0.10    0.20
   0  12  -2    0.20    0.20
   0  12   2    0.00    0.30
   0  12   2    0.90    0.40
   0  12  -2    0.20    0.20
   0  12   2   -0.10    0.20
   0 -12  -2    0.00    0.30
   0 -12  -2    0.20    0.30
   0 -12   2   -0.30    0.20
   0 -12  -2    0.20    0.30
   0 -12   2   -0.20    0.20
   0  12  -3   17.20    1.10
   0  12  -3   15.80    1.10
   0  12   3   19.40    1.00
   0 -12   3   17.80    0.80
   0 -12   3   17.10    0.90
   0 -12   3   15.60    0.90
   0 -12  -3   17.70    1.00
   0 -12  -3   17.60    1.00
   0 -12   3   18.70    0.80
   0  12  -4   40.60    2.00
   0  12  -4   40.10    1.70
   0  12   4   43.20    1.90
   0  12  -4   43.60    2.00
   0 -12   4   45.20    1.80
   0 -12   4   44.00    1.50
   0 -12  -4   40.60    1.90
   0 -12  -4   40.40    1.90
   0 -12   4   43.20    1.50
   0 -12   4   45.20    1.90
   0  12  -5    1.10    0.50
   0  12  -5    0.00    0.30
   0  12   5   -0.10    0.40
   0  12  -5    0.60    0.50
   0 -12  -5   -1.00    0.40
   0 -12  -5    0.80    0.60
   0 -12   5   -0.20    0.40
   0  12  -6    3.30    0.70
   0  12  -6    3.10    0.70
   0  12   6    4.00    0.80
   0 -12  -6    4.10    0.90
   0 -12  -6    2.50    0.70
   0  12   7    5.30    1.00
   0  12  -7    5.90    0.90
   0  12  -7    7.20    0.90
   0 -12  -7    7.20    1.20
   0 -12  -7    5.40    1.00
   0  12  -8    1.50    0.70
   0  12  -8    0.60    0.60
   0  12   8    1.50    0.80
   0 -12  -8    0.50    0.80
   0 -12  -8    0.30    0.80
   0  12  -9    8.20    1.10
   0  12  -9    5.60    0.90
   0  12   9    8.70    1.40
   0 -12  -9    7.60    1.40
   0 -12  -9    6.40    1.20
   0  12 -10   11.30    1.30
   0  12  10    9.90    1.60
   0 -12 -10   11.50    1.70
   0  13   0    0.00    0.40
   0  13   0    0.30    0.20
   0  13   0    0.30    0.20
   0  13   0   -0.30    0.30
   0 -13   0   -0.10    0.20
   0 -13   0    0.50    0.20
   0 -13   0    0.20    0.20
   0 -13   0    0.10    0.20
   0  13  -1    8.50    0.50
   0  13   1    8.20    0.90
   0  13  -1    8.10    0.80
   0  13   1    8.30    0.80
   0  13   1    8.90    0.50
   0  13   1    8.30    0.60
   0  13  -1    8.40    0.80
   0 -13  -1    8.30    0.60
   0 -13  -1    8.30    0.60
   0 -13   1    8.20    0.50
   0 -13  -1    8.30    0.50
   0 -13   1    8.20    0.50
   0 -13  -1    7.10    0.60
   0 -13  -1    6.50    0.50
   0 -13   1    7.90    0.60
   0 -13   1    7.80    0.50
   0  13  -2  189.08    5.90
   0  13   2  188.98    6.10
   0  13  -2  174.48    6.30
   0  13   2  184.08    6.40
   0  13   2  182.78    6.30
   0  13  -2  174.98    6.20
   0  13  -2  182.28    5.90
   0 -13   2  181.08    6.00
   0 -13  -2  178.78    6.10
   0 -13  -2  174.48    6.00
   0 -13  -2  178.58    6.10
   0 -13   2  183.48    6.00
   0  13  -3   16.60    0.80
   0  13  -3   15.30    1.10
   0  13  -3   14.60    1.10
   0  13   3   16.80    1.00
   0 -13  -3   17.00    1.00
   0 -13   3   17.60    0.90
   0 -13   3   16.30    0.80
   0 -13  -3   16.90    1.00
   0 -13  -3   17.00    1.00
   0 -13   3   16.30    0.90
   0  13   4    1.70    0.50
   0  13  -4    1.90    0.30
   0  13  -4    1.70    0.50
   0  13  -4    2.10    0.60
   0 -13   4    1.50    0.20
   0 -13   4    1.10    0.40
   0 -13  -4    2.30    0.60
   0 -13  -4    2.30    0.60
   0  13  -5   43.10    2.00
   0  13   5   40.30    2.00
   0  13  -5   43.10    2.00
   0 -13  -5   42.20    2.10
   0 -13  -5   40.70    2.10
   0  13   6    1.70    0.60
   0  13  -6    1.60    0.60
   0  13  -6    1.40    0.60
   0 -13  -6    2.80    0.80
   0 -13  -6    0.90    0.70
   0  13   7   -0.60    0.60
   0  13  -7    0.80    0.60
   0  13  -7    0.40    0.50
   0 -13  -7    0.00    0.70
   0 -13  -7   -0.30    0.70
   0  13   8    2.20    0.90
   0  13  -8    0.90    0.70
   0  13  -8    2.10    0.80
   0 -13  -8    2.10    0.90
   0 -13  -8    1.20    0.90
   0  13  -9    0.60    0.70
   0  13  -9   -0.20    0.60
   0  13   9    0.30    0.90
   0 -13  -9   -0.90    0.70
   0 -13  -9    0.60    0.90
   0  13 -10    4.80    1.00
   0  13  10    4.10    1.20
   0 -13 -10    5.70    1.30
   0  14   0    1.50    0.30
   0  14   0    0.90    0.50
   0  14   0    1.50    0.50
   0  14   0    1.20    0.20
   0 -14   0    1.40    0.30
   0 -14   0    1.60    0.30
   0 -14   0    1.60    0.30
   0 -14   0    1.00    0.30
   0  14   1   27.90    1.50
   0  14   1   29.60    1.20
   0  14   1   28.60    1.50
   0  14  -1   27.80    1.50
   0  14   1   30.90    1.20
   0  14  -1   28.30    1.10
   0  14  -1   26.30    1.40
   0 -14   1   27.00    1.20
   0 -14   1   28.00    1.20
   0 -14  -1   27.80    1.20
   0 -14  -1   27.00    1.20
   0 -14  -1   30.20    1.20
   0 -14   1   27.20    1.20
   0 -14  -1   28.00    1.20
   0 -14   1   27.30    1.10
   0  14   2    3.30    0.60
   0  14  -2    4.00    0.70
   0  14   2    2.60    0.60
   0  14   2    3.90    0.50
   0  14  -2    3.60    0.40
   0  14  -2    4.00    0.40
   0  14  -2    2.90    0.60
   0 -14  -2    3.20    0.50
   0 -14   2    3.40    0.40
   0 -14   2    3.00    0.40
   0 -14  -2    2.50    0.50
   0 -14   2    3.10    0.40
   0 -14   2    2.70    0.40
   0 -14  -2    3.60    0.50
   0  14   3   34.50    1.60
   0  14  -3   33.00    1.30
   0  14  -3   32.60    1.30
   0  14  -3   30.10    1.70
   0  14  -3   32.50    1.70
   0 -14  -3   33.20    1.60
   0 -14   3   32.10    1.40
   0 -14  -3   30.60    1.50
   0 -14  -3   32.00    1.50
   0  14   4    7.80    0.90
   0  14  -4    8.10    0.90
   0  14  -4    7.30    0.90
   0 -14   4    9.10    0.50
   0 -14   4    9.50    0.80
   0 -14  -4    7.00    0.80
   0 -14  -4    7.00    0.80
   0  14   5    2.90    0.70
   0  14  -5    3.60    0.70
   0  14  -5    2.30    0.60
   0 -14  -5    2.70    0.70
   0 -14  -5    4.60    0.80
   0  14   6    5.20    0.90
   0  14  -6    4.50    0.80
   0  14  -6    5.10    0.80
   0 -14  -6    4.60    1.00
   0 -14  -6    5.20    0.90
   0  14  -7   13.40    1.30
   0  14  -7   12.80    1.30
   0  14   7   13.50    1.40
   0 -14  -7   13.70    1.50
   0 -14  -7   14.60    1.50
   0  14  -8    0.00    0.60
   0  14   8   -0.30    0.80
   0  14  -8    1.40    0.80
   0 -14  -8    0.70    0.80
   0 -14  -8    0.20    0.80
   0  14  -9    0.70    0.60
   0  14   9    0.30    0.80
   0  14  -9    1.40    0.80
   0 -14  -9    0.60    0.90
   0 -14  -9    1.70    0.90
   0  14  10    2.10    1.10
   0  14 -10   -0.60    0.70
   0 -14 -10    1.90    1.10
   0  15   0    0.00    0.40
   0  15   0    0.30    0.20
   0  15   0    0.00    0.20
   0  15   0   -0.50    0.40
   0 -15   0   -0.20    0.20
   0 -15   0    0.30    0.20
   0 -15   0    0.00    0.20
   0 -15   0    0.60    0.30
   0  15   1   24.70    1.40
   0  15  -1   27.70    1.00
   0  15   1   25.80    1.10
   0  15  -1   26.60    1.50
   0  15   1   26.30    1.20
   0  15  -1   24.70    1.50
   0  15   1   23.60    1.50
   0 -15  -1   25.90    1.20
   0 -15   1   26.30    1.10
   0 -15  -1   25.40    1.20
   0 -15   1   27.00    1.20
   0 -15  -1   25.20    1.20
   0 -15   1   27.20    1.10
   0 -15   1   25.00    1.10
   0 -15  -1   26.70    1.20
   0  15  -2   22.80    1.40
   0  15   2   20.00    1.40
   0  15   2   21.50    1.10
   0  15  -2   22.20    0.90
   0  15  -2   21.70    1.40
   0  15   2   22.80    1.40
   0 -15   2   22.20    1.40
   0 -15  -2   20.60    1.10
   0 -15   2   22.80    1.00
   0 -15   2   21.70    1.10
   0 -15  -2   20.80    1.10
   0 -15  -2   23.20    1.10
   0 -15   2   23.40    1.10
   0  15  -3   45.70    2.20
   0  15  -3   45.40    2.20
   0  15  -3   48.70    1.80
   0  15   3   46.30    2.00
   0 -15  -3   47.80    2.00
   0 -15  -3   44.70    2.00
   0 -15  -3   44.50    2.00
   0 -15   3   47.00    1.90
   0  15  -4   32.40    1.80
   0  15  -4   33.00    1.90
   0  15   4   32.00    1.70
   0 -15   4   34.50    1.60
   0 -15  -4   32.90    1.70
   0 -15  -4   33.10    1.70
   0  15  -5    0.70    0.60
   0  15  -5    0.70    0.60
   0  15   5    1.50    0.60
   0 -15  -5    0.60    0.60
   0 -15  -5    0.80    0.60
   0  15  -6   -0.50    0.60
   0  15  -6   -0.10    0.50
   0  15   6    1.20    0.70
   0 -15  -6    0.70    0.70
   0 -15  -6    0.20    0.70
   0  15  -7    3.20    0.70
   0  15  -7    3.70    0.80
   0  15   7    1.80    0.80
   0 -15  -7    2.40    0.90
   0 -15  -7    3.00    0.90
   0  15  -8    0.90    0.70
   0  15   8    1.40    0.80
   0  15  -8   -0.70    0.60
   0 -15  -8    0.80    0.90
   0 -15  -8    0.50    0.80
   0  15  -9    4.00    0.90
   0  15   9    4.40    1.20
   0  15  -9    3.50    0.90
   0 -15  -9    4.60    1.20
   0 -15  -9    3.00    1.20
   0  16   0    0.10    0.20
   0  16   0    0.10    0.50
   0  16   0    0.30    0.50
   0  16   0   -0.30    0.20
   0 -16   0   -0.10    0.30
   0 -16   0    0.00    0.30
   0 -16   0    0.30    0.20
   0  16   1    8.80    1.00
   0  16   1    9.70    1.10
   0  16   1   11.90    0.70
   0  16   1    9.90    0.70
   0  16  -1   11.20    0.60
   0  16  -1   11.70    0.60
   0  16  -1    8.20    1.00
   0  16  -1   11.00    1.10
   0 -16  -1    9.80    0.70
   0 -16   1   11.10    0.70
   0 -16  -1    9.90    0.70
   0 -16  -1    9.00    0.70
   0 -16   1    9.90    0.70
   0 -16   1   10.40    0.70
   0  16   2    3.20    0.70
   0  16  -2    2.90    0.30
   0  16   2    3.70    0.50
   0  16  -2    2.30    0.60
   0  16   2    1.90    0.60
   0  16  -2    2.80    0.70
   0 -16  -2    2.10    0.50
   0 -16   2    2.50    0.40
   0 -16  -2    3.30    0.50
   0 -16   2    2.60    0.40
   0 -16  -2    3.60    0.60
   0 -16   2    2.70    0.40
   0  16   3    6.80    0.80
   0  16  -3    7.10    0.90
   0  16  -3    5.40    0.90
   0  16  -3    7.60    0.50
   0 -16  -3    7.80    0.80
   0 -16  -3    7.40    0.80
   0 -16   3    6.20    0.60
   0 -16   3    6.20    0.60
   0  16  -4   77.09    3.20
   0  16  -4   77.19    3.20
   0  16   4   77.09    3.10
   0  16  -4   73.89    2.80
   0 -16  -4   73.39    3.10
   0 -16  -4   79.69    3.10
   0  16  -5   12.80    1.30
   0  16   5   12.00    1.20
   0  16  -5   13.60    1.30
   0 -16  -5   12.70    1.20
   0 -16  -5   13.80    1.30
   0  16  -6   21.90    1.60
   0  16  -6   21.80    1.60
   0  16   6   21.60    1.50
   0 -16  -6   22.30    1.70
   0 -16  -6   21.30    1.60
   0  16  -7    0.10    0.60
   0  16  -7    0.00    0.70
   0  16   7   -0.10    0.70
   0 -16  -7   -0.50    0.70
   0 -16  -7   -0.20    0.70
   0  16  -8    0.60    0.80
   0  16   8   -0.20    0.70
   0  16  -8    0.00    0.60
   0 -16  -8    0.40    0.90
   0 -16  -8    0.60    0.90
   0  16   9    1.50    0.90
   0  16  -9    0.70    0.80
   0  16  -9    0.10    0.70
   0 -16  -9   -0.60    0.90
   0 -16  -9   -0.20    0.80
   0  17   0    0.30    0.20
   0  17   0    0.10    0.50
   0  17   0   -0.70    0.40
   0  17   0   -0.10    0.20
   0 -17   0    0.10    0.30
   0 -17   0    0.30    0.30
   0 -17   0   -0.30    0.30
   0  17   1   44.50    2.30
   0  17  -1   46.70    2.20
   0  17  -1   49.00    1.70
   0  17  -1   46.90    1.70
   0  17  -1   51.49    2.40
   0  17   1   46.20    2.30
   0  17   1   51.49    1.90
   0 -17   1   48.10    1.90
   0 -17  -1   47.20    1.90
   0 -17  -1   47.40    1.90
   0 -17   1   45.10    1.90
   0 -17  -1   47.10    1.90
   0 -17   1   46.70    1.80
   0  17   2    8.10    1.00
   0  17  -2    8.30    1.00
   0  17   2    7.50    1.00
   0  17   2    9.40    0.70
   0  17  -2    6.70    0.90
   0 -17   2    8.30    0.60
   0 -17   2    8.30    0.70
   0 -17   2    9.20    0.70
   0 -17  -2    8.20    0.80
   0 -17  -2    9.20    0.80
   0 -17  -2    9.50    0.80
   0  17  -3    0.70    0.60
   0  17  -3    0.60    0.70
   0  17   3    0.70    0.50
   0 -17  -3    0.50    0.50
   0 -17   3    0.60    0.30
   0 -17   3    0.70    0.40
   0 -17  -3    1.20    0.50
   0 -17   3    0.30    0.40
   0  17  -4    1.30    0.70
   0  17  -4    0.20    0.60
   0  17   4    1.10    0.60
   0 -17  -4    0.50    0.60
   0 -17  -4    1.20    0.60
   0  17  -5    9.40    1.20
   0  17   5   10.00    1.10
   0  17  -5   10.10    1.20
   0 -17  -5   11.90    1.20
   0 -17  -5    8.60    1.10
   0  17  -6    1.50    0.80
   0  17   6    1.90    0.70
   0  17  -6    0.00    0.60
   0 -17  -6    1.10    0.70
   0 -17  -6    0.30    0.70
   0  17  -7    6.80    1.00
   0  17   7    8.20    1.20
   0  17  -7    4.70    1.00
   0 -17  -7    8.10    1.30
   0 -17  -7    7.90    1.20
   0  17  -8    1.60    0.80
   0  17  -8    1.60    0.80
   0  17   8    1.50    0.80
   0 -17  -8    2.50    1.00
   0 -17  -8    0.30    0.90
   0  17   9    0.60    0.90
   0  17  -9    1.30    0.90
   0  17  -9    0.80    1.20
   0 -17  -9    0.20    0.90
   0 -17  -9    0.50    0.80
   0  18   0   50.89    2.60
   0  18   0   56.89    2.60
   0 -18   0   56.49    2.20
   0 -18   0   55.19    2.20
   0 -18   0   59.39    2.10
   0  18   1    1.00    0.60
   0  18   1    0.20    0.60
   0  18  -1   -0.40    0.50
   0  18   1    1.00    0.30
   0  18  -1   -0.10    0.50
   0 -18   1    0.80    0.30
   0 -18   1    0.80    0.30
   0 -18   1    0.20    0.30
   0 -18  -1   -0.10    0.30
   0 -18  -1    0.20    0.40
   0 -18  -1    0.10    0.30
   0  18  -2    0.20    0.60
   0  18   2    0.70    0.60
   0  18   2    0.20    0.40
   0  18   2    0.30    0.60
   0  18  -2    0.10    0.60
   0 -18   2    0.10    0.30
   0 -18   2   -0.10    0.30
   0 -18   2   -0.60    0.20
   0 -18  -2    0.00    0.40
   0 -18  -2   -0.30    0.40
   0  18  -3    3.60    0.80
   0  18  -3    4.30    0.90
   0  18   3    5.20    0.70
   0 -18   3    4.60    0.60
   0 -18  -3    3.80    0.70
   0 -18   3    4.50    0.50
   0 -18   3    5.40    0.70
   0 -18  -3    3.60    0.70
   0  18  -4    0.60    0.60
   0  18  -4    0.60    0.60
   0  18   4    1.10    0.50
   0 -18  -4    0.60    0.60
   0 -18   4    0.60    0.40
   0 -18  -4    0.90    0.60
   0  18   5    0.00    0.50
   0  18  -5    0.00    0.60
   0  18  -5   -1.00    0.60
   0 -18  -5    0.10    0.60
   0 -18  -5    0.30    0.60
   0  18  -6    3.30    0.90
   0  18   6    3.10    0.80
   0  18  -6    2.70    0.80
   0 -18  -6    0.90    0.70
   0 -18  -6    2.80    0.90
   0  18  -7    2.60    0.90
   0  18  -7    4.30    1.00
   0  18   7    4.10    1.00
   0 -18  -7    3.60    1.10
   0 -18  -7    3.70    1.00
   0  18  -8    1.90    0.80
   0  18   8    3.00    1.00
   0  18  -8    0.30    0.80
   0 -18  -8    2.50    1.00
   0 -18  -8    3.30    1.10
   0  19   0   -0.50    0.50
   0  19   0   -0.20    0.50
   0 -19   0    0.20    0.30
   0 -19   0    0.00    0.30
   0 -19   0    0.00    0.30
   0  19   1    2.20    0.80
   0  19   1    2.10    0.70
   0  19  -1    1.80    0.70
   0  19  -1    2.40    0.70
   0 -19   1    2.90    0.50
   0 -19  -1    3.60    0.50
   0 -19  -1    2.40    0.50
   0 -19   1    3.30    0.50
   0 -19   1    3.60    0.40
   0  19  -2    4.10    0.80
   0  19   2    3.80    0.90
   0  19  -2    3.60    0.80
   0 -19   2    3.90    0.50
   0 -19   2    3.60    0.50
   0 -19  -2    4.50    0.70
   0 -19   2    3.70    0.50
   0 -19  -2    3.80    0.60
   0  19  -3   10.70    1.20
   0  19  -3    8.10    1.10
   0  19   3   11.60    1.40
   0 -19   3    9.30    0.70
   0 -19  -3    8.00    0.90
   0 -19   3   10.20    0.80
   0 -19  -3    8.10    0.90
   0  19  -4    2.40    0.80
   0  19  -4    2.40    0.90
   0  19   4    2.40    0.60
   0 -19   4    2.00    0.50
   0 -19  -4    2.20    0.70
   0 -19   4    1.70    0.50
   0 -19  -4    0.90    0.60
   0  19  -5    6.30    1.10
   0  19   5    9.50    1.10
   0  19  -5    8.40    1.20
   0 -19  -5   10.00    1.20
   0 -19  -5    7.60    1.10
   0  19  -6    2.50    0.80
   0  19  -6    1.60    0.90
   0  19   6    0.20    0.60
   0 -19  -6    0.70    0.80
   0 -19  -6    3.00    0.90
   0  19  -7    0.60    0.80
   0  19   7    1.50    0.80
   0  19  -7    1.00    0.80
   0 -19  -7    3.10    1.00
   0 -19  -7    1.60    0.90
   0  19   8    1.60    0.80
   0  19  -8   -0.30    0.60
   0  19  -8   -0.20    0.80
   0 -19  -8    1.00    1.00
   0 -19  -8    0.40    0.90
   0  20   0   -0.10    0.60
   0  20   0    0.30    0.60
   0 -20   0    0.00    0.30
   0 -20   0   -0.40    0.40
   0  20  -1   13.30    1.40
   0  20   1   12.80    1.40
   0  20   1   12.90    1.40
   0  20  -1   14.80    1.40
   0 -20  -1   12.20    0.90
   0 -20   1   13.20    0.90
   0 -20   1   16.00    0.80
   0 -20  -1   15.10    1.00
   0  20  -2    3.20    0.80
   0  20   2    3.90    0.90
   0  20  -2    4.90    0.90
   0 -20  -2    3.50    0.60
   0 -20  -2    3.90    0.70
   0 -20   2    3.70    0.50
   0 -20   2    4.20    0.60
   0  20  -3   -0.90    0.60
   0  20  -3    0.10    0.70
   0 -20  -3   -0.60    0.50
   0 -20   3    0.20    0.30
   0 -20  -3    0.00    0.50
   0 -20   3   -0.40    0.40
   0  20  -4    0.30    0.70
   0  20  -4    0.40    0.70
   0 -20  -4   -0.50    0.50
   0 -20   4    0.20    0.40
   0 -20  -4    0.50    0.60
   0 -20   4    0.10    0.40
   0  20  -5    4.20    1.00
   0  20  -5    1.40    0.90
   0 -20  -5    3.00    0.80
   0 -20   5    1.90    0.60
   0 -20  -5    0.50    0.70
   0  20  -6    1.40    0.80
   0  20  -6    2.50    0.90
   0 -20  -6    1.70    0.80
   0 -20  -6    2.60    0.90
   0  20  -7    1.60    0.90
   0  20  -7    0.40    0.70
   0 -20  -7    1.00    0.90
   0 -20  -7    1.70    0.90
   0  21   0   -0.80    0.60
   0  21   0    0.80    0.70
   0 -21   0    0.10    0.30
   0 -21   0    0.10    0.40
   0  21   1    0.50    0.70
   0  21  -1    1.10    0.70
   0  21   1    0.50    0.70
   0  21  -1   -0.30    0.60
   0 -21   1    0.20    0.40
   0 -21   1    0.00    0.30
   0 -21  -1   -0.60    0.30
   0 -21  -1    0.00    0.40
   0  21   2    4.10    1.00
   0  21  -2    3.10    0.80
   0  21  -2    2.70    0.90
   0 -21  -2    3.40    0.60
   0 -21  -2    2.20    0.60
   0 -21   2    2.90    0.40
   0 -21   2    2.30    0.50
   0  21  -3    0.30    0.80
   0  21  -3   -0.20    0.70
   0 -21   3    1.00    0.40
   0 -21   3    1.00    0.40
   0 -21  -3    0.60    0.60
   0 -21  -3    1.40    0.60
   0  21  -4    0.60    0.80
   0  21  -4    1.30    0.80
   0 -21   4    1.90    0.60
   0 -21  -4    1.50    0.70
   0 -21  -4    1.10    0.60
   0 -21   4    1.40    0.40
   0  21  -5    0.10    0.70
   0  21  -5   -0.20    0.60
   0 -21  -5    0.60    0.70
   0 -21   5    0.20    0.40
   0 -21   5    0.00    0.50
   0 -21  -5    0.00    0.60
   0  21  -6   -0.50    0.70
   0  21  -6    2.40    0.90
   0 -21  -6    2.80    0.90
   0 -21  -6    2.50    0.90
   0 -21   6    1.80    0.60
   0  21  -7    0.30    0.80
   0  21  -7   -1.10    0.60
   0 -21  -7   -0.40    0.60
   0 -21  -7   -0.30    0.80
   0  22   0    1.10    0.70
   0  22   0    0.40    0.70
   0 -22   0    0.20    0.40
   0 -22   0    0.40    0.40
   0  22   1    0.20    0.70
   0  22  -1   -0.30    0.70
   0  22   1    0.10    0.70
   0  22  -1    0.40    0.70
   0 -22  -1    0.00    0.40
   0 -22   1   -0.40    0.40
   0 -22  -1   -0.20    0.40
   0  22  -2    1.90    0.80
   0  22  -2    1.60    0.80
   0  22   2    2.10    0.90
   0 -22  -2    2.10    0.50
   0 -22   2    2.00    0.50
   0 -22  -2    1.90    0.60
   0  22  -3   -0.20    0.70
   0  22  -3    1.50    0.80
   0 -22   3    1.00    0.50
   0 -22  -3    0.80    0.60
   0 -22  -3    1.90    0.70
   0  22  -4    0.60    0.70
   0  22  -4    0.60    0.80
   0 -22   4    0.80    0.50
   0 -22  -4    0.50    0.60
   0 -22  -4    0.00    0.60
   0  22  -5    0.60    0.80
   0  22  -5   -0.10    0.80
   0 -22   5    0.70    0.50
   0 -22  -5   -0.70    0.70
   0 -22  -5    1.60    0.70
   0  22  -6   -0.40    0.70
   0  22  -6   -0.40    0.80
   0 -22   6    0.30    0.50
   0 -22  -6    0.10    0.80
   0 -22  -6   -1.60    0.60
   0  23   0    0.70    0.70
   0  23   0   -0.60    0.70
   0 -23   0   -0.60    0.40
   0  23   1    1.60    0.80
   0  23  -1    0.20    0.80
   0  23   1    2.70    0.90
   0  23  -1    2.30    0.90
   0 -23   1    1.60    0.50
   0 -23  -1    0.90    0.50
   0 -23  -1    0.90    0.50
   0  23  -2   -0.40    0.70
   0  23   2    0.20    0.70
   0  23  -2    0.40    0.70
   0 -23   2   -0.10    0.40
   0 -23  -2    0.40    0.50
   0 -23  -2   -0.20    0.50
   0  23  -3   -0.30    0.70
   0  23  -3   -1.80    0.70
   0 -23  -3   -0.30    0.60
   0 -23  -3    0.30    0.50
   0 -23   3   -0.60    0.40
   0  23  -4   -0.20    0.80
   0  23  -4    0.40    0.70
   0 -23   4   -0.30    0.50
   0 -23  -4   -0.40    0.60
   0 -23  -4   -0.70    0.60
   0  23  -5    1.40    0.90
   0  23  -5    2.10    0.90
   0 -23   5    1.60    0.60
   0 -23  -5    1.60    0.80
   0 -23  -5    1.50    0.80
   0  24   0   10.30    1.50
   0  24   0   13.80    1.60
   0 -24   0   15.20    1.10
   0  24  -1    0.20    0.80
   0  24   1   -0.70    0.80
   0  24   1    0.80    0.80
   0  24  -1   -0.50    0.70
   0 -24  -1   -1.00    0.40
   0 -24   1   -0.40    0.40
   0  24  -2    6.40    1.30
   0  24   2    8.50    1.40
   0  24  -2    8.80    1.40
   0 -24   2    7.70    0.80
   0 -24  -2    7.70    1.00
   0  24  -3   -0.60    0.80
   0  24  -3   -0.60    0.80
   0 -24   3   -0.30    0.50
   0 -24  -3    0.10    0.50
   0 -24  -3   -1.00    0.50
   0  24  -4    0.80    0.90
   0  24  -4    0.90    0.90
   0 -24  -4    0.90    0.70
   0 -24  -4    3.20    0.80
   0 -24   4    0.40    0.50
   0  24  -5   -1.00    0.70
   0  24  -5    0.60    0.80
   0 -24  -5   -0.50    0.70
   0 -24   5    0.30    0.50
   0 -24  -5    0.30    0.80
   0  25   0   -0.10    0.80
   0  25   0    0.00    0.80
   0 -25   0    1.00    0.50
   0  25  -1    2.30    1.00
   0  25  -1    2.00    1.10
   0  25   1    1.60    1.00
   0 -25  -1    3.00    0.70
   0 -25   1    2.60    0.60
   0  25  -2    1.10    0.90
   0  25  -2   -0.30    0.80
   0 -25   2    0.20    0.50
   0 -25  -2   -0.30    0.50
   0  25  -3   -0.60    0.80
   0  25  -3   -0.70    0.80
   0 -25   3   -0.90    0.50
   0 -25  -3    0.90    0.70
   0  25  -4    0.90    0.90
   0  25  -4   -0.70    0.80
   0 -25  -4    0.00    0.70
   0 -25  -4   -0.30    0.60
   0 -25   4   -0.10    0.50
   0  26   0    3.90    1.20
   0  26   0    5.80    1.30
   0 -26   0    6.90    0.90
   0  26  -1   -1.30    0.80
   0  26   1   -0.10    0.90
   0  26  -1   -0.90    0.80
   0 -26   1    0.40    0.50
   0 -26  -1   -0.80    0.50
   0  26  -2    1.30    1.00
   0  26  -2   -1.00    0.80
   0 -26   2    0.40    0.50
   0 -26  -2    0.70    0.70
  -1   0  11   -0.90    0.70
   1   0 -11   -1.60    0.70
   1   0 -10   -0.30    0.70
  -1   0  10    0.90    0.80
  -1   0   9    0.30    0.70
   1   0  -9   -0.20    0.60
   1   0  -8   53.19    2.50
  -1   0   8   54.69    2.60
   1   0  -8   51.29    2.60
   1   0  -7   -0.80    0.40
   1   0  -7   -0.80    0.40
  -1   0   7   -1.40    0.40
   1   0  -6   35.50    1.80
  -1   0   6   35.80    1.80
   1   0  -6   35.50    1.70
  -1   0   5   -0.30    0.30
  -1   0   5    0.40    0.40
   1   0  -5   -0.10    0.30
   1   0  -5    0.10    0.30
   1   0  -4   24.90    1.20
  -1   0   4   26.90    1.20
   1   0  -4   24.50    1.20
   1   0  -4   24.10    1.00
  -1   0   4   25.20    1.20
  -1   0   3    0.10    0.20
  -1   0   3   -0.10    0.20
   1   0  -3   -0.10    0.20
  -1   0   3   -0.30    0.20
   1   0  -3    0.00    0.20
   1   0  -2 2765.82   85.69
  -1   0   2 2780.62   84.99
   1   0  -2 2580.84   85.19
  -1   0   2 2686.73   85.49
   1   0  -2 2883.01   85.09
  -1   0   2 2553.84   85.09
   1   0  -1   -2.90    0.10
  -1   0   1   -3.50    0.10
   1   0  -1   -3.00    0.10
  -1   0   1   -3.10    0.10
  -1   0   1   -3.10    0.10
   1   0   0   -0.30    0.10
   1   0   0   -0.20    0.10
  -1   0   0   -0.20    0.10
   1   0   0   -0.30    0.10
  -1   0   0   -0.30    0.10
   1   0   0   -0.30    0.10
  -1   0   0   -0.20    0.10
  -1   0   0   -0.30    0.10
  -1   0   0   -0.30    0.10
  -1   0   0   -0.20    0.10
   1   0   0   -0.20    0.10
   1   0   0   -0.30    0.10
   1   0   1   -7.10    0.20
  -1   0  -1   -7.00    0.30
  -1   0  -1   -7.80    0.20
   1   0   1   -7.30    0.30
   1   0   1   -6.70    0.30
  -1   0  -1   -7.60    0.30
   1   0   1   -7.40    0.30
   1   0   1   -6.30    0.30
  -1   0  -2 9070.79  291.57
  -1   0  -2 9104.19  291.87
   1   0   2 8759.72  291.87
  -1   0  -2 9717.83  292.07
   1   0   2 9382.36  291.87
  -1   0  -2 9999.00  291.97
   1   0   2 9325.67  291.67
  -1   0  -2 9016.60  291.37
   1   0   3    0.00    0.20
  -1   0  -3   -0.10    0.20
   1   0   3    0.00    0.30
  -1   0  -3    0.20    0.20
   1   0   3    0.70    0.30
   1   0   3    0.70    0.30
  -1   0  -3    1.00    0.30
  -1   0  -4    1.50    0.40
   1   0   4    0.50    0.40
   1   0   4    0.30    0.30
  -1   0  -4    1.60    0.40
   1   0   4    1.00    0.40
  -1   0  -5   -0.20    0.30
   1   0   5   -0.40    0.30
  -1   0  -5    0.40    0.40
   1   0   5    0.30    0.30
  -1   0  -6    1.30    0.50
  -1   0  -6    0.80    0.50
   1   0   6    1.10    0.60
  -1   0  -7    0.90    0.50
   1   0   7   -0.10    0.60
  -1   0  -7   -0.10    0.50
  -1   0  -8    0.50    0.70
   1   0   8   -0.30    0.60
   1   0   9   -0.70    0.80
  -1   0  -9   -0.40    0.60
   1   0  10   -0.50    0.70
  -1   0 -10   -0.70    0.70
   1   0  11   -0.30    0.90
  -1   0 -11    0.00    0.80
   1   1 -11    0.90    0.80
  -1   1  11   -0.30    0.90
  -1  -1  11    0.40    0.90
   1  -1 -11    0.80    0.90
   1   1 -10   -0.70    0.70
  -1   1  10   -0.50    0.70
   1  -1 -10    0.00    0.80
  -1  -1  10    0.00    0.70
  -1   1   9    9.40    1.30
   1   1  -9   12.70    1.40
  -1  -1   9    9.10    1.30
   1  -1  -9   13.60    1.50
  -1   1   8   10.30    1.30
   1   1  -8   10.10    1.20
   1   1  -8   11.70    1.20
   1  -1  -8   11.20    1.20
   1  -1  -8   13.10    1.40
  -1  -1   8   11.20    1.30
   1   1  -7    4.10    0.70
  -1   1   7    3.20    0.80
   1   1  -7    3.80    0.80
   1  -1  -7    3.50    0.80
  -1  -1   7    4.10    0.80
   1  -1  -7    4.80    0.70
   1   1  -6   47.30    2.20
  -1   1   6   49.40    2.20
   1   1  -6   48.60    2.10
  -1  -1   6   47.40    2.20
   1  -1  -6   49.20    2.20
   1  -1  -6   50.79    2.20
  -1   1   5   24.40    1.30
   1   1  -5   25.60    1.30
   1   1  -5   25.20    1.30
   1  -1  -5   25.20    1.30
   1  -1  -5   24.60    1.30
  -1  -1   5   23.60    1.30
  -1  -1   5   23.90    1.30
   1   1  -4   39.00    1.70
   1   1  -4   40.90    1.70
   1   1  -4   40.80    1.50
  -1   1   4   41.00    1.70
  -1   1   4   44.10    1.70
   1  -1  -4   42.80    1.70
   1  -1  -4   42.50    1.60
  -1  -1   4   39.20    1.70
  -1  -1   4   43.30    1.70
   1  -1  -4   39.50    1.70
   1   1  -3    5.50    0.30
  -1   1   3    6.10    0.50
   1   1  -3    5.40    0.50
  -1   1   3    5.90    0.50
   1   1  -3    4.80    0.50
  -1   1   3    5.90    0.50
  -1  -1   3    6.40    0.60
  -1  -1   3    5.90    0.50
   1  -1  -3    6.10    0.50
  -1  -1   3    5.90    0.50
   1  -1  -3    5.80    0.50
  -1   1   2   66.59    2.30
   1   1  -2   64.09    2.30
  -1   1   2   65.39    2.30
   1   1  -2   68.19    2.30
   1   1  -2   66.79    2.30
  -1   1   2   62.29    2.20
   1  -1  -2   68.09    2.30
   1  -1  -2   65.59    2.30
  -1  -1   2   64.39    2.30
  -1  -1   2   64.39    2.30
   1  -1  -2   67.89    2.30
  -1  -1   2   62.19    2.20
  -1   1   1  179.48    5.90
   1   1  -1  175.48    5.80
   1   1  -1  173.98    5.90
   1   1  -1  194.28    5.90
   1  -1  -1  189.98    5.90
   1  -1  -1  199.38    5.90
   1   1   0    0.00    0.10
  -1   1   0    0.00    0.10
  -1   1   0    0.00    0.10
  -1   1   0    0.00    0.10
   1   1   0    0.00    0.10
  -1   1   0    0.00    0.10
   1   1   0   -0.10    0.10
  -1   1   0    0.00    0.10
  -1   1   0    0.00    0.10
   1   1   0    0.00    0.10
   1   1   0    0.00    0.10
   1   1   0    0.00    0.10
   1   1   0    0.00    0.10
  -1   1   0    0.00    0.10
   1   1   0    0.00    0.10
  -1  -1   0   -0.10    0.10
   1  -1   0    0.00    0.10
  -1  -1   0    0.00    0.10
   1  -1   0   -0.10    0.10
   1  -1   0    0.00    0.10
  -1  -1   0   -0.10    0.10
   1  -1   0    0.00    0.10
   1  -1   0    0.00    0.10
  -1  -1   0    0.00    0.10
  -1  -1   0    0.00    0.10
  -1  -1   0   -0.10    0.10
   1  -1   0    0.00    0.10
   1  -1   0    0.00    0.10
   1  -1   0    0.00    0.10
  -1  -1   0    0.00    0.10
  -1  -1   0    0.00    0.10
  -1   1  -1  571.04   18.30
  -1   1  -1  584.14   18.20
   1   1   1  580.04   18.30
   1   1   1  551.54   18.30
  -1   1  -1  551.74   18.30
   1   1   1  606.54   18.30
   1   1   1  572.74   18.30
  -1   1  -1  595.64   18.30
  -1   1  -1  597.04   18.30
   1   1   1  560.34   18.30
  -1  -1  -1  601.64   18.30
  -1  -1  -1  575.44   18.40
   1  -1   1  579.44   18.30
  -1  -1  -1  600.04   18.30
   1  -1   1  570.24   18.30
  -1  -1  -1  601.44   18.30
   1  -1   1  581.94   18.20
   1  -1   1  570.04   18.30
   1  -1   1  565.64   18.30
  -1  -1  -1  587.44   18.30
  -1  -1  -1  568.54   18.30
   1   1   2   40.30    1.40
   1   1   2   38.10    1.40
  -1   1  -2   37.50    1.40
   1   1   2   35.00    1.40
  -1   1  -2   36.50    1.40
  -1   1  -2   38.20    1.40
   1   1   2   39.00    1.40
  -1  -1  -2   37.00    1.40
  -1  -1  -2   37.90    1.40
  -1  -1  -2   37.60    1.40
   1  -1   2   35.50    1.40
   1  -1   2   35.30    1.30
   1  -1   2   37.00    1.40
   1  -1   2   38.10    1.40
  -1  -1  -2   37.80    1.40
  -1  -1  -2   36.60    1.40
  -1   1  -3  330.17   11.30
   1   1   3  348.17   11.30
   1   1   3  336.77   11.20
  -1   1  -3  346.57   11.30
   1   1   3  361.26   11.30
  -1   1  -3  367.76   11.20
  -1  -1  -3  345.27   11.30
   1  -1   3  367.96   11.30
  -1  -1  -3  354.56   11.30
  -1  -1  -3  364.16   11.20
   1  -1   3  339.57   11.30
   1  -1   3  345.07   11.30
   1  -1   3  355.96   11.20
   1   1   4   85.09    2.90
  -1   1  -4   78.59    2.90
   1   1   4   73.99    2.90
  -1   1  -4   81.09    2.70
  -1   1  -4   79.29    2.90
   1  -1   4   76.29    2.90
   1  -1   4   82.29    2.90
   1  -1   4   76.89    2.70
  -1  -1  -4   79.49    2.90
  -1  -1  -4   72.09    2.90
  -1   1  -5   29.80    1.40
   1   1   5   27.70    1.50
  -1   1  -5   31.60    1.50
   1  -1   5   28.10    1.50
  -1  -1  -5   32.20    1.50
   1  -1   5   31.40    1.50
  -1  -1  -5   33.60    1.60
   1   1   6    0.10    0.50
  -1   1  -6    0.10    0.40
  -1   1  -6    0.00    0.50
   1  -1   6    0.50    0.50
  -1  -1  -6   -0.40    0.40
   1  -1   6   -0.20    0.40
  -1  -1  -6    0.10    0.40
  -1   1  -7   29.40    1.60
   1   1   7   29.70    1.80
  -1   1  -7   30.80    1.70
   1  -1   7   27.80    1.80
  -1  -1  -7   26.80    1.70
  -1  -1  -7   31.10    1.70
   1   1   8    1.20    0.80
  -1   1  -8    0.90    0.70
   1  -1   8    0.20    0.70
  -1  -1  -8    1.30    0.70
  -1   1  -9   -0.10    0.60
   1   1   9   -0.30    0.70
   1  -1   9    0.30    0.70
  -1  -1  -9   -1.20    0.60
  -1   1 -10    0.50    0.80
   1   1  10    1.10    0.90
  -1  -1 -10    0.30    0.80
   1  -1  10    0.40    0.80
   1   1  11    3.10    1.20
  -1   1 -11    7.10    1.30
  -1  -1 -11    4.40    1.20
   1  -1  11    3.10    1.20
   1   2 -11    3.20    1.10
  -1   2  11    3.80    1.20
   1  -2 -11    2.70    1.00
  -1  -2  11   -0.70    0.80
   1   2 -10    0.20    0.70
  -1   2  10    0.30    0.80
  -1  -2  10    0.70    0.80
   1  -2 -10   -1.10    0.70
   1   2  -9    9.10    1.20
  -1   2   9    8.70    1.30
   1  -2  -9    9.60    1.30
  -1  -2   9   10.30    1.40
   1   2  -8   11.30    1.20
  -1   2   8   13.10    1.40
   1  -2  -8   11.30    1.20
  -1  -2   8   11.60    1.30
   1  -2  -8   10.90    1.20
  -1   2   7    8.30    1.00
   1   2  -7    6.50    0.90
   1   2  -7    7.10    0.90
  -1  -2   7    5.30    0.90
   1  -2  -7    7.10    0.90
   1  -2  -7    7.40    1.00
  -1   2   6   52.09    2.40
   1   2  -6   52.79    2.30
   1   2  -6   53.79    2.30
   1  -2  -6   54.59    2.30
  -1  -2   6   57.09    2.30
  -1  -2   6   52.69    2.30
   1  -2  -6   52.79    2.40
  -1   2   5   16.80    1.10
   1   2  -5   17.00    1.00
   1   2  -5   18.20    0.80
   1   2  -5   14.80    1.00
   1  -2  -5   17.00    1.00
  -1  -2   5   15.90    1.00
   1  -2  -5   19.40    1.10
  -1  -2   5   15.80    1.00
   1   2  -4   44.20    1.80
   1   2  -4   43.40    1.70
  -1   2   4   41.20    1.80
   1   2  -4   44.70    1.50
  -1  -2   4   43.60    1.80
  -1  -2   4   40.30    1.80
   1  -2  -4   43.00    1.80
   1  -2  -4   43.90    1.80
   1   2  -3   42.80    1.40
  -1   2   3   41.20    1.70
   1   2  -3   41.80    1.60
   1   2  -3   39.70    1.60
  -1   2   3   42.80    1.60
   1  -2  -3   43.00    1.70
  -1  -2   3   41.80    1.70
  -1  -2   3   42.10    1.60
   1  -2  -3   42.00    1.60
  -1  -2   3   45.50    1.70
  -1   2   2  112.49    3.60
   1   2  -2   99.19    3.60
   1   2  -2  116.59    3.60
   1   2  -2  108.59    3.60
  -1   2   2  107.99    3.60
  -1   2   2  107.19    3.60
   1  -2  -2  106.89    3.60
   1  -2  -2  114.59    3.60
   1  -2  -2  109.69    3.60
  -1  -2   2  110.69    3.60
  -1  -2   2  102.99    3.60
  -1  -2   2  104.29    3.60
   1   2  -1  449.16   14.60
   1   2  -1  443.26   14.50
   1   2  -1  465.25   14.50
  -1   2   1  471.95   14.50
  -1   2   1  463.05   14.50
  -1   2   1  465.85   14.50
   1  -2  -1  447.36   14.50
   1  -2  -1  447.46   14.50
  -1  -2   1  442.36   14.50
  -1  -2   1  480.95   14.50
  -1  -2   1  475.25   14.60
   1  -2  -1  472.25   14.50
   1   2   0    7.10    0.30
   1   2   0    6.00    0.30
   1   2   0    6.70    0.30
   1   2   0    6.60    0.30
  -1   2   0    6.00    0.30
  -1  -2   0    4.50    0.30
  -1  -2   0    7.50    0.40
  -1  -2   0    4.60    0.30
  -1  -2   0    7.50    0.30
  -1   2  -1   11.70    0.50
   1   2   1   11.60    0.50
  -1   2  -1   12.80    0.50
   1   2   1   12.30    0.60
  -1   2  -1   12.30    0.50
  -1   2  -1   11.00    0.50
  -1   2  -1   11.40    0.50
   1   2   1   11.30    0.50
  -1   2  -1   12.60    0.50
  -1   2  -1   11.50    0.50
   1   2   1   12.40    0.50
  -1   2  -1   12.40    0.50
   1   2   1   11.30    0.50
   1   2   1   12.40    0.50
  -1  -2  -1   11.40    0.50
  -1  -2  -1   12.00    0.50
  -1  -2  -1   11.50    0.50
   1  -2   1   12.70    0.50
   1  -2   1   10.80    0.50
   1  -2   1   11.50    0.50
  -1  -2  -1   12.00    0.50
  -1  -2  -1   12.10    0.50
   1  -2   1   11.50    0.50
   1  -2   1   12.40    0.50
   1  -2   1   11.40    0.50
  -1  -2  -1   12.80    0.50
  -1  -2  -1   11.70    0.50
  -1  -2  -1   12.00    0.50
   1   2   2 1435.16   47.30
  -1   2  -2 1512.45   47.30
   1   2   2 1510.05   47.40
   1   2   2 1532.45   47.20
   1   2   2 1460.65   47.20
  -1   2  -2 1575.54   47.20
  -1   2  -2 1534.35   47.50
   1   2   2 1483.05   47.40
  -1  -2  -2 1452.55   47.20
   1  -2   2 1435.36   47.30
  -1  -2  -2 1575.34   47.20
  -1  -2  -2 1418.66   47.40
  -1  -2  -2 1578.04   47.20
  -1  -2  -2 1581.84   47.20
   1  -2   2 1571.54   47.20
   1  -2   2 1468.15   47.50
   1  -2   2 1442.46   47.30
   1   2   3  723.83   24.00
   1   2   3  767.32   24.00
   1   2   3  738.13   24.00
  -1   2  -3  768.12   24.00
  -1   2  -3  795.02   23.80
   1  -2   3  731.53   23.80
   1  -2   3  718.63   24.00
   1  -2   3  787.52   24.00
  -1  -2  -3  733.83   24.00
  -1  -2  -3  755.52   24.00
  -1  -2  -3  785.32   24.10
   1  -2   3  789.42   24.00
  -1   2  -4  151.68    5.10
  -1   2  -4  151.48    4.90
   1   2   4  143.19    5.20
   1   2   4  156.38    5.10
  -1   2  -4  147.99    5.10
  -1  -2  -4  151.98    5.20
  -1  -2  -4  147.09    5.10
   1  -2   4  143.19    5.10
   1  -2   4  144.39    4.90
   1  -2   4  156.78    5.10
  -1   2  -5    2.00    0.40
  -1   2  -5    1.50    0.50
   1   2   5    1.50    0.50
   1  -2   5    2.40    0.50
   1  -2   5    1.70    0.60
  -1  -2  -5    2.10    0.50
  -1  -2  -5    1.90    0.50
  -1   2  -6   18.40    1.10
   1   2   6   17.90    1.30
  -1   2  -6   17.30    1.20
   1  -2   6   19.60    1.20
  -1  -2  -6   17.90    1.20
  -1  -2  -6   18.90    1.20
   1  -2   6   19.50    1.30
   1   2   7    7.10    1.00
  -1   2  -7    6.30    0.80
  -1   2  -7    7.00    1.00
  -1  -2  -7    6.10    0.80
   1  -2   7    5.50    1.00
  -1  -2  -7    5.80    0.90
   1   2   8   -0.30    0.60
  -1   2  -8    0.70    0.60
  -1  -2  -8    0.30    0.50
   1  -2   8    0.10    0.60
  -1  -2  -8    0.00    0.60
   1   2   9    3.70    1.00
  -1   2  -9    3.80    0.90
  -1  -2  -9    3.00    0.90
   1  -2   9    2.00    0.90
   1   2  10    6.00    1.30
  -1   2 -10    4.90    1.10
   1  -2  10    7.10    1.30
  -1  -2 -10    7.00    1.30
   1   2  11    0.30    1.00
  -1   2 -11   -0.40    0.80
  -1   2 -11    0.50    0.70
  -1  -2 -11   -0.30    0.80
   1  -2  11    1.40    1.00
   1   3 -11    0.10    0.60
  -1   3  11    0.20    0.90
   1   3 -11   -0.50    0.70
   1  -3 -11   -0.40    0.90
  -1  -3  11   -1.00    0.80
  -1   3  10    1.30    0.90
   1   3 -10    2.50    0.90
  -1  -3  10    0.30    0.90
   1  -3 -10    0.10    0.80
  -1   3   9   21.60    1.70
   1   3  -9   21.30    1.70
   1  -3  -9   19.10    1.80
  -1  -3   9   21.80    1.70
   1   3  -8   -0.50    0.50
  -1   3   8   -0.50    0.60
  -1  -3   8    0.80    0.60
   1  -3  -8   -0.20    0.50
   1  -3  -8    0.20    0.60
   1   3  -7    2.90    0.70
  -1   3   7    3.50    0.80
   1   3  -7    2.60    0.60
   1  -3  -7    3.10    0.70
  -1  -3   7    1.50    0.70
   1  -3  -7    3.50    0.70
   1   3  -6    0.10    0.40
  -1   3   6    0.30    0.40
   1   3  -6    0.70    0.20
   1   3  -6    0.80    0.50
  -1  -3   6    0.10    0.40
  -1  -3   6    0.00    0.50
   1  -3  -6    0.60    0.50
   1  -3  -6    0.20    0.50
   1   3  -5  220.38    7.10
   1   3  -5  207.68    7.10
  -1   3   5  205.28    7.20
   1   3  -5  210.68    6.80
   1  -3  -5  207.78    7.20
  -1  -3   5  216.48    7.20
   1  -3  -5  221.48    7.20
  -1  -3   5  207.08    7.20
   1   3  -4  235.98    7.30
  -1   3   4  224.48    7.70
   1   3  -4  234.18    7.60
   1   3  -4  223.08    7.60
  -1  -3   4  240.28    7.60
   1  -3  -4  238.38    7.70
  -1  -3   4  213.08    7.60
   1  -3  -4  231.68    7.60
   1   3  -3  153.48    4.60
   1   3  -3  144.59    4.80
   1   3  -3  123.39    4.80
  -1   3   3  153.48    4.90
  -1   3   3  149.69    4.90
   1  -3  -3  145.69    4.90
  -1  -3   3  146.69    4.80
   1  -3  -3  140.29    4.90
  -1  -3   3  144.89    4.90
  -1  -3   3  151.08    4.90
  -1   3   2    1.80    0.30
   1   3  -2    1.60    0.30
   1   3  -2    2.40    0.30
   1   3  -2    2.70    0.30
  -1   3   2    1.50    0.20
  -1   3   2    1.60    0.30
  -1  -3   2    1.80    0.30
   1  -3  -2    1.50    0.30
  -1  -3   2    1.70    0.30
   1  -3  -2    1.50    0.30
   1  -3  -2    2.20    0.30
  -1   3   1    5.30    0.30
   1   3  -1    5.40    0.30
   1   3  -1    5.70    0.30
   1   3  -1    5.50    0.40
  -1   3   1    5.50    0.30
  -1   3   1    5.70    0.30
   1   3  -1    5.90    0.30
   1   3  -1    4.90    0.30
   1  -3  -1    4.50    0.30
  -1  -3   1    5.00    0.20
   1  -3  -1    5.60    0.30
  -1  -3   1    5.30    0.30
  -1  -3   1    5.30    0.30
   1  -3  -1    6.00    0.30
   1  -3  -1    5.80    0.40
  -1  -3   1    5.00    0.30
  -1  -3   1    5.90    0.30
   1   3   0 2919.31   97.59
   1   3   0 3090.79   97.59
   1   3   0 3207.38   97.79
  -1   3   0 3085.49   97.89
   1   3   0 3110.79   97.79
   1   3   0 3099.99   97.89
  -1   3   0 3102.29   97.69
   1   3   0 3111.59   98.09
  -1  -3   0 3044.70   97.69
  -1  -3   0 3028.90   97.69
  -1  -3   0 3078.39   97.79
  -1  -3   0 3230.08   97.99
  -1  -3   0 2952.40   97.69
   1  -3   0 3175.68   97.99
  -1  -3   0 3043.00   97.79
  -1  -3   0 3273.27   97.99
  -1  -3   0 3163.48   97.79
   1  -3   0 3218.78   97.89
   1   3   1 2757.82   83.19
   1   3   1 2514.65   83.19
  -1   3  -1 2578.34   82.99
   1   3   1 2576.44   83.09
   1   3   1 2647.34   83.49
  -1   3  -1 2581.44   82.99
   1   3   1 2547.75   82.99
   1   3   1 2593.54   83.19
   1   3   1 2500.15   82.89
  -1   3  -1 2738.73   82.89
  -1   3  -1 2840.42   82.69
  -1   3  -1 2628.74   82.59
   1  -3   1 2662.73   82.89
   1  -3   1 2685.53   83.09
  -1  -3  -1 2769.22   83.29
  -1  -3  -1 2673.63   83.19
   1  -3   1 2658.23   82.99
  -1  -3  -1 2726.83   83.29
   1  -3   1 2582.64   82.79
  -1  -3  -1 2700.93   83.09
   1  -3   1 2588.24   82.89
  -1  -3  -1 2576.24   82.89
   1  -3   1 2564.34   82.69
  -1  -3  -1 2638.14   83.29
  -1  -3  -1 2526.25   82.79
   1   3   2  157.18    5.30
  -1   3  -2  168.18    5.10
  -1   3  -2  163.18    5.20
   1   3   2  164.48    5.20
   1   3   2  153.78    5.20
  -1   3  -2  157.78    5.20
  -1   3  -2  162.58    5.20
   1   3   2  153.48    5.30
  -1   3  -2  159.48    5.20
  -1   3  -2  159.98    5.20
   1   3   2  151.98    5.30
   1  -3   2  164.78    5.20
  -1  -3  -2  159.58    5.30
  -1  -3  -2  160.48    5.20
  -1  -3  -2  164.38    5.30
   1  -3   2  152.38    5.20
   1  -3   2  161.88    5.10
   1  -3   2  156.78    5.20
  -1  -3  -2  167.58    5.30
  -1  -3  -2  163.78    5.20
  -1  -3  -2  158.18    5.30
  -1   3  -3    5.70    0.50
   1   3   3    7.30    0.60
   1   3   3    5.60    0.50
  -1   3  -3    5.80    0.40
   1  -3   3    5.10    0.50
  -1  -3  -3    4.50    0.50
   1  -3   3    5.20    0.50
  -1  -3  -3    5.30    0.50
   1  -3   3    5.40    0.40
   1  -3   3    6.40    0.50
   1   3   4  206.78    7.00
  -1   3  -4  203.18    6.90
  -1   3  -4  204.88    6.70
  -1  -3  -4  220.18    7.00
   1  -3   4  208.78    7.00
   1  -3   4  208.18    6.70
   1  -3   4  207.18    7.00
  -1  -3  -4  213.98    7.00
  -1   3  -5   55.99    2.00
  -1   3  -5   52.19    2.20
   1   3   5   53.89    2.30
  -1   3  -5   53.89    2.20
   1  -3   5   57.79    2.30
   1  -3   5   50.19    2.20
  -1  -3  -5   50.49    2.30
  -1  -3  -5   56.99    2.30
  -1   3  -6    2.90    0.60
   1   3   6    2.90    0.70
  -1   3  -6    3.60    0.60
  -1  -3  -6    2.80    0.60
   1  -3   6    2.80    0.60
   1  -3   6    1.90    0.60
  -1  -3  -6    2.90    0.60
   1   3   7   11.90    1.30
  -1   3  -7   14.80    1.10
  -1   3  -7   14.10    1.30
  -1  -3  -7   12.70    1.30
   1  -3   7   13.30    1.30
  -1  -3  -7   15.00    1.20
   1   3   8    2.60    0.90
  -1   3  -8    3.60    0.80
   1  -3   8    2.20    0.80
  -1  -3  -8    3.60    0.80
  -1  -3  -8    1.70    0.80
   1   3   9    2.00    0.90
  -1   3  -9    1.40    0.70
  -1  -3  -9    0.10    0.80
   1  -3   9    1.20    0.80
   1   3  10    0.30    0.90
  -1   3 -10   -0.50    0.70
  -1   3 -10    0.50    0.50
  -1  -3 -10   -0.20    0.70
   1  -3  10    0.00    0.90
   1   3  11    0.00    1.00
  -1   3 -11    2.50    0.80
  -1  -3 -11    1.10    1.00
   1  -3  11    2.40    1.10
   1   4 -11    1.80    0.90
  -1   4  11    0.70    0.90
   1   4 -11    1.70    0.70
   1  -4 -11    2.30    1.10
  -1  -4  11   -0.30    0.90
   1   4 -10    0.00    0.60
  -1   4  10    0.00    0.70
   1   4 -10   -0.80    0.60
   1  -4 -10    0.40    0.80
  -1  -4  10   -1.00    0.70
  -1   4   9    9.60    1.30
   1   4  -9    8.70    1.20
   1  -4  -9    7.90    1.20
   1  -4  -9    9.80    1.20
  -1  -4   9    8.90    1.30
   1   4  -8   12.40    1.30
  -1   4   8    9.70    1.20
   1  -4  -8    9.40    1.20
   1  -4  -8    9.90    1.20
  -1  -4   8   11.40    1.30
   1   4  -7   21.00    1.40
   1   4  -7   22.40    1.30
  -1   4   7   20.20    1.40
   1  -4  -7   22.30    1.40
  -1  -4   7   19.10    1.40
   1  -4  -7   23.60    1.60
  -1   4   6    5.60    0.80
   1   4  -6    4.20    0.70
   1   4  -6    3.20    0.60
   1   4  -6    4.10    0.30
  -1  -4   6    4.00    0.70
   1  -4  -6    3.30    0.70
  -1  -4   6    4.40    0.70
   1  -4  -6    5.00    0.70
   1   4  -5    1.90    0.40
  -1   4   5    2.50    0.60
   1   4  -5    1.80    0.20
   1   4  -5    2.00    0.50
  -1  -4   5    2.10    0.50
   1  -4  -5    1.60    0.50
   1  -4  -5    1.50    0.50
  -1  -4   5    2.10    0.50
   1   4  -4   22.10    0.70
   1   4  -4   22.00    1.10
  -1   4   4   20.30    1.10
   1  -4  -4   21.20    1.10
  -1  -4   4   20.90    1.10
  -1  -4   4   19.60    1.10
   1  -4  -4   22.20    1.10
   1   4  -3  169.78    5.50
  -1   4   3  165.78    5.50
   1   4  -3  160.38    5.50
  -1  -4   3  176.08    5.50
  -1  -4   3  163.28    5.50
   1  -4  -3  165.18    5.50
  -1  -4   3  157.98    5.50
   1  -4  -3  165.08    5.50
  -1   4   2 1177.18   38.00
  -1   4   2 1247.38   38.00
   1   4  -2 1283.67   38.00
  -1   4   2 1183.18   37.90
   1   4  -2 1215.68   38.00
   1   4  -2 1173.98   38.00
   1   4  -2 1192.28   37.90
   1   4  -2 1188.98   38.00
   1  -4  -2 1176.38   37.90
   1  -4  -2 1174.88   38.00
  -1  -4   2 1195.18   37.90
   1  -4  -2 1245.68   38.00
  -1  -4   2 1257.27   38.00
  -1   4   1  927.71   28.50
  -1   4   1  895.01   28.50
   1   4  -1  933.51   28.70
  -1   4   1  916.41   28.70
   1   4  -1  901.41   28.50
  -1   4   1  890.41   28.60
   1   4  -1  902.71   28.70
   1   4  -1  916.01   28.80
  -1  -4   1  874.31   28.50
  -1  -4   1  977.80   28.50
   1  -4  -1  927.71   28.50
  -1  -4   1  910.31   28.50
   1  -4  -1  917.31   28.50
   1  -4  -1  890.91   28.40
   1  -4  -1  882.51   28.50
   1  -4  -1  912.61   28.40
  -1  -4   1  864.01   28.80
  -1  -4   1  914.91   28.40
   1  -4  -1  859.41   28.70
  -1   4   0  352.76   11.30
   1   4   0  355.16   11.30
  -1   4   0  354.56   11.30
   1   4   0  360.26   11.30
   1   4   0  346.97   11.20
   1   4   0  346.97   11.30
   1   4   0  337.57   11.30
   1   4   0  364.66   11.20
  -1  -4   0  368.46   11.30
   1  -4   0  361.36   11.30
  -1  -4   0  351.46   11.30
   1  -4   0  357.26   11.30
  -1  -4   0  361.46   11.30
  -1  -4   0  336.17   11.30
  -1  -4   0  357.36   11.30
  -1  -4   0  376.26   11.30
  -1  -4   0  342.57   11.20
  -1  -4   0  382.56   11.30
  -1   4  -1  872.41   26.30
  -1   4  -1  839.52   26.20
   1   4   1  805.52   26.30
  -1   4  -1  867.91   26.20
  -1   4  -1  897.61   26.20
   1   4   1  817.72   26.30
   1   4   1  829.42   26.20
   1   4   1  832.52   26.20
   1   4   1  837.52   26.30
   1   4   1  900.71   26.30
  -1   4  -1  809.52   26.20
   1  -4   1  776.22   26.30
  -1  -4  -1  815.22   26.30
  -1  -4  -1  843.12   26.30
  -1  -4  -1  842.82   26.30
  -1  -4  -1  884.91   26.30
   1  -4   1  785.62   26.30
  -1  -4  -1  815.52   26.40
  -1  -4  -1  797.52   26.20
   1  -4   1  823.62   26.20
  -1  -4  -1  805.72   26.30
   1  -4   1  818.22   26.20
   1  -4   1  876.01   26.40
   1  -4   1  837.42   26.20
  -1   4  -2  105.89    3.50
   1   4   2  117.39    3.80
  -1   4  -2  106.79    3.60
   1   4   2  110.99    3.70
  -1   4  -2  108.19    3.60
  -1   4  -2  111.79    3.60
   1   4   2  103.39    3.60
  -1   4  -2  109.49    3.60
   1   4   2  105.69    3.60
  -1   4  -2  106.09    3.50
   1  -4   2  112.19    3.60
  -1  -4  -2  107.29    3.70
  -1  -4  -2  105.39    3.70
  -1  -4  -2  109.39    3.70
  -1  -4  -2  110.09    3.70
   1  -4   2  102.69    3.60
  -1  -4  -2  114.59    3.70
   1  -4   2  108.59    3.60
  -1  -4  -2  111.09    3.60
  -1  -4  -2  109.99    3.70
   1  -4   2  102.59    3.50
   1  -4   2  106.19    3.60
  -1   4  -3  461.25   14.50
  -1   4  -3  459.25   14.50
   1   4   3  465.95   14.70
  -1   4  -3  462.05   14.50
  -1   4  -3  455.55   14.50
  -1   4  -3  477.95   14.40
   1  -4   3  480.85   14.60
   1  -4   3  429.46   14.60
   1  -4   3  439.76   14.50
  -1  -4  -3  450.15   14.60
   1  -4   3  429.66   14.40
  -1  -4  -3  457.65   14.60
  -1   4  -4    2.80    0.50
  -1   4  -4    1.60    0.30
  -1   4  -4    2.50    0.30
   1   4   4    2.70    0.50
  -1   4  -4    2.40    0.40
  -1  -4  -4    2.90    0.50
   1  -4   4    2.50    0.50
   1  -4   4    1.50    0.40
   1  -4   4    2.30    0.30
  -1  -4  -4    2.70    0.50
   1  -4   4    3.30    0.50
  -1   4  -5   25.40    1.30
   1   4   5   26.80    1.40
  -1   4  -5   25.70    1.20
  -1   4  -5   27.00    1.00
   1  -4   5   25.30    1.30
   1  -4   5   25.70    1.10
  -1  -4  -5   22.00    1.30
  -1  -4  -5   25.80    1.40
   1  -4   5   24.90    1.30
   1   4   6    5.20    0.80
  -1   4  -6    4.50    0.70
   1  -4   6    4.90    0.80
  -1  -4  -6    4.80    0.80
   1  -4   6    6.60    0.80
  -1  -4  -6    6.20    0.80
   1   4   7   55.19    2.60
  -1   4  -7   51.69    2.40
  -1  -4  -7   62.09    2.70
   1  -4   7   54.39    2.60
  -1  -4  -7   53.39    2.60
  -1   4  -8    7.10    0.80
   1   4   8    8.30    1.20
  -1   4  -8    9.20    1.10
  -1  -4  -8    7.70    1.20
   1  -4   8    8.80    1.20
  -1  -4  -8    9.60    1.20
  -1   4  -9    0.40    0.50
   1   4   9    0.90    0.80
  -1   4  -9    0.40    0.70
  -1  -4  -9    0.10    0.80
   1  -4   9   -0.20    0.70
  -1   4 -10   -0.40    0.50
   1   4  10    0.10    0.90
  -1   4 -10    0.30    0.70
   1  -4  10    0.20    0.80
  -1  -4 -10    0.90    0.90
   1   4  11    5.00    1.30
  -1   4 -11    5.30    1.00
  -1  -4 -11    5.20    1.30
   1  -4  11    6.90    1.50
  -1   5  11   -0.40    0.90
   1   5 -11    0.70    0.70
   1   5 -11    0.20    0.60
   1  -5 -11    0.60    0.90
  -1   5  10    1.80    0.90
   1   5 -10    0.00    0.70
   1   5 -10    0.80    0.60
  -1  -5  10    2.50    1.00
   1  -5 -10    1.40    0.90
   1   5  -9    5.90    0.90
   1   5  -9    6.00    1.10
  -1   5   9    6.30    1.20
   1  -5  -9    7.10    1.10
  -1  -5   9    7.40    1.20
   1  -5  -9    4.30    1.00
   1   5  -8    1.40    0.60
  -1   5   8    2.90    0.80
   1   5  -8    1.00    0.50
   1  -5  -8    1.20    0.80
   1  -5  -8    2.50    0.70
  -1  -5   8    0.90    0.70
   1   5  -7   17.40    1.30
  -1   5   7   17.20    1.30
   1   5  -7   17.80    1.20
   1   5  -7   17.90    1.20
   1  -5  -7   18.10    1.30
  -1  -5   7   16.60    1.30
   1  -5  -7   16.10    1.30
   1   5  -6    0.20    0.40
  -1   5   6    0.90    0.50
   1   5  -6    0.00    0.30
   1   5  -6    0.50    0.40
   1   5  -6    0.50    0.10
  -1  -5   6    0.60    0.40
   1  -5  -6   -0.30    0.40
   1  -5  -6    0.50    0.40
  -1  -5   6    0.70    0.50
  -1   5   5  124.69    4.50
   1   5  -5  113.79    3.90
   1   5  -5  121.89    4.30
   1   5  -5  126.89    4.40
   1  -5  -5  122.09    4.40
   1  -5  -5  124.49    4.40
  -1  -5   5  126.99    4.40
  -1  -5   5  125.09    4.40
   1   5  -4  136.89    4.60
   1   5  -4  130.09    4.60
  -1   5   4  134.89    4.70
   1  -5  -4  127.09    4.70
  -1  -5   4  139.49    4.70
  -1  -5   4  130.29    4.70
   1  -5  -4  142.29    4.70
  -1  -5   4  143.69    4.70
   1   5  -3  482.25   15.10
   1   5  -3  466.05   15.00
  -1   5   3  456.55   15.10
   1   5  -3  465.95   15.00
   1   5  -3  482.65   15.00
  -1  -5   3  475.25   15.00
   1  -5  -3  450.55   15.00
  -1  -5   3  492.35   15.10
   1  -5  -3  467.15   15.00
   1   5  -2   32.30    1.30
  -1   5   2   32.80    1.30
   1   5  -2   31.40    1.20
   1   5  -2   31.60    1.30
  -1   5   2   33.40    1.20
   1   5  -2   35.20    1.30
   1   5  -2   32.20    1.20
  -1  -5   2   32.10    1.20
   1  -5  -2   31.50    1.20
   1  -5  -2   29.70    1.30
   1  -5  -2   33.00    1.30
   1  -5  -2   33.60    1.20
  -1  -5   2   30.30    1.10
  -1  -5   2   32.60    1.30
  -1   5   1   32.10    1.10
  -1   5   1   32.70    1.30
   1   5  -1   32.80    1.20
  -1   5   1   32.10    1.20
   1   5  -1   34.20    1.30
  -1   5   1   33.20    1.10
  -1   5   1   32.80    1.30
   1   5  -1   32.30    1.20
  -1  -5   1   30.60    1.20
   1  -5  -1   32.80    1.10
  -1  -5   1   35.00    1.30
   1  -5  -1   33.30    1.30
   1  -5  -1   32.90    1.30
  -1  -5   1   33.50    1.30
  -1  -5   1   31.30    1.10
   1  -5  -1   31.90    1.10
   1  -5  -1   33.80    1.20
   1  -5  -1   31.90    1.20
  -1  -5   1   32.10    1.20
   1   5   0  506.65   16.00
   1   5   0  525.65   16.00
   1   5   0  504.65   15.90
  -1   5   0  496.65   16.00
   1   5   0  497.65   15.90
  -1   5   0  500.05   16.00
   1   5   0  479.65   16.00
   1   5   0  508.35   16.10
   1  -5   0  500.35   16.00
  -1  -5   0  497.65   16.00
  -1  -5   0  533.85   16.10
  -1  -5   0  486.95   16.00
  -1  -5   0  530.15   16.00
  -1  -5   0  510.65   16.00
  -1  -5   0  497.45   16.00
   1  -5   0  508.15   16.00
  -1  -5   0  507.35   16.00
  -1  -5   0  495.65   16.00
   1  -5   0  530.75   16.00
  -1   5  -1    2.30    0.20
   1   5   1    2.20    0.30
   1   5   1    2.20    0.30
  -1   5  -1    2.20    0.30
  -1   5  -1    2.30    0.20
   1   5   1    2.70    0.30
   1   5   1    3.30    0.30
   1   5   1    2.50    0.30
  -1   5  -1    2.50    0.30
   1   5   1    2.80    0.30
   1  -5   1    2.30    0.20
  -1  -5  -1    2.40    0.30
  -1  -5  -1    2.30    0.30
  -1  -5  -1    2.00    0.30
   1  -5   1    2.50    0.30
   1  -5   1    2.20    0.20
  -1  -5  -1    2.30    0.30
  -1  -5  -1    1.90    0.30
  -1  -5  -1    2.50    0.30
  -1  -5  -1    3.10    0.30
   1  -5   1    2.20    0.30
  -1   5  -2   61.69    2.10
  -1   5  -2   62.79    2.20
  -1   5  -2   63.99    2.10
   1   5   2   63.79    2.20
   1   5   2   60.19    2.20
  -1   5  -2   59.59    2.10
  -1   5  -2   59.79    2.20
  -1  -5  -2   61.89    2.20
  -1  -5  -2   65.09    2.20
   1  -5   2   59.69    2.10
  -1  -5  -2   56.59    2.20
  -1  -5  -2   58.79    2.20
   1  -5   2   60.79    2.10
   1  -5   2   61.39    2.10
   1  -5   2   63.39    2.20
   1  -5   2   63.89    2.20
   1  -5   2   64.29    2.10
  -1   5  -3   53.69    2.00
  -1   5  -3   56.19    2.10
  -1   5  -3   53.89    1.80
  -1   5  -3   54.69    2.00
  -1   5  -3   53.99    1.90
  -1   5  -3   54.09    2.00
   1   5   3   51.39    2.10
   1  -5   3   52.09    2.00
   1  -5   3   53.59    2.00
  -1  -5  -3   52.39    2.10
   1  -5   3   58.39    2.00
   1  -5   3   51.89    1.80
  -1  -5  -3   52.29    2.10
  -1   5  -4    5.60    0.40
  -1   5  -4    5.60    0.60
  -1   5  -4    6.70    0.50
   1   5   4    6.10    0.70
  -1   5  -4    5.90    0.50
  -1   5  -4    5.80    0.50
   1  -5   4    6.40    0.60
   1  -5   4    6.40    0.40
   1  -5   4    5.90    0.70
  -1  -5  -4    7.60    0.70
   1  -5   4    7.40    0.70
  -1  -5  -4    6.80    0.70
  -1   5  -5   11.80    0.80
  -1   5  -5   11.20    0.80
  -1   5  -5   11.30    0.60
  -1   5  -5   10.80    0.80
   1   5   5   10.50    0.90
  -1   5  -5   10.60    0.70
   1  -5   5   10.90    0.80
  -1  -5  -5   12.00    1.00
   1  -5   5   11.00    0.60
  -1  -5  -5    9.90    0.90
   1  -5   5   10.40    0.90
  -1   5  -6    3.70    0.40
   1   5   6    4.00    0.80
  -1   5  -6    4.50    0.70
  -1   5  -6    3.70    0.60
  -1   5  -6    2.90    0.50
   1  -5   6    3.20    0.60
  -1  -5  -6    4.00    0.70
  -1  -5  -6    3.20    0.70
   1  -5   6    3.20    0.70
  -1   5  -7   11.60    1.00
  -1   5  -7   10.30    1.10
   1   5   7   10.30    1.20
  -1  -5  -7   11.30    1.20
   1  -5   7   11.00    1.20
  -1  -5  -7   11.80    1.20
   1   5   8    2.00    0.80
  -1   5  -8    1.80    0.70
  -1   5  -8    1.30    0.50
  -1   5  -8    2.30    0.60
  -1  -5  -8    1.90    0.70
   1  -5   8    2.40    0.80
  -1  -5  -8    2.10    0.90
  -1   5  -9    2.10    0.80
  -1   5  -9    1.50    0.60
  -1   5  -9    1.50    0.60
   1   5   9    3.50    1.00
  -1  -5  -9    1.80    0.90
   1  -5   9    1.70    0.80
  -1   5 -10    0.50    0.60
   1   5  10    0.90    0.90
   1  -5  10    1.90    0.90
  -1  -5 -10   -0.90    0.80
   1   5  11    0.20    0.90
  -1   5 -11   -0.60    0.50
  -1  -5 -11    0.90    1.00
   1  -5  11    0.10    0.90
   1   6 -11    1.50    0.70
   1   6 -11    0.20    0.70
  -1   6  11    1.50    1.00
   1  -6 -11    2.90    1.10
   1   6 -10    0.40    0.60
  -1   6  10    0.30    0.80
   1   6 -10    0.10    0.60
   1   6 -10    0.00    0.60
   1  -6 -10    0.70    0.90
   1   6  -9    4.00    0.80
   1   6  -9    4.70    0.90
  -1   6   9    3.30    1.00
   1   6  -9    3.50    0.70
  -1  -6   9    5.60    1.10
   1  -6  -9    4.70    1.10
   1  -6  -9    2.40    0.80
   1   6  -8    2.00    0.60
  -1   6   8    1.90    0.80
   1   6  -8    1.40    0.60
   1  -6  -8    2.10    0.70
  -1  -6   8    1.50    0.70
   1  -6  -8    1.50    0.80
  -1   6   7    1.20    0.70
   1   6  -7    0.70    0.50
   1   6  -7    1.60    0.60
  -1  -6   7    0.90    0.60
   1  -6  -7    1.90    0.70
   1  -6  -7    0.70    0.60
   1   6  -6   44.50    2.00
  -1   6   6   46.30    2.20
   1   6  -6   46.90    2.10
   1  -6  -6   49.70    2.20
  -1  -6   6   51.19    2.10
  -1  -6   6   45.40    2.10
   1  -6  -6   44.20    2.20
   1   6  -5   15.60    1.00
   1   6  -5   15.90    0.90
   1   6  -5   14.30    0.90
   1   6  -5   16.00    1.00
  -1   6   5   15.40    1.00
  -1  -6   5   14.70    1.00
   1  -6  -5   15.50    1.00
   1  -6  -5   13.90    1.00
  -1  -6   5   14.90    1.00
   1   6  -4    3.00    0.50
   1   6  -4    3.20    0.40
  -1   6   4    2.30    0.50
   1   6  -4    2.50    0.40
   1   6  -4    2.70    0.40
   1  -6  -4    2.70    0.50
   1  -6  -4    2.30    0.40
  -1  -6   4    2.70    0.40
  -1  -6   4    3.60    0.50
  -1   6   3  120.59    4.20
   1   6  -3  124.19    4.20
   1   6  -3  125.59    4.20
   1   6  -3  119.99    4.10
   1   6  -3  125.29    4.10
   1  -6  -3  117.09    4.20
  -1  -6   3  118.29    4.10
  -1  -6   3  127.29    4.20
   1  -6  -3  117.39    4.20
   1   6  -2    0.30    0.20
   1   6  -2    0.20    0.20
   1   6  -2    0.10    0.10
  -1   6   2    0.00    0.20
   1   6  -2    0.30    0.20
   1   6  -2    0.50    0.20
   1  -6  -2    0.00    0.20
   1  -6  -2    0.10    0.20
  -1  -6   2    0.30    0.20
   1  -6  -2    0.10    0.20
   1  -6  -2   -0.10    0.20
  -1  -6   2    0.50    0.20
  -1  -6   2    0.60    0.10
  -1   6   1   30.10    1.00
  -1   6   1   29.10    1.00
  -1   6   1   28.70    1.20
   1   6  -1   26.80    1.20
  -1   6   1   28.00    1.20
   1   6  -1   27.60    1.00
  -1   6   1   29.50    1.00
   1   6  -1   27.70    1.10
   1   6  -1   26.30    1.10
   1   6  -1   27.20    1.00
   1  -6  -1   26.00    1.00
  -1  -6   1   29.40    1.10
   1  -6  -1   26.40    1.00
   1  -6  -1   28.60    1.00
  -1  -6   1   28.70    1.10
   1  -6  -1   27.10    1.00
  -1  -6   1   27.90    1.00
  -1   6   0   75.59    2.50
   1   6   0   75.99    2.70
  -1   6   0   81.59    2.70
  -1   6   0   82.29    2.50
  -1   6   0   77.59    2.70
   1   6   0   81.09    2.60
   1   6   0   81.49    2.60
   1   6   0   75.59    2.70
   1   6   0   79.79    2.60
  -1  -6   0   78.79    2.60
  -1  -6   0   73.59    2.60
   1  -6   0   80.69    2.70
  -1  -6   0   81.29    2.70
  -1  -6   0   77.99    2.60
   1  -6   0   79.99    2.80
   1  -6   0   73.09    2.50
   1  -6   0   83.39    2.50
  -1  -6   0   78.59    2.60
  -1  -6   0   80.29    2.60
  -1   6  -1  131.59    4.00
   1   6   1  121.59    4.10
   1   6   1  125.69    4.10
  -1   6  -1  126.99    3.90
   1   6   1  120.99    4.10
  -1   6  -1  124.59    4.10
   1   6   1  116.69    4.10
   1   6   1  123.39    4.10
   1  -6   1  135.59    4.20
  -1  -6  -1  121.99    4.10
  -1  -6  -1  115.99    4.10
   1  -6   1  126.29    4.00
   1  -6   1  118.29    3.90
  -1  -6  -1  113.59    4.10
  -1  -6  -1  124.79    4.20
   1  -6   1  123.29    4.10
  -1  -6  -1  124.19    4.10
   1   6   2  130.09    4.50
   1   6   2  136.69    4.50
   1   6   2  136.99    4.50
  -1   6  -2  122.49    4.40
  -1   6  -2  141.29    4.30
  -1   6  -2  139.49    4.40
  -1   6  -2  135.49    4.50
  -1   6  -2  131.99    4.50
   1  -6   2  132.49    4.30
  -1  -6  -2  140.79    4.50
   1  -6   2  139.79    4.40
   1  -6   2  136.49    4.40
  -1  -6  -2  128.89    4.50
   1  -6   2  129.89    4.40
  -1   6  -3   22.70    1.00
  -1   6  -3   25.30    1.10
  -1   6  -3   24.30    1.00
  -1   6  -3   25.30    1.10
  -1   6  -3   24.90    1.10
   1   6   3   22.40    1.10
   1  -6   3   23.30    1.10
   1  -6   3   24.00    0.90
  -1  -6  -3   22.60    1.10
   1  -6   3   24.80    1.10
  -1  -6  -3   23.70    1.20
   1  -6   3   22.80    1.10
   1   6   4  132.79    4.80
  -1   6  -4  129.19    4.40
  -1   6  -4  134.49    4.60
  -1   6  -4  138.59    4.60
  -1   6  -4  137.39    4.60
  -1   6  -4  137.39    4.60
  -1  -6  -4  134.79    4.70
   1  -6   4  138.19    4.70
   1  -6   4  146.29    4.70
   1  -6   4  133.69    4.40
  -1  -6  -4  134.59    4.80
   1  -6   4  132.49    4.70
  -1   6  -5   18.20    0.90
   1   6   5   13.60    1.00
  -1   6  -5   15.40    0.90
  -1   6  -5   14.90    1.00
  -1   6  -5   15.70    0.90
  -1   6  -5   15.40    0.70
   1  -6   5   15.60    0.70
   1  -6   5   15.90    1.00
  -1  -6  -5   16.70    1.10
   1  -6   5   16.90    1.00
  -1  -6  -5   14.90    1.10
  -1   6  -6    2.70    0.50
  -1   6  -6    2.70    0.50
  -1   6  -6    3.30    0.30
  -1   6  -6    3.00    0.60
  -1   6  -6    2.30    0.50
   1   6   6    3.00    0.70
  -1  -6  -6    1.80    0.60
   1  -6   6    2.70    0.60
   1  -6   6    1.80    0.60
  -1  -6  -6    2.10    0.60
  -1   6  -7    6.80    0.80
   1   6   7    6.60    1.00
  -1   6  -7    6.50    0.90
  -1   6  -7    7.50    0.80
   1  -6   7    6.40    1.00
  -1  -6  -7    7.60    1.00
  -1  -6  -7    6.70    1.00
  -1   6  -8    7.50    0.90
   1   6   8    8.10    1.20
  -1   6  -8    8.10    1.10
  -1   6  -8    8.00    0.90
  -1  -6  -8   10.00    1.20
  -1  -6  -8    8.70    1.20
   1  -6   8    7.80    1.10
  -1   6  -9    1.90    0.60
   1   6   9    2.80    1.00
  -1   6  -9    2.10    0.70
  -1   6  -9    2.90    0.80
  -1  -6  -9    2.90    1.00
   1  -6   9    1.00    0.80
   1   6  10    1.60    1.00
  -1   6 -10    0.90    0.60
  -1  -6 -10    0.40    1.00
   1  -6  10    1.00    0.80
   1   6  11    1.70    1.10
  -1   6 -11    1.40    0.80
  -1  -6 -11    0.90    1.20
   1  -6  11    0.60    1.00
  -1   7  11    2.10    1.10
   1   7 -11    2.60    0.90
   1   7 -11    2.30    0.80
   1  -7 -11    4.00    1.30
  -1   7  10   -0.20    0.80
   1   7 -10   -0.40    0.60
   1   7 -10   -0.60    0.50
   1  -7 -10    0.60    0.90
   1   7  -9    2.30    0.70
  -1   7   9    2.00    0.90
   1   7  -9    2.50    0.70
   1   7  -9    0.90    0.60
   1  -7  -9    1.70    0.80
   1  -7  -9    2.00    1.00
   1   7  -8   22.10    1.40
   1   7  -8   21.10    1.40
  -1   7   8   22.30    1.70
   1   7  -8   21.90    1.40
   1  -7  -8   20.10    1.80
   1  -7  -8   20.60    1.60
  -1   7   7    6.80    1.00
   1   7  -7    6.50    0.80
   1   7  -7    5.50    0.80
   1   7  -7    6.50    0.80
   1  -7  -7    4.40    0.80
   1  -7  -7    4.80    0.90
   1   7  -6   29.30    1.50
   1   7  -6   30.50    1.60
   1   7  -6   32.10    1.50
   1   7  -6   32.00    1.60
  -1   7   6   34.10    1.70
   1  -7  -6   29.70    1.70
  -1  -7   6   36.00    1.70
   1  -7  -6   29.80    1.70
   1   7  -5   38.00    1.70
   1   7  -5   35.50    1.70
   1   7  -5   40.00    1.70
   1   7  -5   41.40    1.70
  -1   7   5   37.80    1.80
   1  -7  -5   41.60    1.80
  -1  -7   5   41.20    1.80
   1  -7  -5   39.10    1.80
   1   7  -4    0.00    0.30
   1   7  -4    0.60    0.30
  -1   7   4    0.80    0.40
   1   7  -4    0.40    0.30
   1   7  -4    0.40    0.20
  -1  -7   4    0.60    0.30
  -1  -7   4    0.60    0.30
   1  -7  -4    0.00    0.30
   1  -7  -4    0.50    0.40
   1   7  -3  141.09    4.80
  -1   7   3  141.89    4.80
   1   7  -3  142.99    4.70
   1   7  -3  145.39    4.90
   1   7  -3  141.49    4.70
  -1  -7   3  145.89    4.80
   1  -7  -3  138.99    4.80
  -1  -7   3  136.39    4.70
   1  -7  -3  140.09    4.80
   1   7  -2   30.80    1.30
   1   7  -2   31.20    1.30
  -1   7   2   30.90    1.20
   1   7  -2   31.40    1.10
   1   7  -2   29.80    1.20
  -1  -7   2   30.20    1.10
   1  -7  -2   30.20    1.20
  -1  -7   2   31.70    1.20
   1  -7  -2   30.40    1.20
  -1  -7   2   30.40    1.20
   1  -7  -2   27.90    1.20
   1  -7  -2   31.80    1.20
  -1   7   1   24.60    1.00
  -1   7   1   27.60    1.20
   1   7  -1   23.40    1.10
  -1   7   1   26.10    1.10
   1   7  -1   26.30    0.90
  -1   7   1   26.30    0.90
   1   7  -1   26.10    1.10
   1   7  -1   25.50    1.00
   1   7  -1   25.80    1.00
   1  -7  -1   26.00    1.00
  -1  -7   1   24.80    1.00
  -1  -7   1   24.30    1.00
  -1  -7   1   25.70    1.00
  -1  -7   1   23.80    1.00
   1  -7  -1   25.20    1.00
   1  -7  -1   27.20    1.00
  -1   7   0  437.46   13.00
  -1   7   0  419.36   13.20
   1   7   0  387.46   13.20
  -1   7   0  407.86   13.20
  -1   7   0  416.46   13.00
   1   7   0  412.16   13.10
   1   7   0  397.16   13.20
   1  -7   0  405.06   13.00
  -1  -7   0  417.46   13.10
  -1  -7   0  420.66   13.20
   1  -7   0  422.36   13.00
   1  -7   0  420.36   13.00
  -1  -7   0  396.46   13.10
  -1  -7   0  401.66   13.10
  -1  -7   0  432.26   13.10
  -1  -7   0  423.56   13.10
  -1   7  -1  476.05   14.40
  -1   7  -1  471.95   14.50
  -1   7  -1  451.75   14.70
  -1   7  -1  431.86   14.70
   1   7   1  466.45   14.60
   1   7   1  452.45   14.70
   1   7   1  453.85   14.70
   1   7   1  455.45   14.60
  -1  -7  -1  471.45   14.60
  -1  -7  -1  478.35   14.60
   1  -7   1  460.95   14.50
   1  -7   1  463.05   14.50
  -1  -7  -1  463.55   14.60
  -1  -7  -1  449.95   14.60
  -1   7  -2  362.96   10.90
   1   7   2  340.47   11.00
   1   7   2  336.97   11.00
  -1   7  -2  349.27   11.00
  -1   7  -2  343.87   10.80
  -1   7  -2  352.56   11.00
   1   7   2  330.27   11.10
  -1  -7  -2  334.87   11.00
   1  -7   2  341.97   10.90
   1  -7   2  344.97   10.90
  -1  -7  -2  326.77   11.00
   1  -7   2  346.87   10.90
  -1   7  -3  156.98    5.20
  -1   7  -3  159.68    5.30
  -1   7  -3  160.68    5.10
   1   7   3  160.48    5.30
  -1   7  -3  155.68    5.30
   1   7   3  154.88    5.30
  -1   7  -3  164.98    5.20
   1  -7   3  154.38    5.20
   1  -7   3  148.09    5.20
   1  -7   3  160.28    5.20
  -1  -7  -3  154.78    5.30
  -1  -7  -3  156.38    5.30
   1  -7   3  152.28    5.00
  -1   7  -4   28.60    1.30
  -1   7  -4   28.40    1.30
  -1   7  -4   30.00    1.30
   1   7   4   29.40    1.50
  -1   7  -4   30.10    1.20
   1  -7   4   29.60    1.40
   1  -7   4   30.40    1.40
   1  -7   4   32.90    1.40
   1  -7   4   30.10    1.10
  -1  -7  -4   28.90    1.40
  -1  -7  -4   28.70    1.40
   1   7   5    4.50    0.70
  -1   7  -5    5.30    0.60
  -1   7  -5    4.80    0.60
  -1   7  -5    3.80    0.50
  -1   7  -5    4.90    0.50
   1  -7   5    4.50    0.30
   1  -7   5    4.60    0.60
  -1  -7  -5    4.50    0.70
  -1  -7  -5    4.90    0.70
   1  -7   5    4.90    0.70
  -1   7  -6    1.20    0.40
  -1   7  -6    1.30    0.50
   1   7   6    1.00    0.60
  -1   7  -6    1.40    0.40
  -1  -7  -6    1.70    0.50
  -1  -7  -6    1.40    0.60
   1  -7   6    1.20    0.50
  -1   7  -7   11.90    1.00
   1   7   7   14.50    1.40
  -1   7  -7   13.10    1.00
  -1   7  -7   13.50    1.20
   1  -7   7   14.00    1.20
  -1  -7  -7   17.50    1.50
  -1  -7  -7   14.20    1.30
  -1   7  -8    0.50    0.50
   1   7   8   -0.10    0.70
  -1   7  -8    0.70    0.50
  -1   7  -8    0.10    0.40
   1  -7   8    0.30    0.60
  -1  -7  -8   -0.30    0.70
  -1  -7  -8    0.60    0.60
  -1   7  -9    1.30    0.60
   1   7   9    1.00    0.80
  -1   7  -9    0.50    0.50
   1  -7   9   -0.30    0.70
  -1  -7  -9    1.60    0.90
   1   7  10    2.40    1.10
  -1   7 -10    2.40    0.80
  -1  -7 -10    2.00    1.00
   1  -7  10    2.30    1.00
   1   7  11   -0.30    1.00
  -1  -7 -11    1.60    1.10
   1  -7  11    1.60    1.00
  -1   8  11   -0.70    0.80
   1   8 -11   -0.10    0.70
   1  -8 -11    1.80    1.10
  -1   8  10    2.40    1.10
   1   8 -10    1.60    0.80
   1   8 -10    2.20    0.80
   1  -8 -10    2.60    1.10
   1   8  -9    0.10    0.60
  -1   8   9    1.00    0.90
   1   8  -9    1.30    0.60
   1   8  -9    0.90    0.70
   1  -8  -9    0.30    0.70
   1  -8  -9    1.10    0.90
   1   8  -8    8.20    1.00
   1   8  -8    8.00    1.00
   1   8  -8    8.60    1.00
  -1   8   8    8.90    1.20
   1  -8  -8    9.00    1.20
   1  -8  -8    9.40    1.30
   1   8  -7    1.30    0.60
  -1   8   7    1.20    0.60
   1   8  -7    0.60    0.60
   1   8  -7    0.90    0.50
   1  -8  -7    1.40    0.70
   1  -8  -7    1.30    0.60
   1   8  -6   42.90    1.90
   1   8  -6   37.50    1.90
  -1   8   6   40.00    2.00
   1   8  -6   40.50    1.80
   1   8  -6   39.30    1.80
   1  -8  -6   41.90    2.00
   1  -8  -6   38.80    2.00
  -1  -8   6   38.60    2.50
   1   8  -5    1.90    0.40
   1   8  -5    2.80    0.50
  -1   8   5    2.20    0.60
   1   8  -5    2.20    0.40
   1   8  -5    2.00    0.50
   1  -8  -5    2.10    0.50
  -1  -8   5    2.50    0.50
   1  -8  -5    2.00    0.50
   1   8  -4  106.99    3.50
   1   8  -4   95.49    3.50
   1   8  -4   96.09    3.60
   1   8  -4   99.69    3.60
  -1   8   4   96.49    3.60
   1  -8  -4   97.39    3.60
   1  -8  -4  100.89    3.70
  -1  -8   4  107.19    3.60
  -1  -8   4  104.79    3.60
   1   8  -3   35.90    1.50
   1   8  -3   33.80    1.50
   1   8  -3   36.00    1.30
   1   8  -3   32.60    1.30
  -1   8   3   33.20    1.40
  -1  -8   3   32.20    1.10
   1  -8  -3   32.70    1.40
  -1  -8   3   31.80    1.10
  -1  -8   3   32.20    1.40
   1  -8  -3   29.40    1.40
  -1  -8   3   36.10    1.40
  -1   8   2   17.60    0.90
   1   8  -2   19.50    0.80
   1   8  -2   18.50    0.80
   1   8  -2   18.90    1.00
   1   8  -2   18.70    1.00
   1  -8  -2   18.90    0.80
  -1  -8   2   18.90    0.90
   1  -8  -2   20.40    0.90
  -1  -8   2   18.10    0.80
   1  -8  -2   18.70    0.90
   1  -8  -2   18.10    0.80
  -1  -8   2   18.70    0.80
  -1   8   1  127.49    4.30
  -1   8   1  131.89    4.20
   1   8  -1  131.79    4.30
   1   8  -1  129.39    4.50
  -1   8   1  132.09    4.50
   1   8  -1  130.29    4.50
   1   8  -1  130.99    4.30
  -1   8   1  133.29    4.50
   1   8  -1  145.09    4.30
  -1  -8   1  132.49    4.30
   1  -8  -1  129.29    4.30
  -1  -8   1  125.09    4.30
  -1  -8   1  135.39    4.40
  -1  -8   1  137.99    4.30
   1  -8  -1  129.09    4.30
   1  -8  -1  128.19    4.30
  -1   8   0  971.90   29.60
   1   8   0  966.90   29.60
   1   8   0  914.91   29.80
  -1   8   0  900.51   29.60
   1   8   0  942.31   29.80
  -1   8   0  930.71   29.70
  -1   8   0  940.31   29.80
  -1  -8   0  924.61   29.60
   1  -8   0  969.70   29.80
  -1  -8   0  965.80   29.60
  -1  -8   0  904.11   29.60
  -1  -8   0  945.01   29.60
  -1  -8   0  963.90   29.60
   1  -8   0  920.81   29.60
   1  -8   0  963.30   29.70
   1   8   1    7.30    0.60
  -1   8  -1    6.50    0.30
   1   8   1    7.80    0.50
  -1   8  -1    7.50    0.60
   1   8   1    7.50    0.60
  -1   8  -1    7.20    0.40
  -1   8  -1    5.90    0.50
   1   8   1    7.50    0.50
   1  -8   1    6.80    0.30
  -1  -8  -1    7.10    0.50
  -1  -8  -1    7.40    0.50
   1  -8   1    7.40    0.40
  -1  -8  -1    6.60    0.50
  -1  -8  -1    6.90    0.50
  -1   8  -2   47.50    1.60
  -1   8  -2   42.70    1.70
  -1   8  -2   43.80    1.80
   1   8   2   44.10    1.70
   1   8   2   45.10    1.80
   1   8   2   43.30    1.80
   1  -8   2   46.80    1.60
  -1  -8  -2   44.30    1.70
   1  -8   2   45.60    1.60
   1  -8   2   45.80    1.60
  -1  -8  -2   43.30    1.80
  -1  -8  -2   45.40    1.70
  -1   8  -3    0.30    0.20
  -1   8  -3    1.00    0.30
  -1   8  -3    0.50    0.20
  -1   8  -3    0.30    0.30
   1   8   3    0.60    0.30
   1   8   3    1.00    0.40
   1  -8   3    0.20    0.10
   1  -8   3    0.40    0.20
  -1  -8  -3    0.50    0.30
   1  -8   3    0.30    0.30
  -1  -8  -3    0.40    0.30
   1   8   4   42.90    1.90
  -1   8  -4   43.80    1.80
  -1   8  -4   41.50    1.80
  -1   8  -4   44.80    1.60
  -1   8  -4   42.50    1.70
   1  -8   4   43.10    1.50
  -1  -8  -4   43.20    1.90
   1  -8   4   44.30    1.80
  -1  -8  -4   41.90    1.90
   1  -8   4   44.90    1.80
   1  -8   4   41.90    1.80
  -1   8  -5   37.30    1.60
  -1   8  -5   32.40    1.50
  -1   8  -5   35.60    1.60
  -1   8  -5   37.00    1.50
   1   8   5   32.10    1.70
   1  -8   5   32.30    1.20
  -1  -8  -5   34.40    1.70
   1  -8   5   36.00    1.60
  -1  -8  -5   36.00    1.80
   1  -8   5   34.40    1.60
  -1   8  -6   13.10    1.00
  -1   8  -6   12.10    1.00
   1   8   6   14.60    1.20
  -1   8  -6   13.70    1.00
  -1  -8  -6   14.90    1.20
  -1  -8  -6   14.10    1.30
   1  -8   6   13.00    1.10
  -1   8  -7   21.10    1.30
  -1   8  -7   19.10    1.20
   1   8   7   18.60    1.50
  -1   8  -7   18.80    1.30
   1  -8   7   18.70    1.40
  -1  -8  -7   20.30    1.50
  -1  -8  -7   21.10    1.50
  -1   8  -8   11.70    1.10
   1   8   8   10.80    1.40
  -1   8  -8   10.60    1.00
  -1   8  -8   15.40    1.20
   1  -8   8   13.50    1.40
  -1  -8  -8   13.40    1.50
  -1  -8  -8   13.80    1.40
  -1   8  -9    0.40    0.60
   1   8   9    2.00    1.00
  -1   8  -9    0.00    0.50
  -1  -8  -9   -0.10    0.80
   1  -8   9   -0.60    0.60
  -1  -8  -9   -0.70    0.70
   1   8  10    1.20    1.00
  -1   8 -10    0.20    0.60
  -1  -8 -10    0.70    1.00
   1  -8  10    0.00    0.80
   1   8  11    1.70    1.20
  -1  -8 -11   -1.30    0.90
   1   9 -11    1.70    0.80
  -1   9  11    1.80    1.10
   1  -9 -11    2.10    1.10
   1   9 -10    2.70    0.80
   1   9 -10    2.00    0.80
  -1   9  10    2.40    1.00
   1  -9 -10    1.00    1.00
  -1   9   9    2.00    0.90
   1   9  -9    0.40    0.60
   1   9  -9    0.50    0.60
   1  -9  -9   -0.60    0.60
   1  -9  -9    1.10    0.80
  -1   9   8    6.40    1.10
   1   9  -8    6.10    0.90
   1   9  -8    6.90    0.90
   1   9  -8    7.30    1.00
   1  -9  -8    4.30    1.00
   1  -9  -8    7.90    1.20
   1   9  -7    2.20    0.60
   1   9  -7    0.80    0.60
   1   9  -7    2.70    0.60
  -1   9   7    2.70    0.70
   1  -9  -7    1.70    0.70
   1  -9  -7    1.90    0.70
   1   9  -6    1.10    0.50
  -1   9   6    0.70    0.50
   1   9  -6    1.70    0.50
   1   9  -6    0.00    0.40
   1  -9  -6    0.40    0.50
   1  -9  -6    0.90    0.50
   1   9  -5   32.40    1.50
  -1   9   5   29.80    1.60
   1   9  -5   32.10    1.60
   1   9  -5   32.50    1.60
   1   9  -5   34.10    1.40
   1  -9  -5   35.40    1.70
  -1  -9   5   33.10    1.60
   1  -9  -5   34.70    1.70
   1   9  -4  186.78    6.60
   1   9  -4  189.68    6.60
  -1   9   4  191.58    6.60
   1   9  -4  194.88    6.50
   1   9  -4  206.68    6.50
   1  -9  -4  195.98    6.60
  -1  -9   4  210.38    6.60
  -1  -9   4  197.98    6.60
   1  -9  -4  188.18    6.60
   1   9  -3    0.70    0.20
  -1   9   3    1.00    0.30
   1   9  -3    1.10    0.40
   1   9  -3    0.90    0.20
   1   9  -3    0.90    0.40
  -1  -9   3    1.10    0.30
  -1  -9   3    1.00    0.30
   1  -9  -3    1.20    0.40
  -1  -9   3    1.10    0.20
   1  -9  -3    0.70    0.30
   1   9  -2    6.00    0.40
   1   9  -2    7.80    0.60
   1   9  -2    6.40    0.40
  -1   9   2    6.00    0.60
  -1   9   2    5.60    0.50
   1   9  -2    5.50    0.60
   1  -9  -2    5.70    0.50
  -1  -9   2    6.70    0.50
   1  -9  -2    6.60    0.50
   1  -9  -2    6.20    0.40
  -1  -9   2    6.10    0.50
  -1  -9   2    6.10    0.40
   1  -9  -2    5.90    0.50
   1   9  -1   39.10    1.60
   1   9  -1   40.30    1.40
   1   9  -1   40.50    1.60
   1   9  -1   39.00    1.40
  -1   9   1   40.70    1.60
   1   9  -1   36.70    1.40
  -1   9   1   40.40    1.70
  -1   9   1   41.20    1.40
  -1   9   1   37.50    1.40
   1  -9  -1   37.90    1.40
  -1  -9   1   37.60    1.40
  -1  -9   1   41.40    1.50
  -1  -9   1   37.60    1.50
  -1  -9   1   38.90    1.50
   1  -9  -1   38.90    1.40
   1  -9  -1   38.10    1.40
  -1  -9   1   38.80    1.50
   1   9   0   17.40    1.00
   1   9   0   17.10    0.80
  -1   9   0   16.70    0.70
   1   9   0   16.40    0.90
  -1   9   0   17.70    0.90
  -1   9   0   17.40    0.60
  -1   9   0   17.60    0.90
  -1  -9   0   17.50    0.80
   1  -9   0   18.30    0.70
   1  -9   0   17.60    0.70
  -1  -9   0   17.40    0.80
   1  -9   0   17.10    0.70
  -1  -9   0   17.00    0.80
  -1  -9   0   19.00    0.80
   1  -9   0   17.30    0.70
  -1  -9   0   17.20    0.80
   1   9   1  208.08    6.90
  -1   9  -1  210.08    6.90
   1   9   1  209.18    7.00
  -1   9  -1  215.88    6.70
  -1   9  -1  201.48    6.90
  -1   9  -1  206.58    6.60
   1   9   1  205.28    7.00
   1   9   1  209.58    6.80
  -1  -9  -1  227.18    6.80
   1  -9   1  213.48    6.70
  -1  -9  -1  209.38    6.80
  -1  -9  -1  205.68    6.80
  -1  -9  -1  202.58    6.80
   1  -9   1  212.48    6.70
  -1   9  -2    9.40    0.70
  -1   9  -2   10.00    0.70
  -1   9  -2    9.80    0.50
   1   9   2    9.30    0.60
   1   9   2    9.40    0.70
   1   9   2    7.90    0.60
   1   9   2    8.90    0.70
  -1   9  -2    9.60    0.50
   1  -9   2    8.90    0.50
  -1  -9  -2    9.20    0.60
   1  -9   2    9.50    0.50
  -1  -9  -2    9.10    0.70
  -1  -9  -2    9.20    0.70
  -1   9  -3    2.60    0.40
   1   9   3    2.40    0.50
  -1   9  -3    3.00    0.40
  -1   9  -3    2.50    0.50
   1   9   3    2.30    0.40
  -1   9  -3    1.90    0.30
   1  -9   3    2.20    0.30
   1  -9   3    2.30    0.40
   1  -9   3    2.30    0.40
  -1  -9  -3    2.80    0.50
  -1  -9  -3    2.70    0.50
   1   9   4    4.00    0.60
  -1   9  -4    3.20    0.40
  -1   9  -4    2.90    0.50
  -1   9  -4    3.40    0.50
  -1  -9  -4    3.90    0.60
  -1  -9  -4    2.40    0.50
   1  -9   4    3.60    0.50
   1  -9   4    2.70    0.50
   1  -9   4    2.80    0.30
  -1   9  -5   12.90    0.90
  -1   9  -5   12.20    0.90
   1   9   5   11.50    1.10
  -1   9  -5   12.60    0.90
  -1  -9  -5   13.50    1.20
   1  -9   5   14.90    1.20
   1  -9   5   14.10    0.90
  -1  -9  -5   11.90    1.00
   1  -9   5   12.40    0.50
   1  -9   5   11.90    0.90
  -1   9  -6    6.80    0.80
   1   9   6    6.60    1.00
  -1   9  -6    6.40    0.80
  -1   9  -6    6.10    0.70
  -1  -9  -6    5.50    0.90
  -1  -9  -6    8.20    1.00
   1  -9   6    6.90    0.90
  -1   9  -7   -0.10    0.50
  -1   9  -7    0.60    0.40
  -1   9  -7   -0.20    0.50
   1   9   7    0.80    0.70
  -1  -9  -7    0.10    0.60
   1  -9   7    0.00    0.60
  -1  -9  -7   -1.60    0.50
  -1   9  -8    3.20    0.70
   1   9   8    3.10    0.90
  -1   9  -8    3.40    0.70
   1  -9   8    3.30    0.90
  -1  -9  -8    4.80    1.00
  -1  -9  -8    3.70    1.00
  -1   9  -9    2.80    0.70
   1   9   9    4.50    1.10
  -1   9  -9    3.50    0.80
  -1  -9  -9    4.70    1.10
  -1  -9  -9    5.40    1.10
   1   9  10    3.70    1.10
  -1   9 -10    5.20    0.90
  -1  -9 -10    4.70    1.20
  -1  10  11    5.60    1.40
   1  10 -11    4.90    1.00
   1 -10 -11    5.30    1.40
   1  10 -10    0.10    0.60
  -1  10  10    0.70    0.80
   1  10 -10    0.30    0.60
   1 -10 -10    1.00    1.00
   1  10  -9    2.60    0.80
  -1  10   9    3.20    1.00
   1  10  -9    3.70    0.80
   1 -10  -9    2.80    1.00
   1 -10  -9    0.40    0.80
   1  10  -8   -0.20    0.50
  -1  10   8   -0.90    0.60
   1  10  -8    0.30    0.50
   1 -10  -8   -0.10    0.70
   1 -10  -8   -1.30    0.50
  -1  10   7    4.70    0.90
   1  10  -7    4.00    0.80
   1  10  -7    5.40    0.80
   1  10  -7    5.30    0.80
   1 -10  -7    4.90    0.90
   1 -10  -7    6.50    1.00
  -1  10   6   32.10    1.80
   1  10  -6   30.80    1.70
   1  10  -6   32.70    1.60
   1  10  -6   30.90    1.60
   1 -10  -6   32.90    1.80
   1 -10  -6   27.70    1.70
  -1  10   5  161.08    5.90
   1  10  -5  177.38    5.70
   1  10  -5  166.08    5.90
   1  10  -5  161.98    5.90
   1  10  -5  166.48    5.70
  -1 -10   5  176.68    5.90
   1 -10  -5  163.08    5.90
   1 -10  -5  168.78    5.90
   1  10  -4    9.20    0.60
   1  10  -4    7.70    0.80
  -1  10   4    9.50    0.90
   1  10  -4    7.60    0.80
   1  10  -4    8.70    0.60
  -1 -10   4    9.20    0.80
  -1 -10   4    7.60    0.70
   1 -10  -4    9.30    0.90
   1 -10  -4    8.30    0.80
   1  10  -3   57.09    2.40
  -1  10   3   61.79    2.30
   1  10  -3   57.89    2.40
   1  10  -3   61.79    2.20
  -1 -10   3   61.99    2.10
  -1 -10   3   62.39    2.30
  -1 -10   3   65.69    2.30
   1 -10  -3   60.99    2.30
   1 -10  -3   60.39    2.30
   1  10  -2  108.89    3.80
   1  10  -2  102.79    3.60
  -1  10   2  104.19    3.90
   1  10  -2  103.19    3.80
   1  10  -2  108.19    3.60
  -1  10   2  104.79    3.60
  -1 -10   2  110.49    3.60
   1 -10  -2  105.59    3.60
   1 -10  -2  100.69    3.60
   1 -10  -2  110.09    3.60
  -1 -10   2  112.19    3.60
  -1 -10   2  105.89    3.60
  -1  10   1  122.29    4.00
  -1  10   1  125.19    4.30
   1  10  -1  122.19    4.00
  -1  10   1  118.09    4.30
   1  10  -1  125.19    4.30
   1  10  -1  119.39    4.30
  -1 -10   1  121.69    4.10
   1 -10  -1  119.19    4.00
  -1 -10   1  117.59    4.10
   1 -10  -1  123.29    4.00
  -1 -10   1  120.29    4.10
   1 -10  -1  132.19    4.00
  -1 -10   1  119.29    4.10
   1  10   0   23.20    1.20
  -1  10   0   24.40    1.20
  -1  10   0   24.20    1.20
   1  10   0   24.50    1.00
   1  10   0   23.70    1.20
  -1  10   0   24.60    0.90
  -1  10   0   22.70    0.90
  -1 -10   0   24.10    1.00
   1 -10   0   23.90    0.90
   1 -10   0   24.50    0.90
  -1 -10   0   24.50    1.00
   1 -10   0   25.50    0.90
   1 -10   0   23.30    0.90
  -1 -10   0   22.30    1.00
  -1 -10   0   24.00    1.00
  -1 -10   0   25.10    1.00
   1  10   1  229.18    7.90
   1  10   1  240.38    7.70
  -1  10  -1  240.88    7.80
  -1  10  -1  235.38    7.90
  -1  10  -1  232.28    7.50
  -1  10  -1  247.88    7.50
   1  10   1  238.68    7.70
   1  10   1  229.78    7.90
  -1 -10  -1  233.88    7.70
  -1 -10  -1  258.07    7.80
   1 -10   1  241.08    7.60
  -1 -10  -1  225.68    7.70
  -1 -10  -1  235.48    7.70
   1 -10   1  234.08    7.50
   1  10   2  163.68    5.50
   1  10   2  159.68    5.50
  -1  10  -2  166.18    5.30
  -1  10  -2  170.58    5.60
   1  10   2  162.18    5.70
   1  10   2  158.58    5.60
  -1  10  -2  161.28    5.60
  -1  10  -2  166.88    5.30
  -1 -10  -2  160.28    5.50
   1 -10   2  164.28    5.30
  -1 -10  -2  165.88    5.50
   1 -10   2  166.38    5.40
  -1 -10  -2  166.68    5.50
  -1  10  -3   92.49    3.30
  -1  10  -3   90.59    3.10
  -1  10  -3   90.59    3.30
   1  10   3   89.89    3.20
   1  10   3   88.69    3.30
   1 -10   3   90.09    3.10
  -1 -10  -3   88.89    3.30
  -1 -10  -3   87.69    3.30
  -1 -10  -3   80.69    3.20
   1 -10   3   90.09    3.00
   1 -10   3   90.19    3.10
  -1  10  -4   13.50    0.80
   1  10   4   12.00    0.90
  -1  10  -4   12.70    0.90
  -1  10  -4   13.00    0.90
  -1 -10  -4   11.50    0.90
   1 -10   4   13.50    0.80
   1 -10   4   13.30    0.60
  -1 -10  -4   11.30    1.00
   1 -10   4   12.90    0.80
  -1  10  -5    3.50    0.50
  -1  10  -5    2.10    0.50
   1  10   5    2.90    0.70
  -1  10  -5    2.40    0.60
  -1 -10  -5    2.00    0.60
  -1 -10  -5    3.20    0.70
   1 -10   5    2.40    0.50
   1  10   6    0.50    0.50
  -1  10  -6   -0.90    0.40
  -1  10  -6   -0.30    0.40
  -1  10  -6    0.00    0.40
  -1 -10  -6   -0.50    0.50
  -1 -10  -6   -0.40    0.60
   1  10   7   10.10    1.30
  -1  10  -7    8.30    1.00
  -1  10  -7   10.40    1.00
  -1 -10  -7   10.30    1.20
  -1 -10  -7    7.80    1.10
   1  10   8    2.30    0.90
  -1  10  -8    1.50    0.60
  -1  10  -8    1.80    0.60
  -1 -10  -8    0.40    0.70
  -1 -10  -8    2.20    0.90
  -1  10  -9    1.20    0.60
   1  10   9    2.20    1.00
  -1  10  -9    1.40    0.60
  -1 -10  -9    1.50    0.90
  -1 -10  -9    0.50    0.80
  -1  10 -10    0.50    0.60
   1  10  10    0.60    0.90
  -1 -10 -10    1.30    1.10
   1  11 -10    1.40    0.70
   1  11 -10   -0.40    0.60
  -1  11  10    1.20    1.00
   1 -11 -10    0.50    1.00
   1 -11 -10    0.10    0.90
   1  11  -9    3.40    0.80
  -1  11   9    4.60    1.20
   1  11  -9    2.00    0.70
   1 -11  -9    3.70    0.90
   1 -11  -9    3.70    1.10
   1  11  -8    1.00    0.60
  -1  11   8    1.90    0.90
   1  11  -8    0.20    0.60
   1 -11  -8    0.70    0.70
   1 -11  -8    1.30    0.70
   1  11  -7   20.40    1.40
   1  11  -7   24.00    1.50
  -1  11   7   25.20    1.70
   1 -11  -7   21.90    1.60
   1 -11  -7   20.50    1.60
   1  11  -6   12.60    1.10
  -1  11   6   12.10    1.20
   1  11  -6   12.40    1.00
   1  11  -6   11.30    0.90
   1 -11  -6   10.70    1.10
   1 -11  -6   12.00    1.20
   1  11  -5    0.80    0.50
   1  11  -5    1.50    0.40
   1  11  -5    2.80    0.60
  -1  11   5    2.00    0.60
  -1 -11   5    1.60    0.50
   1 -11  -5    3.00    0.70
   1 -11  -5    2.20    0.60
   1  11  -4   19.80    1.20
   1  11  -4   18.20    1.00
   1  11  -4   19.00    1.20
  -1  11   4   17.90    1.10
  -1 -11   4   18.90    1.10
   1 -11  -4   19.70    1.20
  -1 -11   4   18.30    1.00
   1 -11  -4   18.70    1.10
   1  11  -3  138.09    4.90
   1  11  -3  142.19    5.00
   1  11  -3  141.29    4.70
  -1  11   3  138.89    4.80
  -1 -11   3  139.99    4.80
   1 -11  -3  135.39    4.80
   1 -11  -3  138.89    4.80
  -1 -11   3  142.99    4.80
  -1 -11   3  141.49    4.60
  -1  11   2  124.69    4.60
   1  11  -2  126.89    4.60
  -1  11   2  133.49    4.40
   1  11  -2  128.89    4.60
   1  11  -2  128.89    4.30
   1  11  -2  128.99    4.30
   1 -11  -2  133.49    4.30
  -1 -11   2  132.89    4.40
   1 -11  -2  126.39    4.40
  -1 -11   2  129.69    4.30
  -1 -11   2  131.59    4.30
   1 -11  -2  124.19    4.30
   1  11  -1   10.60    0.80
   1  11  -1   11.60    0.60
  -1  11   1   12.00    0.80
  -1  11   1   11.60    0.60
  -1  11   1   10.90    0.80
   1  11  -1   11.20    0.80
  -1 -11   1   11.60    0.60
   1 -11  -1   10.70    0.60
  -1 -11   1   11.00    0.60
  -1 -11   1   10.60    0.60
  -1 -11   1   11.20    0.70
   1 -11  -1   11.50    0.60
   1 -11  -1   11.10    0.60
   1  11   0   19.10    1.10
   1  11   0   20.60    0.90
  -1  11   0   20.00    1.10
  -1  11   0   20.90    0.80
  -1  11   0   20.40    1.10
  -1  11   0   20.40    0.80
   1  11   0   18.10    1.10
   1 -11   0   20.30    0.80
  -1 -11   0   19.40    0.90
  -1 -11   0   19.90    0.90
  -1 -11   0   19.70    0.90
  -1 -11   0   20.40    0.90
   1 -11   0   19.30    0.80
   1 -11   0   20.30    0.80
   1 -11   0   20.50    0.80
  -1 -11   0   20.40    0.90
   1  11   1  153.38    5.30
  -1  11  -1  147.29    4.90
   1  11   1  151.28    5.30
  -1  11  -1  158.58    4.90
  -1  11  -1  151.08    5.30
  -1  11  -1  156.38    5.30
   1  11   1  153.48    5.10
   1  11   1  153.08    5.10
   1 -11   1  148.59    4.90
  -1 -11  -1  152.88    5.10
  -1 -11  -1  153.38    5.10
   1 -11   1  153.78    4.90
   1 -11   1  154.48    4.90
  -1 -11  -1  151.08    5.10
  -1 -11  -1  153.18    5.10
  -1  11  -2    9.70    0.40
   1  11   2    9.40    0.90
   1  11   2    9.40    0.80
  -1  11  -2   10.80    0.80
  -1  11  -2    7.40    0.70
   1  11   2    9.10    0.70
   1  11   2    8.70    0.60
  -1  11  -2    8.50    0.50
  -1 -11  -2    9.00    0.70
  -1 -11  -2    8.20    0.70
  -1 -11  -2    9.90    0.70
   1 -11   2    8.40    0.50
   1 -11   2    8.50    0.50
  -1  11  -3    0.70    0.20
  -1  11  -3    0.20    0.40
   1  11   3    1.30    0.40
  -1  11  -3    1.20    0.40
   1  11   3    0.70    0.40
  -1  11  -3    1.40    0.30
  -1 -11  -3    0.60    0.40
   1 -11   3    0.90    0.20
  -1 -11  -3    1.40    0.40
   1 -11   3    0.90    0.30
  -1 -11  -3    0.80    0.40
   1 -11   3    0.90    0.30
  -1  11  -4    8.50    0.90
  -1  11  -4    9.50    0.90
   1  11   4    9.20    0.90
  -1  11  -4    8.60    0.60
   1 -11   4    8.60    0.70
  -1 -11  -4    8.10    0.80
  -1 -11  -4    8.20    0.90
  -1 -11  -4    7.10    0.80
   1 -11   4    9.00    0.50
   1 -11   4   10.30    0.80
  -1  11  -5   16.30    1.00
   1  11   5   18.00    1.20
  -1  11  -5   17.60    1.20
  -1  11  -5   17.30    1.20
  -1 -11  -5   16.80    1.20
  -1 -11  -5   17.00    1.30
   1 -11   5   18.50    1.10
   1  11   6   -0.10    0.50
  -1  11  -6    0.70    0.50
  -1  11  -6    0.20    0.50
  -1 -11  -6   -0.40    0.50
  -1 -11  -6    1.10    0.70
  -1  11  -7    2.00    0.60
   1  11   7    3.60    0.90
  -1  11  -7    3.00    0.70
  -1 -11  -7    1.30    0.80
  -1 -11  -7    2.50    0.90
  -1  11  -8    0.50    0.50
   1  11   8   -0.30    0.80
  -1  11  -8    0.70    0.60
  -1 -11  -8   -0.30    0.70
  -1 -11  -8   -0.80    0.70
  -1  11  -9    5.80    1.00
   1  11   9    7.70    1.40
  -1  11  -9    5.50    0.90
  -1 -11  -9    9.70    1.50
  -1 -11  -9    6.10    1.30
   1  11  10    0.30    0.80
  -1  11 -10    1.20    0.70
  -1 -11 -10    0.60    1.00
  -1  12  10    1.10    1.00
   1  12 -10    0.80    0.80
   1  12 -10    1.40    0.80
   1 -12 -10    4.10    1.10
   1 -12 -10    3.00    1.20
  -1  12   9    1.40    0.90
   1  12  -9    0.60    0.70
   1  12  -9    1.80    0.70
   1 -12  -9    1.20    0.90
   1 -12  -9    2.50    1.00
   1  12  -8    8.70    1.10
  -1  12   8    8.80    1.30
   1  12  -8    8.30    1.00
   1 -12  -8   10.00    1.40
   1 -12  -8   10.70    1.30
   1  12  -7    9.80    1.10
  -1  12   7    9.40    1.20
   1  12  -7    7.70    1.10
   1 -12  -7    6.90    1.10
   1 -12  -7    9.40    1.20
   1  12  -6    1.20    0.60
  -1  12   6    1.50    0.70
   1  12  -6    1.20    0.50
   1  12  -6    2.90    0.70
   1 -12  -6    1.00    0.70
   1 -12  -6    2.30    0.70
   1  12  -5   31.80    1.50
  -1  12   5   29.00    1.60
   1  12  -5   29.80    1.60
   1  12  -5   30.10    1.60
   1 -12  -5   29.60    1.70
   1 -12  -5   29.50    1.70
  -1 -12   5   32.10    1.60
   1  12  -4   47.30    1.90
  -1  12   4   44.90    2.00
   1  12  -4   47.50    2.10
   1  12  -4   46.60    2.10
  -1 -12   4   47.50    2.00
  -1 -12   4   49.00    2.00
   1 -12  -4   50.39    2.10
   1 -12  -4   45.50    2.00
   1  12  -3  141.79    4.70
   1  12  -3  137.79    5.00
   1  12  -3  136.99    4.90
  -1  12   3  139.69    4.80
  -1 -12   3  143.79    4.80
  -1 -12   3  140.39    4.60
   1 -12  -3  131.69    4.80
  -1 -12   3  142.49    4.80
   1 -12  -3  137.19    4.80
   1  12  -2    2.60    0.50
   1  12  -2    3.10    0.60
  -1  12   2    2.40    0.60
  -1  12   2    3.80    0.40
   1  12  -2    4.40    0.40
   1 -12  -2    3.30    0.40
  -1 -12   2    3.60    0.40
  -1 -12   2    3.50    0.40
   1 -12  -2    3.30    0.40
  -1 -12   2    2.80    0.40
   1  12  -1   17.30    0.80
   1  12  -1   16.40    1.00
  -1  12   1   18.20    0.80
   1  12  -1   18.20    1.10
  -1  12   1   18.60    1.10
  -1  12   1   20.70    1.10
   1 -12  -1   17.80    0.80
   1 -12  -1   17.50    0.80
  -1 -12   1   17.80    0.90
   1 -12  -1   19.50    0.80
  -1 -12   1   17.90    0.90
   1 -12  -1   17.90    0.80
  -1 -12   1   17.90    0.90
  -1 -12   1   17.60    0.90
  -1  12   0   83.59    3.20
  -1  12   0   80.99    3.20
   1  12   0   84.49    3.20
   1  12   0   84.29    3.20
   1  12   0   92.49    2.90
  -1  12   0   82.39    2.80
  -1  12   0   84.59    2.80
   1 -12   0   86.89    2.80
   1 -12   0   80.29    2.80
   1 -12   0   83.59    2.80
   1 -12   0   87.39    2.80
  -1 -12   0   81.49    3.00
  -1 -12   0   85.99    3.00
  -1 -12   0   91.89    3.00
  -1 -12   0   84.79    3.00
   1  12   1    4.10    0.40
   1  12   1    4.20    0.50
   1  12   1    4.20    0.60
  -1  12  -1    5.10    0.30
   1  12   1    3.20    0.60
  -1  12  -1    4.50    0.60
  -1  12  -1    5.00    0.30
  -1  12  -1    4.60    0.60
  -1 -12  -1    4.80    0.50
   1 -12   1    4.80    0.30
  -1 -12  -1    4.40    0.50
   1 -12   1    4.70    0.30
  -1 -12  -1    4.70    0.50
  -1 -12  -1    4.80    0.50
   1 -12   1    4.50    0.40
   1 -12   1    4.30    0.30
   1  12   2   16.40    1.10
  -1  12  -2   15.60    1.00
   1  12   2   16.20    0.90
  -1  12  -2   16.00    1.00
  -1  12  -2   16.40    0.70
   1  12   2   17.30    0.90
   1  12   2   15.50    1.00
  -1  12  -2   16.40    0.70
  -1 -12  -2   16.30    0.90
   1 -12   2   15.60    0.80
  -1 -12  -2   16.10    0.90
  -1 -12  -2   17.50    1.00
   1 -12   2   17.00    0.80
  -1  12  -3    1.00    0.30
  -1  12  -3    1.20    0.20
  -1  12  -3    0.40    0.40
   1  12   3    0.70    0.40
   1  12   3    1.10    0.40
  -1  12  -3    0.60    0.40
  -1 -12  -3    1.40    0.40
   1 -12   3    1.50    0.30
   1 -12   3    1.40    0.30
  -1 -12  -3    0.80    0.40
  -1 -12  -3    1.40    0.50
   1 -12   3    1.40    0.30
  -1  12  -4   48.40    2.10
  -1  12  -4   45.50    2.10
   1  12   4   47.80    2.10
   1 -12   4   48.10    1.90
  -1 -12  -4   47.40    2.00
  -1 -12  -4   46.50    2.10
   1 -12   4   44.30    1.60
  -1 -12  -4   46.10    2.10
  -1  12  -5    2.00    0.60
   1  12   5    2.90    0.70
  -1  12  -5    2.80    0.60
   1 -12   5    2.90    0.60
  -1 -12  -5    2.40    0.70
  -1 -12  -5    2.10    0.70
  -1  12  -6   -0.70    0.40
  -1  12  -6   -0.60    0.50
   1  12   6    0.10    0.50
  -1 -12  -6    0.10    0.60
  -1 -12  -6   -0.10    0.50
   1  12   7   11.20    1.30
  -1  12  -7   10.60    1.10
  -1  12  -7    9.50    1.00
  -1 -12  -7   10.00    1.30
  -1 -12  -7   10.60    1.30
  -1  12  -8    0.40    0.60
   1  12   8    1.40    0.90
  -1  12  -8   -0.20    0.60
  -1 -12  -8    0.00    0.80
  -1 -12  -8   -0.40    0.70
  -1  12  -9   -0.10    0.60
   1  12   9    0.50    0.80
  -1  12  -9    0.50    0.60
  -1 -12  -9    0.80    0.80
  -1 -12  -9    0.20    0.90
   1  12  10    3.90    1.10
  -1  12 -10    2.80    0.90
  -1 -12 -10    2.80    1.30
   1  13 -10    4.20    1.00
   1  13 -10    4.40    1.00
  -1  13  10    4.70    1.20
   1 -13 -10    3.80    1.30
   1 -13 -10    2.60    1.10
   1  13  -9    0.50    0.70
  -1  13   9    2.90    1.00
   1  13  -9    2.70    0.80
   1 -13  -9    2.70    1.00
   1 -13  -9    4.30    1.10
   1  13  -8    0.80    0.70
   1  13  -8    0.60    0.60
  -1  13   8    0.20    0.70
   1 -13  -8    0.80    0.80
   1 -13  -8    1.00    0.80
   1  13  -7    2.10    0.70
   1  13  -7    2.30    0.80
  -1  13   7    3.10    0.80
   1 -13  -7    1.70    0.80
   1 -13  -7    2.90    0.90
   1  13  -6    3.20    0.70
   1  13  -6    2.80    0.70
  -1  13   6    3.90    0.80
   1 -13  -6    3.50    0.80
   1 -13  -6    2.50    0.80
   1  13  -5   40.30    2.00
   1  13  -5   40.20    2.00
  -1  13   5   38.40    1.90
   1  13  -5   37.70    1.80
   1 -13  -5   37.20    1.90
   1 -13  -5   36.60    1.90
   1  13  -4   11.90    0.80
  -1  13   4   10.70    0.90
   1  13  -4   10.60    1.00
   1  13  -4   10.40    1.00
  -1 -13   4   13.50    0.90
  -1 -13   4   11.40    0.50
   1 -13  -4   12.10    1.00
   1 -13  -4   10.10    0.90
   1  13  -3   45.60    2.10
   1  13  -3   48.40    2.20
   1  13  -3   49.50    1.90
  -1  13   3   49.10    2.00
   1  13  -3   47.70    1.80
  -1 -13   3   49.70    1.80
   1 -13  -3   45.90    2.00
  -1 -13   3   50.39    1.90
  -1 -13   3   50.29    1.90
   1 -13  -3   48.40    2.00
  -1  13   2   13.40    0.80
  -1  13   2   12.70    1.00
   1  13  -2   11.80    0.70
   1  13  -2   13.90    1.00
   1  13  -2   11.60    0.90
  -1 -13   2   12.30    0.80
   1 -13  -2   12.80    0.80
  -1 -13   2   13.10    0.80
   1 -13  -2   13.00    0.80
  -1 -13   2   14.50    0.80
   1  13  -1   16.40    1.10
   1  13  -1   17.20    0.80
  -1  13   1   16.00    0.80
  -1  13   1   16.20    1.10
   1  13  -1   17.10    1.10
  -1  13   1   16.20    1.10
  -1 -13   1   16.70    0.90
   1 -13  -1   16.10    0.80
  -1 -13   1   15.20    0.80
   1 -13  -1   16.70    0.80
   1 -13  -1   17.10    0.70
  -1 -13   1   16.30    0.80
   1 -13  -1   17.40    0.80
   1 -13  -1   17.70    0.80
  -1 -13   1   19.10    0.90
  -1  13   0    4.60    0.30
   1  13   0    4.30    0.40
   1  13   0    3.80    0.40
   1  13   0    3.00    0.60
  -1  13   0    3.90    0.30
  -1  13   0    3.80    0.60
   1  13   0    4.10    0.60
  -1  13   0    3.50    0.60
   1 -13   0    4.10    0.40
   1 -13   0    4.00    0.40
  -1 -13   0    4.30    0.50
  -1 -13   0    3.80    0.40
  -1 -13   0    4.60    0.50
  -1 -13   0    4.30    0.50
   1 -13   0    4.10    0.30
   1 -13   0    4.10    0.40
  -1  13  -1   -0.20    0.10
   1  13   1    0.00    0.20
   1  13   1   -0.30    0.40
   1  13   1   -0.40    0.20
   1  13   1   -0.60    0.30
  -1  13  -1    0.10    0.10
  -1  13  -1    0.30    0.40
  -1  13  -1   -0.70    0.30
  -1 -13  -1    0.20    0.20
   1 -13   1    0.20    0.20
  -1 -13  -1   -0.20    0.30
  -1 -13  -1   -0.10    0.20
   1 -13   1    0.00    0.20
  -1 -13  -1    0.20    0.30
   1 -13   1    0.10    0.20
   1 -13   1   -0.10    0.20
   1  13   2    6.10    0.80
   1  13   2    7.30    0.70
   1  13   2    6.80    0.60
   1  13   2    7.70    0.80
  -1  13  -2    7.80    0.40
  -1  13  -2    7.10    0.40
  -1  13  -2    6.30    0.70
  -1  13  -2    7.00    0.80
   1 -13   2    7.10    0.50
  -1 -13  -2    6.10    0.70
  -1 -13  -2    7.00    0.70
   1 -13   2    6.80    0.50
  -1 -13  -2    7.40    0.70
  -1  13  -3    9.80    1.00
   1  13   3   11.30    0.80
   1  13   3   10.60    1.00
  -1  13  -3   11.80    0.90
  -1  13  -3   11.40    0.60
  -1  13  -3   10.90    0.50
   1 -13   3   10.60    0.70
   1 -13   3   11.60    0.70
  -1 -13  -3   11.20    0.90
   1 -13   3   11.00    0.70
  -1 -13  -3   10.80    0.90
  -1 -13  -3   10.00    0.80
   1  13   4   17.20    1.20
  -1  13  -4   17.30    1.20
  -1  13  -4   18.90    1.20
  -1 -13  -4   19.10    1.20
   1 -13   4   19.90    0.80
  -1 -13  -4   19.00    1.20
   1 -13   4   18.30    1.00
  -1  13  -5    1.50    0.50
  -1  13  -5    1.00    0.50
   1  13   5    1.50    0.60
  -1 -13  -5    1.40    0.60
  -1 -13  -5    1.70    0.70
  -1  13  -6   -0.20    0.50
  -1  13  -6    0.60    0.50
   1  13   6    1.10    0.70
  -1 -13  -6    0.30    0.70
  -1 -13  -6    0.80    0.60
   1  13   7   13.20    1.40
  -1  13  -7   14.50    1.30
  -1  13  -7   13.30    1.20
  -1 -13  -7   13.20    1.40
  -1 -13  -7   12.60    1.40
  -1  13  -8    3.40    0.80
  -1  13  -8    2.90    0.80
   1  13   8    3.10    0.90
  -1 -13  -8    4.40    1.10
  -1 -13  -8    3.80    1.10
  -1  13  -9    5.20    1.00
   1  13   9    8.80    1.40
  -1 -13  -9    5.90    1.30
  -1 -13  -9    7.00    1.40
  -1  13 -10   -1.60    0.60
   1  13  10    0.40    0.90
  -1 -13 -10    2.00    1.20
  -1  14  10    2.30    1.00
   1  14 -10    1.60    0.90
   1  14 -10    0.70    0.80
   1 -14 -10    2.90    1.20
   1 -14 -10    1.40    0.90
   1  14  -9   -1.10    0.70
  -1  14   9    0.00    0.80
   1  14  -9    0.00    0.70
   1 -14  -9    0.80    0.90
   1 -14  -9   -0.30    0.70
   1  14  -8   11.50    1.30
  -1  14   8   12.50    1.50
   1  14  -8   11.00    1.30
   1 -14  -8   13.60    1.50
   1 -14  -8    9.90    1.30
  -1  14   7    0.90    0.70
   1  14  -7    0.10    0.60
   1  14  -7    0.60    0.70
   1 -14  -7    0.70    0.80
   1 -14  -7    1.20    0.80
   1  14  -6    2.70    0.70
  -1  14   6    3.50    0.80
   1  14  -6    1.00    0.60
   1 -14  -6    2.30    0.80
   1 -14  -6    4.00    0.80
   1  14  -5   91.89    3.60
   1  14  -5   91.99    3.60
  -1  14   5   87.99    3.50
   1 -14  -5   87.19    3.50
   1 -14  -5   84.29    3.50
  -1  14   4   26.50    1.40
   1  14  -4   24.20    1.50
   1  14  -4   25.30    1.50
  -1 -14   4   25.00    1.30
   1 -14  -4   24.60    1.40
   1 -14  -4   24.40    1.40
   1  14  -3   15.10    0.80
   1  14  -3   15.10    1.10
  -1  14   3   14.20    0.90
   1  14  -3   14.80    1.10
   1 -14  -3   14.60    1.00
  -1 -14   3   15.10    0.90
   1 -14  -3   14.40    1.00
  -1  14   2   82.29    2.90
   1  14  -2   83.59    2.90
   1  14  -2   78.79    3.20
   1  14  -2   83.79    3.20
  -1  14   2   75.39    3.20
   1 -14  -2   81.79    2.90
   1 -14  -2   78.89    2.90
  -1 -14   2   81.69    3.00
  -1 -14   2   87.29    3.00
  -1 -14   2   84.19    2.90
   1 -14  -2   84.79    3.00
  -1 -14   2   81.69    2.90
  -1  14   1   13.90    1.00
   1  14  -1   16.00    0.80
   1  14  -1   14.80    1.00
  -1  14   1   16.70    0.70
   1  14  -1   13.70    1.10
  -1  14   1   15.40    1.10
  -1 -14   1   15.10    0.80
   1 -14  -1   15.00    0.80
  -1 -14   1   14.80    0.80
   1 -14  -1   15.60    0.80
   1 -14  -1   15.30    0.80
  -1 -14   1   14.00    0.80
   1 -14  -1   14.10    0.80
   1 -14  -1   15.20    0.70
  -1 -14   1   14.40    0.80
   1  14   0   12.10    0.90
   1  14   0   12.60    0.70
   1  14   0   12.30    1.00
  -1  14   0   13.40    0.60
   1  14   0   14.10    0.70
  -1  14   0   12.90    1.00
  -1  14   0   12.60    1.00
   1 -14   0   14.40    0.60
  -1 -14   0   12.30    0.80
  -1 -14   0   12.10    0.80
   1 -14   0   12.20    0.60
   1 -14   0   12.60    0.70
  -1 -14   0   14.20    0.80
   1 -14   0   14.00    0.70
  -1 -14   0   13.00    0.70
  -1  14  -1   19.70    1.20
   1  14   1   19.60    1.00
   1  14   1   20.40    1.00
   1  14   1   18.40    1.30
   1  14   1   19.20    1.20
  -1  14  -1   17.80    1.20
  -1  14  -1   20.80    0.70
  -1  14  -1   19.80    0.80
  -1  14  -1   19.60    0.80
   1 -14   1   21.50    0.90
   1 -14   1   21.90    0.90
   1 -14   1   20.20    0.80
  -1 -14  -1   21.20    1.00
   1 -14   1   20.60    0.90
  -1 -14  -1   20.30    1.00
  -1 -14  -1   20.10    1.00
  -1 -14  -1   18.80    1.00
   1  14   2   41.80    2.00
  -1  14  -2   41.00    1.50
   1  14   2   44.70    1.80
  -1  14  -2   44.90    1.50
   1  14   2   43.70    2.00
   1  14   2   41.40    1.70
  -1  14  -2   42.20    1.90
  -1  14  -2   41.90    2.00
   1 -14   2   40.60    1.60
  -1 -14  -2   39.80    1.80
  -1 -14  -2   44.10    1.80
  -1 -14  -2   42.20    1.80
   1 -14   2   43.40    1.60
  -1  14  -3   26.40    1.40
   1  14   3   26.10    1.50
   1  14   3   26.90    1.40
  -1  14  -3   25.90    1.10
  -1  14  -3   24.30    1.50
   1 -14   3   25.00    1.20
  -1 -14  -3   25.00    1.40
   1 -14   3   25.50    1.20
  -1 -14  -3   25.50    1.30
  -1 -14  -3   22.70    1.30
   1  14   4    8.00    1.00
  -1  14  -4    7.80    0.90
  -1  14  -4    6.40    0.80
  -1 -14  -4    7.90    0.90
   1 -14   4    7.70    0.50
  -1 -14  -4    9.10    1.00
   1 -14   4    7.20    0.70
  -1  14  -5    6.40    0.80
   1  14   5    7.10    1.00
  -1  14  -5    6.80    0.90
  -1 -14  -5    8.20    1.00
  -1 -14  -5    8.40    1.00
   1  14   6   10.70    1.20
  -1  14  -6    9.40    1.10
  -1  14  -6   10.50    1.20
  -1 -14  -6   10.80    1.30
  -1 -14  -6   10.00    1.20
  -1  14  -7   11.20    1.20
   1  14   7   10.70    1.30
  -1  14  -7    8.60    1.10
  -1 -14  -7   10.40    1.30
  -1 -14  -7   11.00    1.40
  -1  14  -8    9.60    1.10
   1  14   8    5.60    1.20
  -1  14  -8    8.70    1.20
  -1 -14  -8    8.60    1.30
  -1 -14  -8    7.80    1.30
   1  14   9   -0.10    0.90
  -1  14  -9   -0.10    0.70
  -1 -14  -9    1.40    1.00
  -1 -14  -9    0.60    0.90
  -1  15   9   13.30    1.60
   1  15  -9   11.60    1.40
   1  15  -9   12.10    1.40
   1 -15  -9   13.50    1.70
   1 -15  -9   14.00    1.70
  -1  15   8    3.70    1.00
   1  15  -8    4.10    0.90
   1  15  -8    5.00    0.90
   1 -15  -8    2.30    1.00
   1 -15  -8    2.80    1.00
  -1  15   7   19.50    1.50
   1  15  -7   18.60    1.50
   1  15  -7   20.00    1.50
   1 -15  -7   20.80    1.80
   1 -15  -7   18.10    1.60
   1  15  -6    3.20    0.90
  -1  15   6    2.40    0.80
   1  15  -6    2.40    0.70
   1 -15  -6    3.80    0.80
   1 -15  -6    3.00    0.80
   1  15  -5   -0.30    0.50
   1  15  -5   -0.30    0.50
  -1  15   5    0.50    0.50
   1 -15  -5   -0.50    0.50
   1 -15  -5    0.50    0.60
   1  15  -4   36.30    1.90
   1  15  -4   36.20    1.60
   1  15  -4   34.70    1.90
  -1  15   4   33.80    1.70
  -1 -15   4   37.10    1.70
   1 -15  -4   35.00    1.80
   1 -15  -4   35.90    1.80
  -1  15   3    1.20    0.40
   1  15  -3    1.40    0.30
   1  15  -3    1.20    0.50
   1  15  -3    0.70    0.50
  -1 -15   3    0.80    0.40
   1 -15  -3    0.90    0.50
   1 -15  -3    1.20    0.40
   1 -15  -3    1.10    0.50
  -1 -15   3    0.90    0.40
   1  15  -2   29.90    1.20
   1  15  -2   30.50    1.60
  -1  15   2   29.60    1.70
  -1  15   2   29.10    1.30
   1  15  -2   29.60    1.60
   1 -15  -2   28.20    1.30
  -1 -15   2   28.90    1.30
   1 -15  -2   26.60    1.30
  -1 -15   2   28.50    1.30
   1 -15  -2   28.50    1.30
  -1 -15   2   29.30    1.30
   1  15  -1    3.30    0.40
   1  15  -1    3.90    0.70
  -1  15   1    4.10    0.40
   1  15  -1    3.30    0.60
  -1  15   1    3.20    0.70
  -1  15   1    4.00    0.70
   1 -15  -1    4.40    0.40
  -1 -15   1    3.50    0.40
  -1 -15   1    3.50    0.50
  -1 -15   1    3.10    0.40
   1 -15  -1    4.00    0.40
   1 -15  -1    3.70    0.40
   1 -15  -1    3.40    0.40
  -1 -15   1    4.20    0.50
   1  15   0   31.70    1.60
  -1  15   0   35.60    1.20
   1  15   0   33.70    1.30
  -1  15   0   34.60    1.70
   1  15   0   33.90    1.70
   1  15   0   30.90    1.40
  -1  15   0   30.80    1.60
  -1 -15   0   30.80    1.40
   1 -15   0   31.30    1.30
  -1 -15   0   32.80    1.40
  -1 -15   0   33.00    1.40
   1 -15   0   32.00    1.30
   1 -15   0   33.80    1.30
   1 -15   0   32.00    1.30
  -1 -15   0   32.30    1.40
  -1  15  -1   19.70    1.30
   1  15   1   21.20    1.00
  -1  15  -1   19.50    0.70
  -1  15  -1   19.80    1.20
   1  15   1   23.70    1.40
  -1  15  -1   22.00    0.80
   1  15   1   20.60    1.00
   1  15   1   19.50    1.30
  -1  15  -1   20.30    0.80
   1 -15   1   18.10    0.90
  -1 -15  -1   19.80    1.10
   1 -15   1   21.20    0.90
   1 -15   1   21.10    0.90
  -1 -15  -1   18.20    1.00
   1 -15   1   19.50    0.90
  -1 -15  -1   19.10    1.00
  -1  15  -2    5.90    0.80
   1  15   2    7.50    0.90
  -1  15  -2    6.40    0.40
  -1  15  -2    7.40    0.90
   1  15   2    8.50    0.90
   1  15   2    9.10    0.70
   1  15   2    6.40    0.70
   1 -15   2    7.00    0.50
  -1 -15  -2    6.00    0.70
   1 -15   2    5.60    0.50
  -1 -15  -2    7.50    0.70
  -1 -15  -2    6.70    0.70
   1 -15   2    6.40    0.50
   1 -15   2    6.20    0.50
   1  15   3    7.50    1.00
   1  15   3    5.70    0.70
  -1  15  -3    6.30    0.50
  -1  15  -3    6.10    0.80
  -1  15  -3    6.30    0.80
  -1 -15  -3    5.60    0.80
  -1 -15  -3    7.10    0.80
   1 -15   3    6.50    0.60
   1 -15   3    7.80    0.70
  -1  15  -4   70.49    3.00
  -1  15  -4   67.09    2.90
   1  15   4   72.09    2.90
   1 -15   4   71.69    2.70
  -1 -15  -4   69.59    2.90
  -1 -15  -4   69.89    2.90
   1  15   5    3.30    0.80
  -1  15  -5    3.80    0.80
  -1  15  -5    1.40    0.60
  -1 -15  -5    2.50    0.70
  -1 -15  -5    3.20    0.80
  -1  15  -6    1.80    0.70
   1  15   6    1.80    0.70
  -1  15  -6    3.00    0.70
  -1 -15  -6    1.80    0.80
  -1 -15  -6    1.10    0.80
   1  15   7    1.50    0.80
  -1  15  -7    0.90    0.70
  -1  15  -7    1.00    0.60
  -1 -15  -7    2.10    0.90
  -1 -15  -7    1.60    0.80
   1  15   8    2.50    1.00
  -1  15  -8    2.40    0.80
  -1  15  -8    1.70    0.80
  -1 -15  -8    3.50    1.10
  -1 -15  -8    1.10    1.00
  -1  15  -9    0.70    0.80
   1  15   9    0.80    0.90
  -1 -15  -9    1.50    1.10
  -1 -15  -9    1.10    0.90
   1  16  -9    4.30    1.10
  -1  16   9    4.60    1.20
   1  16  -9    2.70    0.80
   1 -16  -9    4.80    1.20
   1 -16  -9    1.80    1.00
   1  16  -8    1.20    0.80
   1  16  -8    1.10    0.90
  -1  16   8    1.70    0.80
   1 -16  -8    2.40    1.00
   1 -16  -8    1.60    0.80
  -1  16   7    3.20    0.80
   1  16  -7    1.40    0.80
   1  16  -7    1.40    0.80
   1 -16  -7    1.70    0.80
   1 -16  -7    2.60    0.80
  -1  16   6   33.90    1.90
   1  16  -6   34.30    2.00
   1  16  -6   32.50    2.00
   1 -16  -6   33.20    2.00
   1 -16  -6   36.90    2.00
   1  16  -5   11.20    1.20
  -1  16   5   12.30    1.20
   1  16  -5   12.50    1.30
   1 -16  -5   12.20    1.20
   1 -16  -5   11.30    1.10
  -1  16   4   87.09    3.30
   1  16  -4   88.89    3.60
   1  16  -4   86.99    3.10
   1  16  -4   84.89    3.60
   1 -16  -4   86.39    3.40
   1 -16  -4   83.39    3.40
   1  16  -3    5.80    0.90
   1  16  -3    7.60    0.60
  -1  16   3    8.10    0.80
   1  16  -3    5.40    0.90
   1 -16  -3    7.20    0.80
   1 -16  -3    7.00    0.80
  -1 -16   3    8.60    0.80
   1 -16  -3    7.70    0.80
  -1 -16   3    6.10    0.70
   1  16  -2    2.70    0.70
  -1  16   2    3.70    0.50
   1  16  -2    4.00    0.40
   1  16  -2    2.70    0.70
  -1  16   2    4.00    0.80
   1 -16  -2    2.40    0.50
  -1 -16   2    2.80    0.50
   1 -16  -2    3.10    0.50
   1 -16  -2    2.70    0.40
  -1 -16   2    3.20    0.50
  -1 -16   2    3.40    0.50
  -1  16   1    4.00    0.70
  -1  16   1    4.60    0.40
   1  16  -1    4.80    0.80
   1  16  -1    3.10    0.70
   1  16  -1    5.10    0.50
  -1  16   1    3.80    0.70
  -1 -16   1    4.70    0.50
  -1 -16   1    4.10    0.50
  -1 -16   1    5.30    0.50
   1 -16  -1    4.00    0.50
   1 -16  -1    3.70    0.50
   1 -16  -1    5.00    0.50
   1  16   0    8.50    1.00
  -1  16   0    8.00    0.90
  -1  16   0    8.60    0.40
   1  16   0    8.80    1.00
  -1  16   0    7.30    0.90
   1  16   0    8.60    0.60
   1  16   0    9.30    0.60
   1 -16   0    8.30    0.50
   1 -16   0    9.30    0.60
  -1 -16   0    6.60    0.60
  -1 -16   0    8.60    0.70
   1 -16   0    6.80    0.60
  -1 -16   0    7.70    0.60
   1 -16   0    7.90    0.60
   1  16   1    0.00    0.30
   1  16   1    0.30    0.50
   1  16   1    0.20    0.50
  -1  16  -1   -0.30    0.40
  -1  16  -1    0.20    0.10
   1  16   1    0.60    0.30
  -1  16  -1    1.40    0.60
   1 -16   1    0.00    0.20
   1 -16   1    0.50    0.40
   1 -16   1    0.20    0.20
  -1 -16  -1    0.10    0.30
   1 -16   1    0.20    0.30
  -1 -16  -1   -0.40    0.30
  -1 -16  -1    0.50    0.30
   1  16   2   60.49    2.40
   1  16   2   59.39    2.30
  -1  16  -2   58.89    2.60
   1  16   2   59.79    2.60
   1  16   2   57.69    2.70
  -1  16  -2   59.19    2.60
  -1 -16  -2   58.59    2.40
   1 -16   2   58.59    2.20
  -1 -16  -2   57.39    2.40
  -1 -16  -2   58.69    2.40
   1 -16   2   56.49    2.20
   1 -16   2   59.49    2.10
  -1  16  -3    0.80    0.60
   1  16   3    1.00    0.60
  -1  16  -3    0.80    0.60
   1  16   3    0.80    0.50
  -1 -16  -3    1.10    0.50
   1 -16   3    1.40    0.40
   1 -16   3    1.10    0.40
  -1 -16  -3    0.90    0.60
   1  16   4    4.80    0.80
  -1  16  -4    4.50    0.80
  -1  16  -4    4.80    0.80
  -1 -16  -4    3.90    0.80
  -1 -16  -4    5.00    0.80
   1 -16   4    4.10    0.60
  -1  16  -5    5.90    0.90
   1  16   5    4.80    0.80
  -1  16  -5    4.30    0.80
  -1 -16  -5    3.90    0.80
  -1 -16  -5    5.50    0.90
  -1  16  -6    5.00    0.90
  -1  16  -6    4.20    0.90
   1  16   6    5.10    1.00
  -1 -16  -6    4.90    1.00
  -1 -16  -6    4.90    1.00
  -1  16  -7   14.60    1.40
   1  16   7   14.10    1.50
  -1  16  -7   14.00    1.40
  -1 -16  -7   14.40    1.60
  -1 -16  -7   15.30    1.60
   1  16   8    3.90    1.10
  -1  16  -8    4.10    0.90
  -1  16  -8    5.60    1.00
  -1 -16  -8    5.80    1.30
  -1 -16  -8    6.00    1.20
   1  16   9   -0.10    0.80
  -1  16  -9    0.30    0.70
  -1 -16  -9    1.50    1.00
  -1 -16  -9    2.20    1.10
   1  17  -9    0.60    0.80
   1  17  -9    1.60    0.90
  -1  17   9    1.20    0.90
   1 -17  -9    1.80    1.00
   1 -17  -9    1.30    0.90
  -1  17   8    2.40    0.90
   1  17  -8    1.90    0.90
   1  17  -8    3.80    1.00
   1 -17  -8    3.40    1.00
   1 -17  -8    2.60    1.00
   1  17  -7    1.40    0.80
  -1  17   7    2.30    0.80
   1  17  -7    0.20    0.60
   1 -17  -7    1.10    0.80
   1 -17  -7    2.30    0.90
   1  17  -6    1.10    0.70
   1  17  -6    0.30    0.60
  -1  17   6    1.50    0.70
   1 -17  -6    0.50    0.70
   1 -17  -6    2.20    0.70
   1  17  -5    7.60    1.10
   1  17  -5    6.30    1.00
  -1  17   5    8.30    1.00
   1 -17  -5    7.40    1.00
   1 -17  -5    7.60    1.00
   1  17  -4    0.80    0.60
  -1  17   4    1.20    0.50
   1  17  -4   -0.10    0.30
   1  17  -4    1.20    0.70
   1 -17  -4   -0.30    0.50
   1 -17  -4    0.20    0.50
  -1 -17   4    0.10    0.40
   1  17  -3   48.30    2.50
   1  17  -3   54.19    2.00
   1  17  -3   53.69    2.50
  -1  17   3   53.39    2.10
  -1 -17   3   51.29    2.10
   1 -17  -3   50.49    2.20
  -1 -17   3   52.29    2.10
   1 -17  -3   50.29    2.20
  -1 -17   3   50.79    2.10
  -1  17   2   39.10    1.60
   1  17  -2   37.90    2.00
  -1  17   2   37.70    2.10
   1  17  -2   40.60    1.50
   1  17  -2   39.90    2.00
  -1 -17   2   36.60    1.70
   1 -17  -2   38.70    1.70
  -1 -17   2   41.10    1.70
   1 -17  -2   39.30    1.70
   1 -17  -2   37.90    1.70
  -1 -17   2   38.60    1.60
  -1  17   1   -0.70    0.50
   1  17  -1   -0.40    0.50
   1  17  -1   -0.40    0.50
  -1  17   1    0.90    0.60
   1  17  -1   -0.10    0.20
  -1  17   1   -0.10    0.20
   1  17  -1   -0.10    0.20
   1 -17  -1    0.30    0.30
  -1 -17   1    0.00    0.30
  -1 -17   1   -0.10    0.30
  -1 -17   1    0.20    0.30
   1 -17  -1    0.00    0.30
   1 -17  -1    0.00    0.30
   1  17   0    0.20    0.20
   1  17   0    0.30    0.30
   1  17   0   -0.20    0.50
  -1  17   0   -0.30    0.50
   1  17   0   -0.20    0.50
  -1  17   0    0.00    0.50
  -1 -17   0   -0.10    0.30
  -1 -17   0   -0.30    0.30
   1 -17   0    0.00    0.20
   1 -17   0    0.20    0.20
   1 -17   0    0.40    0.30
  -1 -17   0   -0.10    0.30
   1  17   1  151.48    5.00
  -1  17  -1  148.99    5.40
   1  17   1  147.39    5.50
   1  17   1  145.69    5.40
   1  17   1  151.88    5.10
  -1  17  -1  144.19    5.40
  -1 -17  -1  142.09    5.10
  -1 -17  -1  146.09    5.10
   1 -17   1  148.09    4.80
   1 -17   1  147.89    4.90
   1 -17   1  148.29    4.90
  -1 -17  -1  144.19    5.10
   1  17   2    3.70    0.80
  -1  17  -2    4.00    0.80
  -1  17  -2    1.90    0.70
   1  17   2    4.30    0.80
   1  17   2    4.10    0.60
   1  17   2    5.10    0.60
   1 -17   2    4.20    0.50
   1 -17   2    5.00    0.50
   1 -17   2    4.90    0.50
  -1 -17  -2    4.70    0.70
  -1 -17  -2    5.00    0.70
  -1  17  -3   73.19    3.10
   1  17   3   71.59    3.20
   1  17   3   73.89    2.90
  -1  17  -3   74.09    3.10
   1 -17   3   71.49    2.70
   1 -17   3   73.19    2.70
  -1 -17  -3   70.69    3.00
  -1 -17  -3   74.29    3.00
   1  17   4   14.70    1.10
  -1  17  -4   15.80    1.30
  -1  17  -4   13.60    1.30
  -1 -17  -4   12.50    1.20
  -1 -17  -4   13.80    1.30
  -1  17  -5   23.70    1.70
  -1  17  -5   26.50    1.70
   1  17   5   23.70    1.60
  -1 -17  -5   25.10    1.70
  -1 -17  -5   23.80    1.70
  -1  17  -6   -0.80    0.50
   1  17   6    0.60    0.70
  -1  17  -6    0.50    0.60
  -1 -17  -6    0.60    0.70
  -1 -17  -6   -0.40    0.70
   1  17   7   25.00    1.90
  -1  17  -7   27.40    1.90
  -1  17  -7   25.70    1.70
  -1 -17  -7   27.90    2.10
  -1 -17  -7   24.80    2.00
  -1  17  -8    2.30    0.90
  -1  17  -8    1.50    0.80
   1  17   8    1.30    0.80
  -1 -17  -8    1.70    1.00
  -1 -17  -8    1.10    1.00
  -1  18   8    3.60    1.00
   1  18  -8    2.70    0.90
   1  18  -8    2.60    0.90
   1 -18  -8    4.70    1.10
   1 -18  -8    1.90    1.00
   1  18  -7    0.90    0.80
  -1  18   7    1.10    0.70
   1  18  -7    0.60    0.70
   1 -18  -7    0.80    0.80
   1 -18  -7    1.00    0.80
   1  18  -6   -0.30    0.60
   1  18  -6    0.80    0.80
  -1  18   6    1.70    0.70
   1 -18  -6    0.90    0.70
   1 -18  -6    0.40    0.70
  -1  18   5   -0.60    0.50
   1  18  -5   -0.20    0.60
   1  18  -5    0.20    0.60
   1 -18  -5    0.50    0.60
   1 -18  -5   -0.40    0.60
   1  18  -4    1.30    0.70
  -1  18   4    0.50    0.50
   1  18  -4    2.50    0.80
   1 -18  -4    1.60    0.60
   1 -18  -4    1.70    0.60
  -1 -18   4    1.40    0.50
  -1  18   3    5.30    0.60
   1  18  -3    3.70    0.80
   1  18  -3    4.80    0.90
   1 -18  -3    3.60    0.60
  -1 -18   3    4.10    0.60
   1 -18  -3    4.90    0.70
  -1 -18   3    4.60    0.60
   1  18  -2    0.30    0.60
   1  18  -2    0.00    0.60
  -1  18   2   -0.40    0.50
  -1 -18   2    0.70    0.40
  -1 -18   2    0.20    0.30
   1 -18  -2   -0.20    0.40
   1 -18  -2    0.10    0.40
  -1 -18   2   -0.30    0.40
   1 -18  -2    0.40    0.30
   1  18  -1    0.30    0.30
  -1  18   1    0.00    0.60
   1  18  -1   -0.50    0.50
  -1  18   1   -0.70    0.50
   1  18  -1    0.00    0.20
   1  18  -1   -0.30    0.50
  -1 -18   1   -0.20    0.30
  -1 -18   1   -0.40    0.30
   1 -18  -1   -0.40    0.30
  -1 -18   1   -0.10    0.30
   1 -18  -1    0.60    0.30
   1 -18  -1   -0.40    0.30
   1  18   0   23.80    1.60
  -1  18   0   28.70    1.70
   1  18   0   27.40    1.20
   1  18   0   29.20    1.20
   1  18   0   23.50    1.60
  -1  18   0   23.30    1.60
   1 -18   0   26.10    1.10
   1 -18   0   25.50    1.20
  -1 -18   0   23.70    1.30
  -1 -18   0   27.60    1.30
   1 -18   0   26.50    1.20
  -1 -18   0   26.90    1.30
   1  18   1    8.50    1.10
  -1  18  -1    7.40    1.00
   1  18   1    8.40    0.70
  -1  18  -1    6.10    0.90
   1  18   1    9.10    0.70
   1  18   1    8.00    1.00
   1 -18   1    7.30    0.60
  -1 -18  -1    9.80    0.80
   1 -18   1    7.40    0.50
  -1 -18  -1    8.50    0.80
   1 -18   1    7.90    0.60
  -1  18  -2   28.00    1.70
  -1  18  -2   26.10    1.70
   1  18   2   27.80    1.70
   1  18   2   25.40    1.70
   1  18   2   29.50    1.40
   1 -18   2   28.60    1.20
  -1 -18  -2   27.10    1.50
   1 -18   2   27.00    1.20
   1 -18   2   26.10    1.10
  -1 -18  -2   28.00    1.50
  -1  18  -3    1.00    0.60
   1  18   3    1.40    0.70
  -1  18  -3    0.60    0.60
   1  18   3    1.60    0.50
  -1 -18  -3    2.30    0.60
   1 -18   3    1.50    0.40
   1 -18   3    1.10    0.40
   1 -18   3    1.20    0.30
  -1 -18  -3    1.80    0.60
  -1  18  -4    1.50    0.70
   1  18   4    2.40    0.60
  -1  18  -4    0.20    0.60
  -1 -18  -4    2.00    0.70
  -1 -18  -4    3.00    0.80
   1  18   5    1.10    0.60
  -1  18  -5    0.10    0.60
  -1  18  -5    0.70    0.70
  -1 -18  -5    0.90    0.70
  -1 -18  -5    0.40    0.70
  -1  18  -6    3.30    0.90
   1  18   6    4.70    0.90
  -1  18  -6    3.00    0.80
  -1 -18  -6    3.70    0.90
  -1 -18  -6    4.70    1.00
  -1  18  -7    0.00    0.80
   1  18   7    2.00    0.80
  -1  18  -7    0.80    0.70
  -1 -18  -7    3.90    1.10
  -1 -18  -7    1.70    0.90
  -1  18  -8    0.30    0.80
   1  18   8    0.20    0.70
  -1  18  -8   -0.20    0.70
  -1 -18  -8   -0.80    0.80
  -1 -18  -8    0.70    0.90
   1  19  -8    1.50    0.90
   1  19  -8    1.00    0.80
   1 -19  -8    2.90    1.00
   1 -19  -8    1.40    0.90
   1  19  -7    0.70    0.90
   1  19  -7    1.00    0.80
   1 -19  -7    1.40    0.90
   1 -19  -7    0.90    0.80
   1  19  -6   -0.30    0.60
   1  19  -6   -0.70    0.70
   1 -19  -6    0.90    0.70
   1 -19  -6   -0.60    0.60
   1  19  -5    5.10    1.00
   1  19  -5    2.80    0.90
   1 -19  -5    5.30    0.90
   1 -19  -5    4.90    0.90
  -1 -19   5    4.10    0.70
   1  19  -4    4.10    0.90
   1  19  -4    3.30    0.90
   1 -19  -4    5.40    0.80
   1 -19  -4    5.60    0.80
  -1 -19   4    4.90    0.70
  -1 -19   4    5.80    0.70
   1  19  -3    2.50    0.80
   1  19  -3    1.70    0.70
   1 -19  -3    1.60    0.50
  -1 -19   3    2.00    0.50
   1 -19  -3    0.60    0.50
  -1 -19   3    1.00    0.50
   1  19  -2    2.50    0.80
  -1  19   2    2.20    0.80
   1  19  -2    2.50    0.80
  -1 -19   2    2.30    0.50
   1 -19  -2    1.40    0.50
  -1 -19   2    2.80    0.50
   1 -19  -2    2.20    0.50
   1  19  -1   17.40    1.40
   1  19  -1   19.00    1.40
  -1  19   1   18.60    1.50
  -1  19   1   17.90    1.40
  -1 -19   1   18.20    1.00
   1 -19  -1   18.70    1.00
   1 -19  -1   18.60    1.00
  -1 -19   1   18.80    1.10
   1 -19  -1   18.30    1.00
   1  19   0    0.10    0.60
  -1  19   0    0.80    0.60
  -1  19   0    0.80    0.60
   1  19   0    0.50    0.70
  -1 -19   0    1.10    0.40
   1 -19   0    1.00    0.40
   1 -19   0    1.20    0.30
  -1 -19   0    1.20    0.50
   1 -19   0    1.40    0.30
  -1  19  -1    2.60    0.80
   1  19   1    3.30    0.80
  -1  19  -1    2.50    0.70
   1  19   1    2.10    0.70
  -1 -19  -1    3.00    0.60
   1 -19   1    2.90    0.40
   1 -19   1    2.60    0.40
  -1 -19  -1    3.00    0.60
   1 -19   1    3.40    0.40
   1  19   2    0.30    0.60
   1  19   2    1.40    0.50
  -1  19  -2    2.20    0.70
  -1  19  -2    1.60    0.70
   1  19   2    0.70    0.70
   1 -19   2    1.20    0.40
  -1 -19  -2    0.00    0.50
   1 -19   2    1.40    0.30
   1 -19   2    1.60    0.40
  -1 -19  -2    1.20    0.50
  -1  19  -3    0.70    0.70
  -1  19  -3    2.80    0.80
   1  19   3    2.50    0.60
   1 -19   3    3.10    0.50
   1 -19   3    2.60    0.40
  -1 -19  -3    1.40    0.60
  -1 -19  -3    2.30    0.60
  -1  19  -4    1.20    0.70
  -1  19  -4    1.20    0.70
   1  19   4    2.40    0.70
  -1 -19  -4    3.20    0.80
   1 -19   4    0.40    0.40
  -1 -19  -4    2.20    0.70
   1  19   5    5.40    1.00
  -1  19  -5    7.00    1.10
  -1  19  -5    6.00    1.00
  -1 -19  -5    7.40    1.10
  -1 -19  -5    5.70    1.00
   1  19   6    2.10    0.80
  -1  19  -6    1.00    0.80
  -1  19  -6    1.10    0.70
  -1 -19  -6    1.70    0.70
  -1 -19  -6    1.20    0.80
  -1  19  -7    1.30    0.80
   1  19   7    1.50    0.80
  -1  19  -7    0.70    0.80
  -1 -19  -7    1.30    0.90
  -1 -19  -7    3.00    1.00
   1  19   8    2.90    1.00
  -1  19  -8    1.60    0.90
  -1 -19  -8    2.60    1.10
  -1 -19  -8    1.10    0.90
   1  20  -7   -0.80    0.70
   1  20  -7   -0.40    0.70
   1 -20  -7    0.90    0.80
   1 -20  -7    1.90    0.90
   1  20  -6   -0.20    0.80
   1  20  -6    0.20    0.70
  -1 -20   6   -0.20    0.50
   1 -20  -6   -0.30    0.60
   1 -20  -6    0.60    0.70
   1  20  -5    0.00    0.70
   1  20  -5    2.00    0.80
  -1 -20   5    2.00    0.60
   1 -20  -5    1.10    0.70
   1 -20  -5   -0.30    0.60
   1  20  -4    1.80    0.80
   1  20  -4    2.40    0.90
  -1 -20   4    1.70    0.60
   1 -20  -4    2.10    0.70
   1 -20  -4    0.80    0.60
  -1 -20   4    1.80    0.50
   1  20  -3    1.20    0.70
   1  20  -3    0.40    0.70
  -1 -20   3    0.90    0.40
   1 -20  -3    0.10    0.50
  -1 -20   3    0.90    0.40
   1 -20  -3   -0.40    0.50
   1  20  -2   -0.60    0.60
  -1  20   2    0.20    0.70
   1  20  -2   -0.90    0.50
  -1 -20   2   -0.30    0.40
   1 -20  -2    0.20    0.40
   1 -20  -2   -0.80    0.30
  -1 -20   2    0.10    0.30
  -1  20   1    3.30    0.80
   1  20  -1    4.40    0.90
   1  20  -1    3.70    0.90
  -1  20   1    2.90    0.80
  -1 -20   1    5.10    0.60
   1 -20  -1    3.10    0.50
   1 -20  -1    3.80    0.50
  -1 -20   1    3.60    0.60
  -1  20   0   13.10    1.30
  -1  20   0    9.80    1.20
   1  20   0   11.50    1.30
   1  20   0   10.80    1.30
  -1 -20   0   12.40    0.90
  -1 -20   0   11.90    0.90
   1 -20   0   10.20    0.70
   1 -20   0   10.20    0.80
   1 -20   0   10.70    0.70
  -1  20  -1    0.40    0.70
   1  20   1    0.20    0.70
   1  20   1   -0.40    0.60
  -1  20  -1    0.10    0.60
   1 -20   1    0.00    0.30
   1 -20   1    0.30    0.30
  -1 -20  -1   -0.30    0.40
  -1 -20  -1   -0.20    0.40
   1 -20   1    0.30    0.30
  -1  20  -2    9.20    1.20
  -1  20  -2    7.30    1.10
   1  20   2    8.50    1.20
   1  20   2    6.30    1.00
   1 -20   2    8.40    0.50
  -1 -20  -2    6.40    0.80
   1 -20   2    8.50    0.70
   1 -20   2    6.80    0.70
  -1 -20  -2    8.30    0.90
  -1  20  -3    0.80    0.80
  -1  20  -3    1.00    0.70
   1 -20   3    0.50    0.30
  -1 -20  -3    0.00    0.50
   1 -20   3    0.20    0.40
  -1 -20  -3    0.10    0.50
  -1  20  -4    0.40    0.60
  -1  20  -4   -0.10    0.70
   1 -20   4    0.40    0.40
   1 -20   4    0.20    0.30
  -1 -20  -4    0.40    0.60
  -1 -20  -4   -0.70    0.60
  -1  20  -5    2.60    0.80
  -1  20  -5    1.60    0.90
  -1 -20  -5    2.40    0.80
  -1 -20  -5    3.00    0.90
  -1  20  -6    0.90    0.90
  -1  20  -6    1.70    0.90
  -1 -20  -6    2.90    0.90
  -1 -20  -6    1.30    0.90
  -1  20  -7    0.20    0.80
  -1  20  -7    0.20    0.70
  -1 -20  -7   -1.00    0.80
  -1 -20  -7    0.60    0.80
   1  21  -7    0.10    0.80
   1  21  -7   -0.80    0.70
  -1 -21   7    0.30    0.60
   1 -21  -7   -0.60    0.70
   1 -21  -7   -0.40    0.70
   1  21  -6    4.30    1.00
   1  21  -6    5.40    1.10
  -1 -21   6    3.70    0.80
   1 -21  -6    4.70    1.00
   1 -21  -6    4.70    1.00
   1  21  -5   -0.50    0.80
   1  21  -5    0.20    0.70
   1 -21  -5    0.00    0.60
  -1 -21   5    0.10    0.40
  -1 -21   5    0.30    0.50
   1 -21  -5   -0.90    0.60
   1  21  -4    0.70    0.70
   1  21  -4    0.80    0.70
   1 -21  -4   -0.80    0.50
  -1 -21   4    0.50    0.40
  -1 -21   4    0.00    0.50
   1 -21  -4   -0.50    0.50
   1  21  -3    0.60    0.70
   1  21  -3    1.20    0.80
   1 -21  -3    1.40    0.60
  -1 -21   3    1.70    0.50
  -1 -21   3    1.80    0.50
   1 -21  -3    0.50    0.50
   1  21  -2    0.20    0.70
   1  21  -2    0.70    0.70
  -1  21   2    0.10    0.60
   1 -21  -2    0.00    0.40
   1 -21  -2    0.20    0.50
  -1 -21   2    0.60    0.40
  -1 -21   2    0.20    0.40
  -1  21   1    1.50    0.80
  -1  21   1    3.40    0.90
   1  21  -1    1.90    0.80
   1  21  -1    1.40    0.70
  -1 -21   1    2.10    0.50
  -1 -21   1    2.40    0.60
   1 -21  -1    2.10    0.50
   1 -21  -1    1.70    0.40
   1  21   0    0.50    0.70
  -1  21   0   -0.10    0.70
   1  21   0    1.00    0.70
  -1  21   0    0.50    0.70
  -1 -21   0    0.10    0.40
   1 -21   0    0.80    0.40
  -1 -21   0   -0.10    0.40
   1 -21   0    0.10    0.30
  -1  21  -1    4.70    1.00
   1  21   1    6.00    1.00
   1  21   1    4.30    1.00
  -1  21  -1    3.40    0.90
   1 -21   1    5.30    0.60
  -1 -21  -1    5.20    0.70
  -1 -21  -1    4.50    0.70
   1  21   2    2.00    0.80
  -1  21  -2    5.10    1.00
  -1  21  -2    4.50    0.90
  -1 -21  -2    2.20    0.70
  -1 -21  -2    3.30    0.70
   1 -21   2    2.50    0.50
  -1  21  -3   -0.30    0.70
  -1  21  -3    0.10    0.70
  -1 -21  -3   -0.90    0.50
  -1 -21  -3    0.30    0.60
   1 -21   3    0.20    0.40
  -1  21  -4    5.10    1.00
  -1  21  -4    4.30    1.00
   1 -21   4    3.50    0.60
  -1 -21  -4    5.40    0.90
  -1 -21  -4    3.50    0.80
  -1  21  -5    1.70    0.80
  -1  21  -5    0.20    0.70
   1 -21   5    1.10    0.50
  -1 -21  -5    0.90    0.70
  -1 -21  -5    0.10    0.70
  -1  21  -6    0.50    0.70
  -1  21  -6   -0.10    0.70
  -1 -21  -6    0.40    0.80
  -1 -21  -6    0.10    0.80
  -1  21  -7    0.60    0.80
  -1  21  -7   -0.60    0.70
  -1 -21  -7   -0.40    0.70
  -1 -21  -7   -0.90    0.80
   1  22  -6   -0.90    0.70
   1  22  -6    1.40    0.90
   1 -22  -6   -0.40    0.70
  -1 -22   6    0.30    0.60
  -1 -22   6    1.50    0.70
   1 -22  -6    0.70    0.80
   1  22  -5   -0.40    0.70
   1  22  -5    0.40    0.70
   1 -22  -5   -1.00    0.60
   1 -22  -5   -0.40    0.70
  -1 -22   5   -0.20    0.50
  -1 -22   5   -0.30    0.40
   1  22  -4    8.20    1.30
   1  22  -4    6.80    1.30
  -1 -22   4    8.70    0.80
   1 -22  -4    9.10    1.10
   1 -22  -4    8.50    1.00
  -1 -22   4    7.60    0.90
   1  22  -3    0.60    0.70
   1  22  -3    0.60    0.70
   1 -22  -3    0.10    0.50
  -1 -22   3    0.20    0.40
   1 -22  -3    0.80    0.60
  -1 -22   3    0.90    0.50
  -1  22   2    5.40    1.00
   1  22  -2    6.80    1.20
   1  22  -2    5.00    1.00
   1 -22  -2    4.50    0.70
  -1 -22   2    5.50    0.70
  -1 -22   2    6.20    0.70
   1 -22  -2    5.70    0.70
   1  22  -1    0.80    0.70
   1  22  -1    0.20    0.70
  -1  22   1   -0.10    0.80
  -1  22   1    0.50    0.70
  -1 -22   1    0.40    0.40
   1 -22  -1    0.20    0.40
  -1 -22   1   -0.20    0.30
  -1  22   0    1.40    0.80
   1  22   0    0.70    0.70
  -1  22   0   -0.40    0.70
   1  22   0    0.90    0.70
  -1 -22   0    0.60    0.50
  -1 -22   0    0.30    0.40
   1 -22   0    0.80    0.40
  -1  22  -1    0.80    0.70
  -1  22  -1    2.00    0.80
   1  22   1    0.80    0.70
   1  22   1    0.70    0.70
   1 -22   1    0.80    0.40
  -1 -22  -1    1.30    0.50
  -1 -22  -1    1.30    0.60
  -1  22  -2    3.80    0.90
  -1  22  -2    1.20    0.80
   1  22   2    1.70    0.90
  -1 -22  -2    2.30    0.70
  -1 -22  -2    2.20    0.60
   1 -22   2    1.60    0.40
  -1  22  -3   -0.50    0.60
  -1  22  -3   -0.10    0.70
   1 -22   3    0.80    0.40
  -1 -22  -3   -0.30    0.50
  -1 -22  -3    0.70    0.60
  -1  22  -4   -0.50    0.70
  -1  22  -4   -0.30    0.70
  -1 -22  -4    0.10    0.70
   1 -22   4    0.10    0.40
  -1 -22  -4   -1.10    0.50
  -1  22  -5   -0.40    0.80
  -1  22  -5   -0.80    0.80
  -1 -22  -5   -0.90    0.60
  -1 -22  -5   -0.70    0.60
   1 -22   5   -0.10    0.40
  -1  22  -6    1.50    0.90
  -1  22  -6    3.20    0.90
   1 -22   6    1.10    0.60
  -1 -22  -6    1.60    0.90
  -1 -22  -6    1.80    1.00
   1  23  -6   -1.20    0.80
   1  23  -6    1.70    0.90
   1 -23  -6    0.70    0.80
  -1 -23   6    0.60    0.60
   1 -23  -6    0.10    0.70
   1  23  -5    1.00    0.90
   1  23  -5    2.40    0.90
   1 -23  -5   -1.20    0.60
   1 -23  -5    0.10    0.70
  -1 -23   5    1.20    0.60
   1  23  -4   -0.20    0.70
   1  23  -4    0.30    0.80
   1 -23  -4    0.40    0.60
  -1 -23   4    1.10    0.50
   1 -23  -4   -0.70    0.50
   1  23  -3    1.80    0.90
   1  23  -3    3.40    1.00
   1 -23  -3    2.00    0.60
  -1 -23   3    1.10    0.50
   1 -23  -3    2.60    0.70
   1  23  -2    0.30    0.70
   1  23  -2    0.80    0.80
   1 -23  -2    1.10    0.60
  -1 -23   2    0.60    0.50
   1  23  -1   -1.50    0.60
  -1  23   1   -1.20    0.60
  -1  23   1   -0.30    0.70
   1  23  -1   -0.30    0.60
   1 -23  -1   -0.10    0.40
  -1 -23   1    0.10    0.40
  -1 -23   1   -0.50    0.40
  -1  23   0    5.10    1.10
  -1  23   0    5.60    1.10
   1  23   0    5.20    1.10
   1  23   0    4.70    1.10
  -1 -23   0    6.40    0.70
   1 -23   0    4.90    0.60
  -1 -23   0    6.60    0.80
  -1  23  -1    3.10    0.90
   1  23   1    6.10    1.10
  -1  23  -1    5.30    1.10
   1  23   1    4.30    1.10
   1 -23   1    4.90    0.60
  -1 -23  -1    4.10    0.70
  -1 -23  -1    4.30    0.70
  -1  23  -2    1.00    0.80
   1  23   2   -0.10    0.70
  -1  23  -2    0.60    0.80
  -1 -23  -2    0.30    0.60
   1 -23   2    1.00    0.40
  -1 -23  -2    0.00    0.50
  -1  23  -3    0.00    0.70
  -1  23  -3   -1.10    0.70
  -1 -23  -3    1.30    0.70
   1 -23   3    0.30    0.40
  -1 -23  -3   -0.10    0.60
  -1  23  -4   -0.30    0.70
  -1  23  -4   -0.30    0.70
   1 -23   4    0.40    0.50
  -1 -23  -4   -0.50    0.60
  -1 -23  -4    0.40    0.70
  -1  23  -5    0.70    0.90
  -1  23  -5    0.40    0.80
  -1 -23  -5   -0.60    0.70
  -1 -23  -5    0.30    0.80
   1 -23   5    1.20    0.50
   1  24  -5   -0.70    0.70
   1  24  -5   -1.10    0.70
   1 -24  -5   -0.20    0.70
   1 -24  -5   -1.00    0.60
  -1 -24   5   -0.60    0.50
   1  24  -4    4.80    1.10
   1  24  -4    3.60    1.10
   1 -24  -4    2.80    0.80
   1 -24  -4    1.90    0.80
  -1 -24   4    3.20    0.70
   1  24  -3    3.00    1.00
   1  24  -3    2.70    1.00
   1 -24  -3    1.10    0.70
  -1 -24   3    1.70    0.60
   1  24  -2    0.20    0.80
   1  24  -2    1.30    0.90
   1 -24  -2   -0.10    0.50
  -1 -24   2    0.80    0.50
   1  24  -1    0.30    0.80
   1  24  -1    0.60    0.80
  -1  24   1    1.30    0.90
  -1 -24   1   -0.30    0.50
   1 -24  -1   -0.40    0.50
   1  24   0   10.10    1.40
   1  24   0    6.70    1.30
  -1  24   0   11.00    1.40
  -1  24   0    8.90    1.30
   1 -24   0    8.90    0.80
  -1 -24   0    9.20    1.00
   1  24   1   -0.40    0.70
  -1  24  -1   -0.40    0.80
  -1  24  -1    0.20    0.70
   1  24   1   -0.60    0.70
   1 -24   1    0.10    0.40
  -1 -24  -1   -0.10    0.50
  -1 -24  -1    0.30    0.50
  -1  24  -2   10.90    1.50
  -1  24  -2   10.80    1.40
   1  24   2   11.80    1.60
   1 -24   2   10.10    0.90
  -1 -24  -2   12.10    1.10
  -1 -24  -2    9.30    1.10
  -1  24  -3    2.00    0.90
  -1  24  -3    0.10    0.80
  -1 -24  -3    0.70    0.70
   1 -24   3    1.60    0.50
  -1 -24  -3    0.70    0.70
  -1  24  -4    4.70    1.10
  -1  24  -4    4.50    1.10
  -1 -24  -4    2.80    0.90
   1 -24   4    4.10    0.70
  -1 -24  -4    6.20    1.00
   1  25  -4   -0.10    0.80
   1  25  -4    0.70    0.90
  -1 -25   4    0.50    0.60
   1 -25  -4   -0.30    0.60
   1  25  -3    8.30    1.40
   1  25  -3    8.20    1.40
   1 -25  -3    8.70    1.10
  -1 -25   3    8.10    0.90
   1  25  -2    1.20    0.90
   1  25  -2    0.20    0.80
   1 -25  -2    2.30    0.70
  -1 -25   2    1.30    0.60
   1  25  -1   -0.10    0.80
   1  25  -1    1.10    1.00
  -1  25   1    0.40    0.90
   1 -25  -1    0.10    0.50
  -1 -25   1    0.00    0.50
  -1  25   0    1.00    0.90
  -1  25   0    1.60    1.00
   1  25   0    1.10    1.00
   1  25   0    2.30    1.00
   1 -25   0    1.80    0.50
  -1 -25   0    2.60    0.70
   1  25   1   -1.10    0.80
  -1  25  -1   -0.50    0.70
  -1  25  -1   -0.30    0.80
   1  25   1    0.20    0.80
  -1 -25  -1   -0.10    0.60
   1 -25   1    0.30    0.40
  -1  25  -2    1.20    0.90
   1  25   2    1.50    0.90
  -1  25  -2    0.10    0.90
   1 -25   2    0.60    0.40
  -1 -25  -2    0.50    0.60
  -1  25  -3    1.10    0.90
  -1  25  -3    1.10    0.90
   1 -25   3    0.80    0.50
  -1 -25  -3    0.40    0.70
  -1 -25  -3    0.80    0.60
   1  26  -2    0.90    0.90
   1  26  -2   -0.30    0.80
   1 -26  -2   -0.50    0.50
  -1 -26   2    0.90    0.60
  -1  26   1   -0.70    0.80
   1  26  -1    0.10    0.90
   1  26  -1   -0.40    0.90
   1 -26  -1   -0.10    0.50
  -1 -26   1   -0.10    0.50
  -1  26   0   14.00    1.70
   1  26   0   12.70    1.70
   1  26   0   12.80    1.70
  -1  26   0   12.10    1.60
   1 -26   0   10.80    1.00
  -1 -26   0   11.10    1.10
   1  26   1    2.00    1.00
  -1  26  -1    0.80    0.90
  -1  26  -1    0.50    0.90
  -1 -26  -1    0.50    0.70
   1 -26   1   -0.80    0.40
  -1  26  -2    3.20    1.10
  -1  26  -2    3.70    1.20
  -1 -26  -2    2.30    0.80
   1 -26   2    3.10    0.60
   2   0 -12    1.30    1.00
  -2   0  12   -0.20    1.00
   2   0 -11    0.80    0.90
  -2   0  11   -1.10    0.80
   2   0 -10    2.60    1.00
  -2   0  10    4.00    1.10
  -2   0   9    0.50    0.70
   2   0  -9   -0.40    0.70
  -2   0   8    1.00    0.70
   2   0  -8   -0.50    0.60
   2   0  -8   -1.00    0.40
  -2   0   7    0.80    0.60
   2   0  -7    0.00    0.40
   2   0  -7   -0.10    0.50
   2   0  -6   52.49    2.30
  -2   0   6   48.80    2.30
   2   0  -6   52.09    2.20
   2   0  -5    0.10    0.30
  -2   0   5    0.30    0.40
   2   0  -5   -0.10    0.30
   2   0  -4  171.48    5.70
  -2   0   4  160.78    5.70
   2   0  -4  169.18    5.70
  -2   0   4  175.78    5.70
   2   0  -3   -0.10    0.20
  -2   0   3    0.20    0.30
  -2   0   3    0.20    0.30
   2   0  -3    0.20    0.30
  -2   0   3    0.10    0.20
  -2   0   2 2371.86   76.59
   2   0  -2 2596.74   77.09
   2   0  -2 2332.87   76.59
  -2   0   2 2580.64   77.09
   2   0  -2 2310.47   76.49
  -2   0   1   -0.50    0.10
  -2   0   1   -0.30    0.10
  -2   0   1   -0.30    0.10
  -2   0   1   -0.40    0.10
   2   0  -1   -0.40    0.10
   2   0  -1   -0.30    0.10
   2   0  -1   -0.50    0.10
  -2   0   0  169.58    5.50
   2   0   0  170.58    5.50
  -2   0   0  173.58    5.60
   2   0   0  179.18    5.60
   2   0   0  172.18    5.50
   2   0   0  166.48    5.60
  -2   0   0  179.78    5.60
   2   0   0  174.68    5.50
  -2   0   0  180.48    5.60
  -2   0   0  178.18    5.60
   2   0   0  168.88    5.60
   2   0   1   -0.10    0.20
  -2   0  -1   -0.40    0.10
   2   0   1   -0.20    0.20
  -2   0  -1   -0.30    0.10
  -2   0  -1   -0.50    0.10
  -2   0  -1   -0.50    0.20
   2   0   1    0.70    0.20
  -2   0  -1   -0.10    0.20
   2   0   1   -0.50    0.10
  -2   0  -1   -0.30    0.10
  -2   0  -1   -0.20    0.20
   2   0   1   -0.50    0.10
   2   0   1   -0.50    0.10
  -2   0  -2 7865.01  239.28
  -2   0  -2 7846.71  238.68
  -2   0  -2 7587.64  238.68
   2   0   2 7066.79  238.88
   2   0   2 7880.71  239.18
   2   0   2 7697.23  238.98
  -2   0  -2 7674.03  238.98
  -2   0  -2 7398.96  238.58
   2   0   2 7459.65  239.08
  -2   0  -2 7580.34  239.18
   2   0   2 7576.84  238.88
   2   0   3    1.00    0.30
   2   0   3    0.50    0.30
   2   0   3    0.00    0.30
  -2   0  -3    0.20    0.20
   2   0   3    0.70    0.30
  -2   0  -3    1.00    0.30
  -2   0  -3    0.50    0.30
  -2   0  -4  995.70   31.90
   2   0   4  992.50   32.00
  -2   0  -4  994.30   31.90
   2   0   4 1069.49   31.90
   2   0   4  984.90   31.80
  -2   0  -5   -0.20    0.30
   2   0   5    0.00    0.40
   2   0   5   -0.70    0.40
  -2   0  -5    0.50    0.40
   2   0   5   -0.80    0.30
  -2   0  -6    0.10    0.40
  -2   0  -6   -0.50    0.30
   2   0   6   -0.10    0.50
  -2   0  -7    0.90    0.60
  -2   0  -7    0.30    0.50
   2   0   7   -1.00    0.60
   2   0   8    5.30    1.10
  -2   0  -8    7.40    1.10
  -2   0  -9    0.30    0.70
   2   0   9    0.50    0.80
   2   0  10    0.10    0.80
  -2   0 -10    2.40    0.90
   2   0  11   -0.40    0.90
  -2   0 -11   -0.10    0.80
  -2   1  12    0.00    1.10
   2   1 -12    0.40    0.90
   2  -1 -12   -1.10    0.90
  -2   1  11    0.70    0.90
   2   1 -11    1.40    0.90
  -2  -1  11    0.40    0.90
   2  -1 -11    1.00    0.90
   2   1 -10   -0.60    0.70
  -2   1  10   -0.20    0.70
   2  -1 -10   -0.10    0.80
  -2  -1  10   -0.80    0.70
   2   1  -9    1.30    0.70
  -2   1   9    0.40    0.70
  -2  -1   9    0.80    0.70
   2  -1  -9    0.90    0.80
  -2   1   8    5.10    1.00
   2   1  -8    5.70    0.90
   2   1  -8    3.50    0.80
   2  -1  -8    6.90    0.90
  -2  -1   8    5.10    0.90
   2  -1  -8    5.70    1.00
   2   1  -7  104.79    4.10
  -2   1   7  104.79    4.10
   2   1  -7  109.99    4.10
  -2  -1   7  101.19    4.10
   2  -1  -7  105.39    4.10
   2  -1  -7  108.39    4.10
   2   1  -6   11.20    0.90
  -2   1   6   11.00    1.00
   2   1  -6    9.40    1.00
   2  -1  -6   11.50    1.00
  -2  -1   6   13.00    1.00
   2  -1  -6   12.00    1.10
  -2   1   5   18.30    1.10
   2   1  -5   19.60    1.10
   2   1  -5   19.00    0.90
   2   1  -5   16.40    1.10
   2  -1  -5   20.00    1.10
  -2  -1   5   20.00    1.10
  -2  -1   5   19.20    1.10
   2  -1  -5   19.70    1.10
   2   1  -4   19.50    1.00
   2   1  -4   21.00    1.00
  -2   1   4   19.90    1.10
  -2   1   4   19.10    1.00
  -2  -1   4   18.10    1.00
   2  -1  -4   21.00    1.00
  -2  -1   4   18.90    1.00
   2  -1  -4   20.00    1.10
  -2   1   3  679.73   20.70
   2   1  -3  636.04   20.70
  -2   1   3  676.53   20.70
   2   1  -3  637.54   20.70
  -2  -1   3  652.63   20.70
   2  -1  -3  639.74   20.70
   2  -1  -3  638.14   20.70
  -2  -1   3  644.34   20.70
  -2  -1   3  666.33   20.70
  -2   1   2 1295.17   40.80
   2   1  -2 1394.96   40.80
  -2   1   2 1347.07   40.80
   2   1  -2 1245.78   40.80
  -2   1   2 1314.87   40.80
   2   1  -2 1191.78   40.70
   2  -1  -2 1277.07   40.80
   2  -1  -2 1350.76   40.80
   2  -1  -2 1244.18   40.80
  -2  -1   2 1265.97   40.80
  -2  -1   2 1358.66   40.80
   2   1  -1   64.59    2.10
   2   1  -1   58.79    2.00
  -2   1   1   57.99    2.00
  -2   1   1   62.39    2.00
   2   1  -1   57.99    2.00
  -2  -1   1   60.89    2.10
  -2  -1   1   59.29    2.00
   2  -1  -1   60.99    2.00
  -2  -1   1   59.99    2.10
   2  -1  -1   59.99    2.00
  -2  -1   1   64.29    2.10
   2   1   0  550.14   18.10
   2   1   0  555.24   18.20
   2   1   0  562.74   18.20
  -2   1   0  550.04   18.00
  -2   1   0  588.74   18.10
   2   1   0  564.84   18.10
  -2   1   0  548.15   18.20
   2   1   0  582.44   18.10
  -2   1   0  600.14   18.10
   2   1   0  558.94   18.20
  -2   1   0  592.94   18.30
   2   1   0  546.75   18.20
  -2   1   0  582.14   18.20
   2   1   0  597.64   18.10
  -2  -1   0  592.34   18.10
   2  -1   0  562.34   18.30
   2  -1   0  558.04   18.10
  -2  -1   0  602.24   18.30
  -2  -1   0  589.34   18.10
  -2  -1   0  588.64   18.20
   2  -1   0  555.34   18.40
   2  -1   0  556.24   18.20
  -2  -1   0  559.24   18.20
   2  -1   0  582.84   18.30
  -2  -1   0  597.34   18.10
   2  -1   0  584.74   18.10
  -2  -1   0  617.94   18.10
   2   1   1 1800.82   56.79
   2   1   1 1760.72   56.69
   2   1   1 1743.13   56.19
  -2   1  -1 1839.52   56.69
   2   1   1 1791.92   56.39
  -2   1  -1 1769.02   56.49
  -2   1  -1 1864.71   56.49
   2   1   1 1782.12   56.79
   2   1   1 1720.23   56.49
  -2   1  -1 1854.21   56.59
  -2   1  -1 1791.42   56.09
  -2   1  -1 1778.92   56.49
   2   1   1 1882.61   56.59
  -2  -1  -1 1790.82   56.59
   2  -1   1 1690.83   56.29
  -2  -1  -1 1891.61   55.99
   2  -1   1 1776.22   56.69
  -2  -1  -1 1778.22   56.19
   2  -1   1 1760.72   56.59
  -2  -1  -1 1789.62   56.59
  -2  -1  -1 1759.22   56.29
   2  -1   1 1760.12   56.59
   2  -1   1 1716.03   56.59
  -2  -1  -1 1760.22   56.69
   2  -1   1 1804.32   56.49
  -2  -1  -1 1796.42   56.19
  -2   1  -2 1667.03   50.89
  -2   1  -2 1678.83   50.59
  -2   1  -2 1678.23   50.59
   2   1   2 1587.74   50.59
   2   1   2 1583.94   50.89
   2   1   2 1566.64   50.59
   2   1   2 1556.34   50.79
  -2   1  -2 1566.64   50.59
   2   1   2 1569.54   50.89
  -2   1  -2 1587.84   50.69
  -2  -1  -2 1710.43   50.59
   2  -1   2 1546.25   50.69
  -2  -1  -2 1618.24   50.79
  -2  -1  -2 1585.44   50.59
   2  -1   2 1600.44   50.59
  -2  -1  -2 1688.03   50.59
   2  -1   2 1542.55   50.59
  -2  -1  -2 1585.24   50.59
   2  -1   2 1636.74   50.59
  -2  -1  -2 1749.22   50.59
   2  -1   2 1545.85   50.99
   2   1   3  523.55   16.40
  -2   1  -3  536.05   16.30
   2   1   3  503.05   16.30
   2   1   3  486.25   16.40
  -2   1  -3  507.45   16.40
  -2   1  -3  507.05   16.40
   2  -1   3  505.15   16.40
   2  -1   3  505.85   16.30
   2  -1   3  515.85   16.40
  -2  -1  -3  524.65   16.40
   2  -1   3  536.85   16.40
  -2  -1  -3  507.45   16.40
   2   1   4   94.49    3.50
  -2   1  -4  100.89    3.50
  -2   1  -4   95.59    3.50
   2   1   4  104.89    3.60
   2   1   4   94.59    3.60
   2  -1   4   96.19    3.40
   2  -1   4  102.19    3.60
  -2  -1  -4  100.19    3.60
  -2  -1  -4  101.19    3.60
   2  -1   4   95.09    3.60
   2   1   5   38.90    1.70
   2   1   5   47.30    2.60
   2   1   5   36.50    1.80
  -2   1  -5   40.80    1.80
  -2   1  -5   41.70    1.80
  -2  -1  -5   43.00    1.80
   2  -1   5   37.10    1.80
  -2  -1  -5   38.30    1.80
   2  -1   5   36.90    1.60
   2  -1   5   39.60    1.80
  -2   1  -6    5.10    0.70
  -2   1  -6    5.10    0.80
   2   1   6    3.80    0.80
  -2  -1  -6    4.60    0.80
   2  -1   6    6.10    0.80
  -2  -1  -6    4.60    0.70
   2  -1   6    3.60    0.80
  -2   1  -7    7.40    0.90
  -2   1  -7    8.40    1.00
   2   1   7    8.10    1.10
  -2  -1  -7    9.10    1.10
   2  -1   7    7.80    1.10
  -2  -1  -7    6.90    0.90
   2   1   8    0.30    0.70
  -2   1  -8    0.50    0.60
  -2  -1  -8    1.40    0.70
   2  -1   8    0.90    0.70
  -2   1  -9    2.40    0.90
   2   1   9    1.70    0.90
   2  -1   9    0.90    0.80
  -2  -1  -9    1.80    0.80
   2   1  10    1.10    0.90
  -2   1 -10    0.10    0.70
  -2  -1 -10    0.50    0.80
   2  -1  10   -1.50    0.70
  -2   1 -11    1.40    0.90
   2   1  11   -1.50    0.90
   2  -1  11    0.00    0.90
  -2  -1 -11   -0.10    0.80
  -2   2  12    1.30    1.20
   2  -2 -12    1.60    1.10
  -2   2  11    1.30    1.00
   2   2 -11    1.70    0.90
  -2  -2  11    1.50    1.00
   2  -2 -11    2.70    1.10
   2   2 -10   -0.40    0.70
  -2   2  10   -0.10    0.80
   2  -2 -10    0.00    0.70
  -2  -2  10   -0.20    0.70
  -2   2   9   15.40    1.60
   2   2  -9   14.00    1.50
   2  -2  -9   16.70    1.70
   2  -2  -9   15.90    1.80
  -2  -2   9   17.30    1.70
  -2   2   8   12.30    1.30
   2   2  -8   12.90    1.30
   2   2  -8   11.50    1.20
   2  -2  -8   10.70    1.20
   2  -2  -8   12.40    1.20
  -2  -2   8   14.40    1.40
   2   2  -7   10.60    1.10
   2   2  -7   10.80    1.00
  -2   2   7   11.00    1.20
  -2  -2   7    9.70    1.10
   2  -2  -7    9.90    1.00
   2  -2  -7    7.90    1.00
   2   2  -6   74.59    3.00
   2   2  -6   76.49    3.00
   2   2  -6   79.19    2.60
  -2   2   6   69.29    3.00
  -2  -2   6   69.79    3.00
   2  -2  -6   80.29    3.00
   2  -2  -6   74.09    3.00
   2   2  -5   78.79    2.60
  -2   2   5   74.89    2.90
   2   2  -5   74.89    2.90
   2   2  -5   74.89    2.90
  -2  -2   5   75.89    2.90
   2  -2  -5   75.29    2.90
   2  -2  -5   77.89    2.90
  -2  -2   5   74.39    2.90
   2   2  -4   11.90    0.70
   2   2  -4   11.60    0.80
  -2   2   4   11.50    0.70
  -2  -2   4   10.50    0.80
   2  -2  -4   11.70    0.80
  -2  -2   4   11.40    0.70
   2  -2  -4   10.10    0.80
  -2   2   3   88.49    3.20
   2   2  -3   90.89    3.20
  -2   2   3   91.19    3.10
   2   2  -3   86.19    3.10
  -2  -2   3   95.19    3.20
   2  -2  -3   90.89    3.20
  -2  -2   3   93.09    3.20
   2  -2  -3   90.89    3.20
   2   2  -2   11.80    0.50
  -2   2   2   13.10    0.60
   2   2  -2   14.00    0.70
  -2   2   2   12.70    0.60
   2   2  -2   12.10    0.60
  -2   2   2   11.60    0.60
   2   2  -2   12.50    0.60
   2  -2  -2   12.40    0.60
  -2  -2   2   13.50    0.70
   2  -2  -2   12.20    0.60
   2  -2  -2   13.20    0.60
  -2  -2   2   12.40    0.60
   2   2  -1  730.63   23.20
  -2   2   1  716.73   23.20
  -2   2   1  716.03   23.00
   2   2  -1  727.13   23.10
  -2   2   1  769.82   23.00
   2   2  -1  753.72   23.30
   2   2  -1  743.73   23.10
  -2  -2   1  747.73   23.10
   2  -2  -1  727.93   23.10
  -2  -2   1  732.53   23.10
  -2  -2   1  682.43   23.10
   2  -2  -1  779.22   23.00
   2  -2  -1  720.43   23.00
  -2  -2   1  719.63   23.10
   2   2   0   13.70    0.60
   2   2   0   13.90    0.60
  -2   2   0   15.20    0.50
   2   2   0   13.90    0.60
   2   2   0   13.80    0.60
   2   2   0   13.60    0.60
  -2   2   0   14.20    0.50
  -2   2   0   14.30    0.50
   2   2   0   13.50    0.60
  -2   2   0   15.00    0.50
   2   2   0   14.10    0.60
  -2   2   0   14.40    0.60
   2   2   0   14.30    0.60
  -2  -2   0   14.50    0.60
   2  -2   0   13.60    0.50
  -2  -2   0   13.50    0.60
  -2  -2   0   16.40    0.60
  -2  -2   0   14.70    0.60
   2  -2   0   13.80    0.50
  -2  -2   0   14.50    0.60
  -2  -2   0   14.30    0.60
   2  -2   0   14.30    0.60
   2  -2   0   13.40    0.50
   2  -2   0   15.50    0.60
  -2  -2   0   15.40    0.60
   2  -2   0   13.80    0.50
   2  -2   0   13.30    0.50
   2  -2   0   14.30    0.60
  -2  -2   0   13.50    0.60
  -2   2  -1   24.80    0.90
  -2   2  -1   25.90    0.90
   2   2   1   23.20    1.00
  -2   2  -1   23.20    0.90
  -2   2  -1   24.80    0.90
   2   2   1   24.70    1.00
   2   2   1   25.60    1.00
   2   2   1   24.90    0.90
   2   2   1   24.80    1.00
   2   2   1   24.50    1.00
  -2   2  -1   25.00    0.90
  -2   2  -1   25.90    0.90
  -2   2  -1   25.30    0.90
   2   2   1   23.80    1.00
  -2   2  -1   24.90    0.90
  -2  -2  -1   26.40    1.00
  -2  -2  -1   25.30    1.00
  -2  -2  -1   25.20    1.00
  -2  -2  -1   26.00    1.00
   2  -2   1   24.40    0.90
   2  -2   1   27.10    0.90
   2  -2   1   23.30    0.90
   2  -2   1   24.50    0.90
   2  -2   1   24.20    0.80
  -2  -2  -1   23.70    1.00
  -2  -2  -1   25.30    0.90
  -2  -2  -1   24.60    0.90
   2  -2   1   22.70    0.90
   2  -2   1   25.30    0.90
   2  -2   1   23.70    0.90
   2   2   2 1216.38   38.20
  -2   2  -2 1212.78   38.10
   2   2   2 1215.38   38.20
  -2   2  -2 1233.88   38.10
  -2   2  -2 1243.58   38.40
   2   2   2 1196.58   38.20
  -2   2  -2 1175.08   38.10
   2   2   2 1279.47   38.20
  -2   2  -2 1229.88   38.30
  -2   2  -2 1029.30   38.10
  -2   2  -2 1254.67   38.10
   2   2   2 1218.68   38.20
  -2   2  -2 1250.07   38.20
  -2  -2  -2 1212.58   38.20
   2  -2   2 1173.68   38.60
  -2  -2  -2 1197.68   38.20
  -2  -2  -2 1247.08   38.30
   2  -2   2 1294.67   38.10
   2  -2   2 1190.08   38.10
  -2  -2  -2 1237.18   38.20
   2  -2   2 1154.08   38.10
  -2  -2  -2 1206.38   38.20
  -2  -2  -2 1254.47   38.20
  -2  -2  -2 1203.98   38.20
  -2   2  -3   15.90    0.70
  -2   2  -3   14.90    0.80
   2   2   3   13.50    0.80
   2   2   3   13.00    0.80
   2   2   3   14.30    0.90
   2   2   3   14.90    0.80
   2  -2   3   14.40    0.90
   2  -2   3   16.10    0.90
  -2  -2  -3   14.60    0.90
  -2  -2  -3   15.20    0.80
   2  -2   3   14.00    0.70
   2  -2   3   15.70    0.90
  -2   2  -4  105.39    3.60
  -2   2  -4  109.49    3.50
  -2   2  -4   92.29    3.50
   2   2   4  102.59    3.70
   2   2   4   95.69    3.50
   2   2   4  103.19    3.60
  -2  -2  -4  101.79    3.70
  -2  -2  -4   96.79    3.60
   2  -2   4   99.89    3.40
   2  -2   4  104.19    3.60
   2  -2   4   97.09    3.60
   2   2   5    0.00    0.40
  -2   2  -5    0.20    0.40
  -2   2  -5    0.00    0.30
  -2  -2  -5    0.10    0.40
   2  -2   5    0.10    0.30
  -2  -2  -5    0.00    0.30
   2  -2   5   -0.60    0.40
   2  -2   5    0.50    0.40
   2   2   6   14.30    1.20
  -2   2  -6   15.30    1.00
  -2   2  -6   12.60    1.00
   2  -2   6   14.50    1.20
  -2  -2  -6   15.70    1.10
  -2  -2  -6   15.20    1.20
   2  -2   6   16.10    1.10
   2   2   7   11.80    1.30
  -2   2  -7    8.70    1.10
   2  -2   7    9.40    1.20
  -2  -2  -7   10.40    1.20
  -2  -2  -7   11.00    1.10
   2   2   8    3.10    1.00
  -2   2  -8    2.60    0.80
   2  -2   8    4.00    0.90
  -2  -2  -8    3.30    0.90
  -2   2  -9    0.60    0.70
   2   2   9   -0.70    0.70
  -2  -2  -9   -0.90    0.70
   2  -2   9    0.10    0.80
   2   2  10    2.20    1.00
  -2   2 -10    2.30    0.70
  -2   2 -10    4.10    1.00
  -2  -2 -10    2.80    1.10
   2  -2  10    4.30    1.10
   2   2  11   -0.80    0.90
  -2  -2 -11    1.50    1.00
   2  -2  11    0.40    0.90
   2   3 -11    0.50    0.80
  -2   3  11    1.40    0.90
   2  -3 -11   -0.60    0.90
   2   3 -10    0.30    0.70
  -2   3  10    0.60    0.80
  -2  -3  10   -0.40    0.70
   2  -3 -10   -0.10    0.80
   2   3  -9    3.20    0.90
  -2   3   9    2.30    0.90
   2  -3  -9    3.70    0.90
  -2  -3   9    2.70    0.90
   2  -3  -9    2.40    0.70
   2   3  -8    0.70    0.60
  -2   3   8    0.50    0.60
   2  -3  -8   -0.30    0.60
  -2  -3   8    0.10    0.60
   2  -3  -8   -1.00    0.50
   2   3  -7    6.00    0.90
   2   3  -7    6.40    0.80
  -2   3   7    5.80    0.90
  -2  -3   7    6.60    0.90
   2  -3  -7    5.30    0.90
   2  -3  -7    5.40    0.80
   2   3  -6   20.40    1.20
   2   3  -6   18.50    1.20
  -2   3   6   20.90    1.30
   2   3  -6   22.70    0.90
   2  -3  -6   20.40    1.30
  -2  -3   6   21.80    1.30
  -2  -3   6   20.30    1.20
   2  -3  -6   21.20    1.30
   2   3  -5    4.20    0.60
   2   3  -5    4.50    0.30
  -2   3   5    4.20    0.60
   2   3  -5    3.80    0.50
  -2  -3   5    4.40    0.60
   2  -3  -5    3.90    0.60
   2  -3  -5    4.60    0.60
  -2  -3   5    4.30    0.60
   2   3  -4   13.80    0.60
  -2   3   4   13.40    0.90
   2   3  -4   13.70    0.80
   2   3  -4   14.10    0.80
  -2  -3   4   16.70    0.90
   2  -3  -4   14.50    0.90
  -2  -3   4   12.60    0.80
   2  -3  -4   14.40    0.80
   2   3  -3   13.80    0.50
  -2   3   3   15.80    0.80
   2   3  -3   14.60    0.70
   2   3  -3   14.50    0.80
   2  -3  -3   14.00    0.80
   2  -3  -3   15.20    0.80
  -2  -3   3   15.80    0.80
   2   3  -2  295.57    9.60
   2   3  -2  298.37    9.70
   2   3  -2  300.97    9.70
  -2   3   2  312.87    9.70
  -2   3   2  304.27    9.70
   2   3  -2  316.67    9.70
  -2   3   2  296.17    9.70
  -2  -3   2  285.97    9.70
  -2  -3   2  314.07    9.70
   2  -3  -2  290.27    9.70
   2  -3  -2  299.07    9.70
   2  -3  -2  323.47    9.70
  -2  -3   2  310.27    9.60
   2   3  -1   61.59    2.20
   2   3  -1   60.69    2.20
   2   3  -1   60.39    2.20
  -2   3   1   64.59    2.10
   2   3  -1   62.59    2.10
  -2   3   1   65.49    2.10
  -2   3   1   63.09    2.10
   2  -3  -1   59.89    2.10
  -2  -3   1   62.29    2.10
   2  -3  -1   64.89    2.10
  -2  -3   1   61.69    2.20
   2  -3  -1   59.89    2.10
  -2  -3   1   66.49    2.20
  -2  -3   1   66.19    2.20
  -2  -3   1   61.19    2.20
   2   3   0  573.44   18.80
   2   3   0  589.34   18.80
  -2   3   0  586.84   18.80
   2   3   0  597.34   18.80
   2   3   0  596.04   18.80
  -2   3   0  589.54   18.80
  -2   3   0  602.84   18.80
   2   3   0  600.24   18.80
   2   3   0  602.34   18.80
   2   3   0  591.64   18.80
   2   3   0  578.24   18.80
  -2   3   0  610.24   18.80
   2  -3   0  579.04   18.80
  -2  -3   0  586.64   18.80
  -2  -3   0  627.14   18.80
  -2  -3   0  622.04   18.80
  -2  -3   0  629.64   18.80
   2  -3   0  622.14   18.80
   2  -3   0  577.04   18.80
  -2  -3   0  624.14   18.80
   2  -3   0  585.14   18.80
  -2  -3   0  593.04   18.80
   2  -3   0  595.24   18.80
   2  -3   0  626.04   18.80
  -2  -3   0  599.74   18.80
   2  -3   0  572.24   18.80
   2  -3   0  551.94   18.80
  -2  -3   0  598.84   18.80
  -2   3  -1  346.87   10.80
  -2   3  -1  334.87   10.80
  -2   3  -1  351.96   10.80
  -2   3  -1  356.06   10.80
  -2   3  -1  345.77   10.80
   2   3   1  337.37   10.80
   2   3   1  328.37   10.90
   2   3   1  345.17   10.90
   2   3   1  325.07   10.90
   2   3   1  349.17   10.90
   2   3   1  333.57   10.90
  -2   3  -1  351.26   10.80
   2   3   1  342.67   10.90
   2   3   1  335.87   10.80
  -2   3  -1  346.67   10.80
  -2  -3  -1  340.07   10.90
  -2  -3  -1  346.57   10.80
  -2  -3  -1  325.97   10.90
   2  -3   1  338.87   10.80
   2  -3   1  339.17   10.80
   2  -3   1  332.67   10.80
   2  -3   1  339.17   10.80
  -2  -3  -1  343.37   10.90
   2  -3   1  341.67   10.80
   2  -3   1  332.97   10.80
  -2  -3  -1  349.47   10.80
   2  -3   1  355.36   10.80
  -2  -3  -1  340.07   10.90
  -2  -3  -1  326.47   10.90
   2  -3   1  330.97   10.80
  -2   3  -2  172.28    5.40
   2   3   2  161.58    5.60
   2   3   2  170.98    5.60
   2   3   2  169.98    5.50
  -2   3  -2  175.58    5.50
  -2   3  -2  169.58    5.50
  -2   3  -2  159.18    5.50
   2   3   2  176.48    5.60
  -2   3  -2  167.28    5.50
  -2   3  -2  170.08    5.40
   2   3   2  181.88    5.70
  -2   3  -2  174.68    5.50
   2  -3   2  170.38    5.50
  -2  -3  -2  159.18    5.50
   2  -3   2  162.38    5.50
  -2  -3  -2  171.28    5.50
  -2  -3  -2  167.28    5.60
  -2  -3  -2  174.58    5.50
  -2  -3  -2  166.48    5.60
   2  -3   2  162.48    5.50
   2  -3   2  156.68    5.40
  -2  -3  -2  171.58    5.70
  -2   3  -3 1099.59   32.90
   2   3   3 1051.49   33.10
  -2   3  -3 1054.59   32.90
   2   3   3 1052.29   33.10
  -2   3  -3 1018.60   33.00
   2   3   3 1005.80   33.00
  -2   3  -3 1050.59   32.90
  -2   3  -3 1033.20   33.00
  -2  -3  -3 1026.10   33.10
   2  -3   3 1121.29   33.10
   2  -3   3 1052.69   33.00
   2  -3   3 1007.00   33.00
  -2  -3  -3 1081.79   33.00
   2  -3   3 1025.80   32.90
  -2  -3  -3 1025.50   33.10
   2   3   4    1.60    0.50
   2   3   4    1.00    0.40
  -2   3  -4    1.30    0.30
  -2   3  -4    0.70    0.30
  -2  -3  -4    0.60    0.40
   2  -3   4    1.40    0.30
   2  -3   4    0.90    0.30
   2  -3   4    0.80    0.40
  -2  -3  -4    1.20    0.40
  -2   3  -5    1.80    0.50
   2   3   5    2.70    0.60
   2  -3   5    2.80    0.40
  -2  -3  -5    3.30    0.60
   2  -3   5    2.70    0.50
   2  -3   5    2.20    0.60
  -2  -3  -5    2.70    0.50
  -2   3  -6   11.40    1.00
  -2   3  -6   10.40    0.90
   2   3   6    9.80    1.10
  -2  -3  -6   11.30    1.00
   2  -3   6   14.70    1.00
  -2  -3  -6   12.80    1.20
   2  -3   6   10.40    1.10
  -2   3  -7    4.10    0.80
   2   3   7    6.40    1.00
  -2  -3  -7    4.80    0.90
  -2  -3  -7    5.60    0.90
   2  -3   7    4.40    0.90
   2   3   8    1.80    0.80
  -2   3  -8    0.50    0.60
  -2  -3  -8    0.10    0.70
   2  -3   8   -0.80    0.60
  -2   3  -9    0.20    0.70
  -2   3  -9    0.90    0.50
   2   3   9    2.70    1.00
  -2  -3  -9    1.00    0.80
   2  -3   9    0.20    0.80
   2   3  10    4.40    1.20
  -2   3 -10    2.50    0.90
  -2   3 -10    2.60    0.70
  -2  -3 -10    4.90    1.20
   2  -3  10    4.80    1.20
   2   3  11    3.40    1.30
   2  -3  11    3.70    1.30
  -2  -3 -11    3.00    1.10
  -2   4  11    1.10    0.90
   2   4 -11    1.00    0.90
   2   4 -11   -0.80    0.60
   2  -4 -11   -0.70    0.80
  -2   4  10    0.30    0.80
   2   4 -10    0.70    0.80
   2  -4 -10   -0.60    0.80
  -2   4   9    1.40    0.80
   2   4  -9   -0.40    0.60
   2  -4  -9    0.10    0.70
   2  -4  -9    0.10    0.60
  -2  -4   9   -0.10    0.70
  -2   4   8   37.40    2.10
   2   4  -8   35.90    2.00
   2  -4  -8   37.60    2.00
  -2  -4   8   37.80    2.10
   2  -4  -8   36.10    2.10
   2   4  -7    2.70    0.70
   2   4  -7    3.40    0.60
  -2   4   7    2.40    0.70
   2  -4  -7    2.70    0.70
   2  -4  -7    2.50    0.80
  -2  -4   7    1.60    0.70
   2   4  -6   69.19    2.30
   2   4  -6   67.19    2.70
  -2   4   6   65.19    2.80
   2   4  -6   67.29    2.70
   2  -4  -6   67.29    2.80
   2  -4  -6   68.29    2.80
  -2  -4   6   69.49    2.80
  -2  -4   6   64.99    2.80
  -2   4   5   94.39    3.70
   2   4  -5  103.29    3.70
   2   4  -5  103.29    3.70
   2   4  -5  104.29    3.30
   2  -4  -5   94.69    3.70
  -2  -4   5   98.69    3.70
  -2  -4   5  110.09    3.70
   2  -4  -5  101.29    3.70
  -2   4   4   44.50    1.80
   2   4  -4   42.80    1.50
   2   4  -4   46.60    1.80
   2   4  -4   43.20    1.50
   2   4  -4   47.70    1.80
  -2  -4   4   45.50    1.80
   2  -4  -4   47.80    1.90
   2  -4  -4   45.50    1.90
  -2   4   3   60.49    2.20
   2   4  -3   52.99    1.90
   2   4  -3   61.59    2.20
   2   4  -3   64.39    2.30
   2  -4  -3   65.89    2.20
  -2  -4   3   66.39    2.30
  -2  -4   3   59.49    2.20
   2  -4  -3   57.59    2.20
  -2   4   2  973.70   31.90
  -2   4   2 1028.90   31.90
   2   4  -2 1005.10   32.00
   2   4  -2  968.50   31.90
  -2   4   2 1064.29   31.90
   2   4  -2 1001.20   32.00
   2   4  -2 1018.70   32.00
  -2  -4   2  979.70   32.00
   2  -4  -2 1015.20   31.90
  -2  -4   2 1002.70   32.00
   2  -4  -2 1060.69   32.00
  -2  -4   2 1051.49   32.00
   2  -4  -2 1034.80   31.90
   2   4  -1 1922.31   63.49
   2   4  -1 1932.41   63.99
  -2   4   1 2109.79   63.59
  -2   4   1 2065.89   63.39
  -2   4   1 2085.89   63.39
  -2   4   1 2049.79   63.69
   2   4  -1 1940.41   63.89
   2   4  -1 2073.19   63.79
   2  -4  -1 1950.90   63.39
   2  -4  -1 1844.72   63.39
  -2  -4   1 1976.30   63.49
  -2  -4   1 2043.70   63.79
   2  -4  -1 2092.49   63.59
   2  -4  -1 1895.51   63.59
  -2  -4   1 2090.89   64.09
   2  -4  -1 2059.69   63.89
  -2  -4   1 2174.38   64.19
  -2  -4   1 2043.60   63.99
   2   4   0 1030.60   34.80
   2   4   0 1124.99   34.50
   2   4   0 1053.09   34.80
   2   4   0 1092.69   35.10
   2   4   0 1140.89   35.00
  -2   4   0 1139.09   34.80
   2   4   0 1103.19   34.80
  -2   4   0 1100.39   34.90
   2   4   0 1103.89   35.00
   2  -4   0 1085.49   34.50
  -2  -4   0 1059.79   35.10
  -2  -4   0 1091.19   34.80
   2  -4   0 1096.39   34.60
   2  -4   0 1026.50   34.60
   2  -4   0 1122.59   34.90
  -2  -4   0 1175.78   34.80
  -2  -4   0 1183.48   34.90
  -2  -4   0 1051.69   34.70
  -2  -4   0 1139.49   34.50
  -2  -4   0 1087.19   34.90
  -2  -4   0 1098.59   35.00
   2  -4   0 1093.79   34.50
   2   4   1    7.80    0.50
  -2   4  -1    8.00    0.40
   2   4   1    8.10    0.50
  -2   4  -1    8.00    0.40
  -2   4  -1    8.20    0.30
   2   4   1    7.70    0.50
   2   4   1    9.40    0.50
   2   4   1    7.80    0.50
  -2   4  -1    8.00    0.40
   2   4   1    9.00    0.50
  -2   4  -1    8.90    0.40
   2   4   1    8.30    0.50
  -2   4  -1    8.60    0.30
   2   4   1    8.50    0.50
  -2  -4  -1    7.30    0.50
   2  -4   1    7.90    0.40
  -2  -4  -1    8.70    0.50
  -2  -4  -1    8.10    0.50
  -2  -4  -1    8.40    0.50
   2  -4   1    8.40    0.40
   2  -4   1    7.00    0.40
   2  -4   1    8.40    0.50
   2  -4   1    7.80    0.40
   2  -4   1    8.00    0.40
  -2  -4  -1    8.30    0.50
  -2  -4  -1    8.10    0.50
  -2  -4  -1    7.30    0.50
   2  -4   1    8.50    0.40
   2   4   2  159.18    5.30
   2   4   2  158.18    5.30
  -2   4  -2  155.58    5.10
  -2   4  -2  158.68    5.10
  -2   4  -2  159.18    5.10
  -2   4  -2  155.08    5.10
   2   4   2  157.28    5.20
   2   4   2  154.68    5.20
  -2   4  -2  166.58    5.10
  -2   4  -2  161.18    5.10
  -2   4  -2  156.08    5.10
   2  -4   2  148.39    5.10
   2  -4   2  161.98    5.10
   2  -4   2  145.99    5.10
  -2  -4  -2  155.98    5.20
   2  -4   2  153.78    5.10
  -2  -4  -2  163.38    5.20
   2  -4   2  154.98    5.10
  -2  -4  -2  157.98    5.10
  -2  -4  -2  165.58    5.30
  -2  -4  -2  156.18    5.20
  -2   4  -3  405.96   13.10
  -2   4  -3  412.66   13.20
   2   4   3  414.96   13.30
  -2   4  -3  404.26   13.10
   2   4   3  409.36   13.30
  -2   4  -3  416.26   13.10
   2   4   3  400.96   13.30
  -2   4  -3  431.76   13.10
  -2  -4  -3  395.76   13.30
   2  -4   3  392.36   13.20
  -2  -4  -3  417.46   13.30
   2  -4   3  409.46   13.10
   2  -4   3  419.16   13.20
   2  -4   3  436.46   13.20
  -2   4  -4   10.40    0.60
  -2   4  -4    9.80    0.60
  -2   4  -4    9.00    0.60
  -2   4  -4    9.80    0.60
  -2   4  -4    8.80    0.70
   2   4   4    9.80    0.80
  -2  -4  -4    8.90    0.70
   2  -4   4   10.70    0.80
   2  -4   4    9.70    0.60
   2  -4   4    9.80    0.70
  -2  -4  -4   10.40    0.80
   2  -4   4    8.70    0.70
  -2   4  -5    0.20    0.30
   2   4   5    0.10    0.40
  -2   4  -5    0.50    0.40
  -2   4  -5    0.50    0.30
  -2  -4  -5    0.70    0.40
   2  -4   5    0.60    0.30
   2  -4   5    0.20    0.20
   2  -4   5   -0.30    0.40
  -2  -4  -5   -0.10    0.40
  -2   4  -6   10.90    0.80
   2   4   6    8.60    1.10
  -2   4  -6   12.10    1.10
   2  -4   6   11.30    1.10
   2  -4   6   12.60    1.00
  -2  -4  -6   10.60    1.10
   2  -4   6   12.10    0.80
  -2  -4  -6   12.60    1.10
  -2   4  -7    0.60    0.40
  -2   4  -7    0.20    0.50
   2   4   7   -0.30    0.60
   2  -4   7    0.10    0.60
  -2  -4  -7    0.30    0.60
  -2  -4  -7    0.10    0.50
   2   4   8    1.20    0.80
  -2   4  -8    1.00    0.50
  -2   4  -8    0.90    0.60
   2  -4   8    2.50    0.90
  -2  -4  -8    1.70    0.70
  -2  -4  -8    1.10    0.70
  -2   4  -9    0.90    0.50
   2   4   9    0.50    0.80
  -2   4  -9    0.90    0.50
  -2   4  -9    1.40    0.70
  -2  -4  -9    1.10    0.90
   2  -4   9    2.00    0.90
  -2   4 -10    2.10    0.70
   2   4  10    2.50    1.10
  -2  -4 -10    1.30    0.90
   2  -4  10    1.60    0.90
   2   4  11    3.00    1.20
   2  -4  11    1.20    1.00
  -2  -4 -11    1.40    1.00
   2   5 -11   -0.20    0.60
   2   5 -11   -0.60    0.70
  -2   5  11   -1.00    0.70
   2  -5 -11    0.70    0.90
   2   5 -10   -0.50    0.50
  -2   5  10    1.10    0.90
   2   5 -10    0.60    0.70
   2  -5 -10   -0.10    0.80
  -2   5   9    0.20    0.70
   2   5  -9    0.10    0.60
   2   5  -9    0.40    0.60
   2  -5  -9   -0.40    0.70
   2  -5  -9    0.10    0.60
   2   5  -8    1.90    0.70
  -2   5   8    2.60    0.80
   2  -5  -8    3.10    0.80
   2  -5  -8    2.60    0.80
   2   5  -7   45.30    2.00
  -2   5   7   40.20    2.20
   2   5  -7   43.80    2.10
   2  -5  -7   44.10    2.10
  -2  -5   7   40.90    2.10
   2  -5  -7   42.50    2.20
   2   5  -6    8.80    0.80
   2   5  -6    7.60    0.80
  -2   5   6    9.00    1.00
   2   5  -6    7.00    0.30
  -2  -5   6    9.40    0.90
   2  -5  -6    6.60    0.80
   2  -5  -6    6.90    0.90
   2   5  -5   15.30    1.00
   2   5  -5   15.60    0.90
  -2   5   5   15.50    1.00
   2   5  -5   16.00    1.00
  -2  -5   5   16.50    1.00
   2  -5  -5   13.80    1.00
   2  -5  -5   15.40    1.10
  -2   5   4  225.58    7.50
   2   5  -4  227.98    7.40
   2   5  -4  222.98    7.40
  -2  -5   4  227.48    7.50
   2  -5  -4  220.08    7.50
   2  -5  -4  222.88    7.50
   2   5  -3    5.70    0.50
   2   5  -3    4.40    0.50
  -2   5   3    5.60    0.50
   2   5  -3    5.30    0.50
  -2  -5   3    6.70    0.50
  -2  -5   3    5.80    0.50
   2  -5  -3    4.40    0.50
   2  -5  -3    5.50    0.50
   2   5  -2  250.87    8.30
   2   5  -2  263.67    8.10
  -2   5   2  250.57    8.20
   2   5  -2  253.87    8.30
   2   5  -2  255.47    8.20
   2   5  -2  245.68    8.20
  -2   5   2  263.27    8.20
   2  -5  -2  267.97    8.20
   2  -5  -2  242.78    8.20
  -2  -5   2  261.17    8.30
  -2  -5   2  263.97    8.10
  -2  -5   2  244.48    8.20
   2  -5  -2  259.27    8.20
   2   5  -1 2196.78   70.79
   2   5  -1 2171.48   71.09
  -2   5   1 2205.28   70.79
   2   5  -1 2282.57   71.49
   2   5  -1 2396.56   71.29
   2   5  -1 2150.18   70.99
  -2   5   1 2289.47   70.79
   2   5  -1 2171.68   70.89
  -2  -5   1 2262.67   70.89
   2  -5  -1 2305.57   71.09
   2  -5  -1 2197.08   70.89
   2  -5  -1 2294.77   70.89
  -2  -5   1 2337.97   71.39
  -2  -5   1 2177.98   70.99
   2  -5  -1 2187.98   70.79
  -2  -5   1 2172.58   70.69
  -2  -5   1 2413.16   71.59
  -2  -5   1 2353.76   71.19
   2  -5  -1 2241.28   70.89
  -2   5   0   25.70    1.00
   2   5   0   23.40    1.00
   2   5   0   24.60    1.00
   2   5   0   22.80    1.00
  -2   5   0   23.70    1.00
   2   5   0   22.90    1.00
   2   5   0   24.90    1.00
   2   5   0   23.10    1.00
  -2  -5   0   24.50    1.00
  -2  -5   0   25.00    1.00
  -2  -5   0   24.90    1.00
  -2  -5   0   24.70    1.00
   2  -5   0   25.40    1.00
  -2  -5   0   25.40    1.00
  -2  -5   0   24.00    1.00
  -2  -5   0   25.40    1.00
  -2  -5   0   25.70    1.00
   2  -5   0   26.60    1.00
   2   5   1  117.89    4.00
   2   5   1  120.99    4.00
  -2   5  -1  123.89    3.90
   2   5   1  121.59    4.10
  -2   5  -1  120.29    3.80
   2   5   1  118.49    4.00
   2   5   1  118.09    4.00
   2   5   1  125.09    4.00
   2   5   1  114.89    4.00
  -2   5  -1  114.99    4.00
  -2   5  -1  125.09    3.90
  -2   5  -1  117.89    4.00
   2  -5   1  116.89    3.90
  -2  -5  -1  129.89    4.00
  -2  -5  -1  125.19    4.00
  -2  -5  -1  119.19    4.10
   2  -5   1  117.79    4.00
   2  -5   1  118.49    3.90
  -2  -5  -1  119.19    4.00
   2  -5   1  125.99    4.00
   2  -5   1  116.49    3.80
   2  -5   1  129.29    4.00
   2  -5   1  117.39    3.90
  -2  -5  -1  117.59    4.00
  -2  -5  -1  126.39    4.00
  -2  -5  -1  115.79    4.00
   2   5   2    6.40    0.60
  -2   5  -2    8.00    0.50
  -2   5  -2    7.90    0.40
   2   5   2    7.20    0.60
  -2   5  -2    8.20    0.50
   2   5   2    9.00    0.60
  -2   5  -2    8.70    0.40
  -2   5  -2    7.60    0.40
  -2   5  -2    8.30    0.50
   2   5   2    8.70    0.60
  -2   5  -2    7.50    0.50
  -2  -5  -2    8.40    0.60
   2  -5   2    6.80    0.40
   2  -5   2    8.60    0.50
   2  -5   2    7.90    0.50
  -2  -5  -2    8.70    0.60
   2  -5   2    7.50    0.50
   2  -5   2    8.80    0.50
   2  -5   2    8.50    0.50
  -2  -5  -2    8.30    0.60
   2   5   3  206.68    7.10
  -2   5  -3  218.98    6.90
  -2   5  -3  226.48    7.00
  -2   5  -3  220.08    7.00
  -2   5  -3  216.98    7.00
  -2   5  -3  213.88    7.00
   2   5   3  213.88    7.20
   2   5   3  207.58    7.20
   2  -5   3  223.48    7.10
   2  -5   3  216.38    6.90
  -2  -5  -3  213.48    7.20
  -2  -5  -3  215.78    7.20
  -2  -5  -3  205.88    7.10
   2  -5   3  223.78    7.10
   2  -5   3  212.48    7.10
  -2   5  -4    2.80    0.40
  -2   5  -4    3.10    0.40
  -2   5  -4    3.30    0.50
   2   5   4    3.70    0.60
  -2   5  -4    4.10    0.40
  -2   5  -4    2.90    0.40
   2  -5   4    3.50    0.40
   2  -5   4    3.10    0.50
  -2  -5  -4    4.20    0.60
   2  -5   4    2.80    0.40
   2  -5   4    3.80    0.60
  -2  -5  -4    3.30    0.60
  -2   5  -5    2.50    0.40
   2   5   5    2.70    0.60
  -2   5  -5    2.50    0.30
  -2   5  -5    2.60    0.40
  -2   5  -5    2.60    0.50
  -2   5  -5    2.60    0.40
  -2  -5  -5    2.60    0.60
   2  -5   5    3.30    0.40
  -2  -5  -5    3.90    0.60
   2  -5   5    2.30    0.50
   2  -5   5    2.70    0.60
  -2   5  -6    4.70    0.60
  -2   5  -6    3.80    0.50
  -2   5  -6    4.70    0.70
  -2   5  -6    5.40    0.60
   2   5   6    5.00    0.80
   2  -5   6    4.70    0.50
  -2  -5  -6    4.30    0.70
  -2  -5  -6    4.90    0.80
   2  -5   6    4.20    0.80
  -2   5  -7   40.40    1.80
  -2   5  -7   39.30    1.90
  -2   5  -7   42.50    2.10
   2   5   7   43.60    2.30
   2  -5   7   43.80    2.20
  -2  -5  -7   40.20    2.20
  -2  -5  -7   43.00    2.20
   2   5   8    0.90    0.80
  -2   5  -8   -0.70    0.40
  -2   5  -8    0.50    0.40
  -2   5  -8    0.80    0.60
   2  -5   8    1.40    0.80
  -2  -5  -8    1.00    0.60
  -2  -5  -8   -0.50    0.70
  -2   5  -9    1.60    0.60
   2   5   9    3.80    1.10
  -2   5  -9    2.20    0.60
  -2   5  -9    3.20    0.80
  -2  -5  -9    1.30    0.90
   2  -5   9    3.80    1.00
  -2   5 -10   -0.40    0.50
   2   5  10    1.40    1.00
   2  -5  10    0.00    0.80
  -2  -5 -10    0.30    0.80
   2   5  11    3.20    1.30
   2  -5  11    3.90    1.20
  -2  -5 -11    2.10    1.20
  -2   6  11    0.20    0.90
   2   6 -11   -0.50    0.70
   2   6 -11    0.00    0.70
   2  -6 -11   -2.00    0.70
   2   6 -10    0.30    0.60
   2   6 -10    0.30    0.70
  -2   6  10   -0.60    0.70
   2   6 -10   -0.20    0.60
   2  -6 -10    0.30    0.90
  -2   6   9    3.00    0.90
   2   6  -9    3.80    0.80
   2   6  -9    2.90    0.80
   2  -6  -9    2.70    0.90
   2  -6  -9    3.10    1.00
  -2   6   8   -0.40    0.60
   2   6  -8   -0.30    0.50
   2   6  -8    0.20    0.50
   2  -6  -8   -0.10    0.70
   2  -6  -8    0.20    0.60
  -2   6   7    1.70    0.70
   2   6  -7    2.00    0.60
   2   6  -7    2.70    0.60
   2  -6  -7    2.30    0.70
   2  -6  -7    2.30    0.70
   2   6  -6    0.90    0.50
   2   6  -6    0.00    0.20
  -2   6   6    0.70    0.50
   2   6  -6    1.00    0.40
   2  -6  -6    1.00    0.50
   2  -6  -6    0.70    0.50
  -2  -6   6    1.80    0.50
   2   6  -5    0.50    0.40
   2   6  -5    0.30    0.40
  -2   6   5    0.60    0.40
   2  -6  -5   -0.60    0.40
  -2  -6   5    0.30    0.30
   2  -6  -5   -0.70    0.40
   2   6  -4   57.69    2.40
   2   6  -4   66.79    2.60
  -2   6   4   68.79    2.60
   2   6  -4   69.79    2.50
   2   6  -4   69.69    2.50
  -2  -6   4   66.79    2.50
   2  -6  -4   67.59    2.50
   2  -6  -4   68.19    2.60
   2   6  -3   12.70    0.70
   2   6  -3   13.20    0.80
  -2   6   3   11.50    0.70
   2   6  -3   13.20    0.70
   2   6  -3   12.70    0.80
  -2  -6   3   12.70    0.70
   2  -6  -3   12.50    0.80
  -2  -6   3   14.40    0.80
   2  -6  -3   13.50    0.80
  -2   6   2  246.68    7.40
   2   6  -2  228.78    7.30
  -2   6   2  223.98    7.30
   2   6  -2  215.78    7.40
   2   6  -2  220.48    7.40
   2   6  -2  228.98    7.30
  -2  -6   2  228.68    7.40
   2  -6  -2  214.28    7.30
   2  -6  -2  230.78    7.30
  -2  -6   2  230.38    7.20
  -2  -6   2  224.68    7.30
   2  -6  -2  222.98    7.30
   2   6  -1    9.40    0.60
   2   6  -1    9.20    0.50
   2   6  -1    8.70    0.50
   2   6  -1    8.80    0.60
  -2   6   1    8.60    0.40
  -2   6   1    8.30    0.60
   2   6  -1    8.30    0.50
  -2   6   1    9.20    0.40
   2   6  -1    8.30    0.50
   2  -6  -1    8.90    0.40
   2  -6  -1    8.50    0.40
   2  -6  -1    8.50    0.40
   2  -6  -1    8.30    0.40
  -2  -6   1    9.00    0.50
  -2  -6   1    8.80    0.50
  -2  -6   1    9.60    0.50
  -2  -6   1    9.40    0.50
   2   6   0  582.14   17.50
   2   6   0  556.54   17.50
   2   6   0  523.25   17.50
   2   6   0  531.75   17.50
  -2   6   0  545.75   17.50
  -2   6   0  532.55   17.50
   2   6   0  551.44   17.50
   2   6   0  582.24   17.40
   2  -6   0  574.04   17.50
  -2  -6   0  567.54   17.50
  -2  -6   0  552.14   17.40
  -2  -6   0  524.75   17.50
  -2  -6   0  548.15   17.50
  -2  -6   0  533.95   17.40
  -2  -6   0  546.95   17.40
   2  -6   0  574.34   17.50
  -2   6  -1    0.40    0.10
  -2   6  -1    0.20    0.10
  -2   6  -1    0.00    0.20
  -2   6  -1    0.30    0.10
   2   6   1    0.10    0.20
   2   6   1    0.10    0.20
   2   6   1   -0.20    0.20
   2   6   1    0.00    0.20
   2   6   1   -0.30    0.20
  -2   6  -1   -0.10    0.20
  -2  -6  -1    0.50    0.20
   2  -6   1    0.30    0.10
  -2  -6  -1    0.70    0.20
  -2  -6  -1   -0.10    0.20
   2  -6   1   -0.10    0.20
   2  -6   1    0.10    0.10
  -2  -6  -1   -0.20    0.20
   2  -6   1    0.10    0.20
   2  -6   1    0.00    0.10
   2  -6   1    0.00    0.20
  -2   6  -2    1.30    0.30
   2   6   2    1.40    0.30
   2   6   2    1.10    0.40
  -2   6  -2    1.30    0.20
  -2   6  -2    1.80    0.30
   2   6   2    1.60    0.40
  -2   6  -2    1.50    0.30
   2   6   2    1.80    0.40
  -2   6  -2    2.00    0.30
  -2   6  -2    2.00    0.20
  -2  -6  -2    2.20    0.40
  -2  -6  -2    1.30    0.30
   2  -6   2    2.20    0.30
   2  -6   2    1.40    0.30
   2  -6   2    1.70    0.30
   2  -6   2    1.60    0.30
   2  -6   2    1.30    0.20
  -2  -6  -2    1.30    0.30
  -2   6  -3  486.55   15.20
   2   6   3  486.25   15.40
  -2   6  -3  486.65   15.10
   2   6   3  479.75   15.40
  -2   6  -3  459.95   15.20
  -2   6  -3  489.15   15.30
  -2   6  -3  499.95   15.10
  -2  -6  -3  462.15   15.40
  -2  -6  -3  476.15   15.40
   2  -6   3  469.35   15.30
  -2  -6  -3  476.85   15.40
   2  -6   3  484.45   15.30
   2  -6   3  503.25   15.30
   2  -6   3  430.86   15.10
  -2   6  -4   22.20    0.90
  -2   6  -4   21.00    1.00
  -2   6  -4   22.30    1.00
   2   6   4   20.20    1.20
  -2   6  -4   21.80    1.00
  -2   6  -4   22.10    1.10
   2  -6   4   21.80    1.10
  -2  -6  -4   18.00    1.20
   2  -6   4   21.40    0.90
   2  -6   4   22.00    1.10
  -2  -6  -4   24.00    1.20
   2  -6   4   21.20    1.10
  -2   6  -5    0.30    0.30
  -2   6  -5    0.20    0.30
  -2   6  -5    0.40    0.30
  -2   6  -5   -0.20    0.30
   2   6   5   -0.10    0.40
  -2   6  -5    0.60    0.20
  -2  -6  -5    0.50    0.40
   2  -6   5    0.20    0.30
  -2  -6  -5    0.40    0.40
   2  -6   5    0.30    0.40
   2  -6   5    0.20    0.20
  -2   6  -6   22.40    1.20
  -2   6  -6   22.40    1.20
   2   6   6   19.10    1.40
  -2   6  -6   19.40    1.20
  -2  -6  -6   21.00    1.40
   2  -6   6   20.60    1.00
   2  -6   6   21.70    1.40
  -2  -6  -6   21.60    1.40
   2   6   7   18.00    1.50
  -2   6  -7   18.90    1.20
  -2   6  -7   20.60    1.20
  -2   6  -7   19.40    1.30
  -2  -6  -7   20.40    1.60
   2  -6   7   21.00    1.40
  -2  -6  -7   19.00    1.40
  -2   6  -8    0.50    0.50
  -2   6  -8    0.30    0.60
   2   6   8    0.00    0.70
  -2   6  -8    0.40    0.40
   2  -6   8    0.30    0.70
  -2  -6  -8   -0.30    0.70
  -2  -6  -8   -0.40    0.60
  -2   6  -9    0.90    0.80
  -2   6  -9   -0.10    0.50
   2   6   9    1.30    0.90
  -2  -6  -9    0.90    0.80
   2  -6   9   -0.60    0.70
   2   6  10    3.00    1.20
  -2   6 -10    2.90    0.80
   2  -6  10    2.90    1.10
  -2  -6 -10    2.40    1.10
   2   6  11    1.20    1.10
   2  -6  11    1.80    1.10
  -2  -6 -11    0.20    1.00
   2   7 -11    0.40    0.80
   2   7 -11    0.70    0.70
  -2   7  11    0.40    1.00
   2  -7 -11    1.10    0.90
   2   7 -10    2.00    0.90
   2   7 -10    1.50    0.70
   2   7 -10    3.00    0.80
  -2   7  10    4.50    1.20
   2  -7 -10    1.30    1.00
   2   7  -9    0.50    0.60
  -2   7   9   -0.20    0.70
   2   7  -9   -0.50    0.50
   2   7  -9    1.20    0.60
   2  -7  -9   -1.40    0.70
   2  -7  -9    0.00    0.70
   2   7  -8   16.50    1.30
  -2   7   8   17.40    1.60
   2   7  -8   17.40    1.30
   2   7  -8   15.70    1.20
   2  -7  -8   17.10    1.50
   2  -7  -8   16.80    1.60
   2   7  -7   -0.50    0.50
   2   7  -7   -0.70    0.40
   2   7  -7   -0.60    0.40
  -2   7   7   -0.60    0.50
   2  -7  -7   -0.70    0.50
   2  -7  -7   -0.40    0.50
   2   7  -6    9.60    0.90
   2   7  -6    8.90    0.90
  -2   7   6   10.90    1.10
   2   7  -6   11.10    0.80
   2   7  -6   12.00    1.00
   2  -7  -6   10.50    1.00
   2  -7  -6   10.60    1.00
  -2  -7   6   11.50    1.00
   2   7  -5   38.10    1.70
   2   7  -5   39.30    1.80
  -2   7   5   36.70    1.80
   2   7  -5   40.20    1.80
   2   7  -5   42.00    1.70
  -2  -7   5   42.90    1.80
   2  -7  -5   37.50    1.80
   2  -7  -5   40.30    1.80
   2   7  -4    3.10    0.40
   2   7  -4    3.90    0.50
  -2   7   4    3.00    0.50
   2   7  -4    3.70    0.50
   2   7  -4    3.40    0.50
   2  -7  -4    3.40    0.50
   2  -7  -4    2.90    0.50
  -2  -7   4    3.10    0.50
  -2  -7   4    3.50    0.60
   2   7  -3  102.69    3.60
   2   7  -3  105.89    3.50
   2   7  -3  102.49    3.60
  -2   7   3   99.39    3.60
   2   7  -3  103.99    3.70
  -2  -7   3  104.49    3.60
   2  -7  -3  106.49    3.60
   2  -7  -3  100.49    3.60
  -2  -7   3  102.29    3.60
   2   7  -2  268.47    8.90
  -2   7   2  269.37    8.90
   2   7  -2  261.97    9.00
   2   7  -2  292.97    9.10
   2   7  -2  275.17    8.90
   2  -7  -2  280.17    8.90
   2  -7  -2  271.27    8.90
  -2  -7   2  297.97    9.00
   2  -7  -2  278.97    8.80
   2  -7  -2  260.17    8.80
  -2  -7   2  281.47    8.80
  -2  -7   2  278.67    8.90
   2   7  -1   76.19    2.70
   2   7  -1   76.19    2.70
   2   7  -1   78.99    2.80
  -2   7   1   75.89    2.50
   2   7  -1   78.49    2.60
  -2   7   1   80.29    2.80
  -2   7   1   75.49    2.70
  -2   7   1   75.79    2.50
   2   7  -1   76.19    2.70
   2  -7  -1   75.39    2.50
  -2  -7   1   78.29    2.60
  -2  -7   1   82.49    2.70
   2  -7  -1   74.19    2.50
   2  -7  -1   80.19    2.50
   2  -7  -1   78.39    2.60
  -2  -7   1   74.79    2.70
  -2  -7   1   80.79    2.70
   2   7   0  351.76   11.60
   2   7   0  365.96   11.50
   2   7   0  369.46   11.50
  -2   7   0  365.16   11.60
   2   7   0  348.17   11.60
  -2   7   0  369.26   11.60
  -2  -7   0  365.16   11.50
  -2  -7   0  364.66   11.50
  -2  -7   0  366.66   11.50
  -2  -7   0  354.46   11.50
  -2  -7   0  356.36   11.50
  -2  -7   0  356.86   11.60
   2   7   1    1.40    0.30
   2   7   1    1.40    0.30
  -2   7  -1    0.20    0.20
  -2   7  -1    0.80    0.10
  -2   7  -1    0.60    0.20
   2   7   1    0.20    0.30
  -2   7  -1    0.60    0.10
   2   7   1    0.80    0.30
  -2  -7  -1    0.70    0.30
   2  -7   1    0.80    0.10
  -2  -7  -1    0.90    0.30
   2  -7   1    0.60    0.10
  -2  -7  -1    0.30    0.20
  -2   7  -2   11.90    0.60
   2   7   2   12.30    0.70
  -2   7  -2   11.60    0.70
   2   7   2   10.70    0.70
   2   7   2   11.80    0.70
  -2   7  -2   13.50    0.60
  -2   7  -2   12.80    0.70
   2  -7   2   13.00    0.60
  -2  -7  -2   11.90    0.70
   2  -7   2   12.20    0.60
  -2  -7  -2   11.90    0.70
   2  -7   2   12.50    0.60
   2  -7   2   11.50    0.60
  -2  -7  -2   12.10    0.70
   2   7   3   18.50    1.00
  -2   7  -3   16.10    0.90
  -2   7  -3   16.70    0.90
  -2   7  -3   17.10    0.80
  -2   7  -3   16.90    0.90
   2   7   3   17.40    1.00
  -2   7  -3   17.50    0.90
  -2   7  -3   17.20    0.70
   2  -7   3   17.20    0.80
  -2  -7  -3   16.60    1.00
   2  -7   3   17.50    0.90
  -2  -7  -3   16.10    0.90
   2  -7   3   16.10    0.80
  -2  -7  -3   16.50    1.00
   2  -7   3   15.20    0.80
  -2   7  -4   51.89    2.00
  -2   7  -4   49.10    2.00
  -2   7  -4   55.09    2.00
   2   7   4   52.79    2.20
  -2   7  -4   53.19    2.00
   2  -7   4   49.90    2.10
  -2  -7  -4   53.69    2.20
   2  -7   4   53.29    1.90
   2  -7   4   54.79    2.10
  -2  -7  -4   50.79    2.20
   2  -7   4   51.89    2.10
  -2  -7  -4   52.89    2.20
  -2   7  -5   21.40    1.10
  -2   7  -5   21.30    1.10
  -2   7  -5   20.60    1.10
  -2   7  -5   21.40    0.90
   2   7   5   20.70    1.30
  -2   7  -5   22.00    1.10
   2  -7   5   20.50    1.20
  -2  -7  -5   18.00    1.30
   2  -7   5   19.50    0.90
   2  -7   5   20.90    1.20
  -2  -7  -5   21.20    1.30
  -2   7  -6    3.00    0.50
   2   7   6    3.10    0.80
  -2   7  -6    3.10    0.60
  -2   7  -6    2.60    0.50
   2  -7   6    3.10    0.70
  -2  -7  -6    3.80    0.80
  -2  -7  -6    3.20    0.70
   2  -7   6    3.50    0.40
   2   7   7    0.80    0.70
  -2   7  -7    2.40    0.60
  -2   7  -7    1.60    0.50
  -2   7  -7    2.20    0.70
  -2  -7  -7    1.70    0.70
   2  -7   7    2.10    0.70
  -2  -7  -7    2.60    0.90
  -2   7  -8    0.20    0.50
   2   7   8   -0.40    0.60
  -2   7  -8   -0.30    0.40
  -2   7  -8    0.20    0.50
   2  -7   8   -0.30    0.60
  -2  -7  -8    0.70    0.70
  -2  -7  -8   -0.20    0.60
   2   7   9    1.60    0.90
  -2   7  -9    1.20    0.60
   2  -7   9    1.50    0.90
  -2  -7  -9    1.00    0.90
  -2   7 -10   -0.10    0.60
   2   7  10    2.20    1.00
   2  -7  10   -1.10    0.80
  -2  -7 -10    1.80    1.10
   2   7  11    5.10    1.50
   2  -7  11    1.70    0.90
   2   8 -11   -0.50    0.60
  -2   8  11   -1.10    0.80
   2   8 -11    0.30    0.70
   2  -8 -11    1.10    1.10
   2   8 -10   -0.20    0.60
   2   8 -10    0.60    0.70
  -2   8  10   -0.30    0.90
   2  -8 -10    0.30    0.80
   2  -8 -10   -0.90    1.10
   2   8  -9    0.60    0.60
  -2   8   9   -0.50    0.70
   2   8  -9   -0.30    0.60
   2   8  -9   -0.10    0.50
   2  -8  -9    1.50    0.90
   2  -8  -9    0.30    0.70
   2   8  -8    1.60    0.70
   2   8  -8    3.10    0.70
   2   8  -8    1.90    0.60
  -2   8   8    3.30    0.90
   2  -8  -8    1.90    0.70
   2  -8  -8    2.60    0.90
   2   8  -7    3.70    0.70
  -2   8   7    3.10    0.80
   2   8  -7    2.00    0.60
   2   8  -7    2.00    0.60
   2  -8  -7    2.50    0.80
   2  -8  -7    3.60    0.70
   2   8  -6   15.90    1.10
   2   8  -6   16.90    1.10
  -2   8   6   16.40    1.20
   2   8  -6   16.60    1.10
   2   8  -6   17.20    1.00
   2  -8  -6   14.80    1.20
   2  -8  -6   17.10    1.20
  -2  -8   6   19.20    1.80
   2   8  -5   51.89    2.00
   2   8  -5   44.80    2.00
   2   8  -5   44.80    2.10
   2   8  -5   49.60    2.00
  -2   8   5   48.70    2.10
   2  -8  -5   45.60    2.10
  -2  -8   5   49.70    2.10
   2  -8  -5   49.20    2.10
   2   8  -4   49.80    2.10
   2   8  -4   49.70    2.10
   2   8  -4   52.09    2.00
  -2   8   4   46.70    2.00
   2   8  -4   49.99    1.90
  -2  -8   4   52.09    2.10
   2  -8  -4   50.39    2.10
  -2  -8   4   55.09    2.10
   2  -8  -4   49.50    2.10
   2   8  -3   13.70    0.90
  -2   8   3   13.80    0.80
   2   8  -3   14.20    0.80
   2   8  -3   13.60    0.80
   2   8  -3   15.20    0.70
  -2  -8   3   15.00    0.80
  -2  -8   3   16.00    0.80
   2  -8  -3   12.80    0.80
   2  -8  -3   12.00    0.80
  -2  -8   3   14.00    0.50
   2   8  -2   44.70    1.60
   2   8  -2   39.90    1.70
   2   8  -2   39.10    1.70
   2   8  -2   43.40    1.60
  -2   8   2   40.10    1.60
   2  -8  -2   43.80    1.60
  -2  -8   2   43.60    1.60
  -2  -8   2   41.20    1.60
   2  -8  -2   44.40    1.50
   2  -8  -2   39.80    1.60
  -2  -8   2   42.40    1.50
   2  -8  -2   42.20    1.60
   2   8  -1  113.09    3.90
   2   8  -1  107.49    3.90
   2   8  -1  115.49    3.80
   2   8  -1  119.39    3.80
  -2   8   1  113.09    3.90
  -2   8   1  116.89    3.60
   2   8  -1  112.09    3.80
  -2   8   1  114.79    3.90
  -2   8   1  116.19    3.70
   2  -8  -1  110.49    3.70
  -2  -8   1  113.99    3.80
  -2  -8   1  116.49    3.80
  -2  -8   1  117.39    3.80
   2  -8  -1  106.49    3.70
   2  -8  -1  111.29    3.70
  -2  -8   1  118.09    3.80
  -2  -8   1  109.29    3.80
   2  -8  -1  109.69    3.70
   2   8   0    1.80    0.40
  -2   8   0    2.30    0.40
   2   8   0    3.00    0.30
   2   8   0    2.80    0.40
  -2   8   0    1.60    0.40
   2   8   0    2.30    0.30
   2  -8   0    2.40    0.10
  -2  -8   0    2.10    0.30
  -2  -8   0    2.80    0.40
   2  -8   0    2.20    0.10
  -2  -8   0    2.30    0.30
  -2  -8   0    2.70    0.40
  -2  -8   0    2.00    0.30
   2   8   1  134.49    4.60
  -2   8  -1  129.99    4.20
  -2   8  -1  135.29    4.50
  -2   8  -1  132.49    4.50
   2   8   1  137.89    4.50
  -2   8  -1  131.39    4.20
   2   8   1  134.19    4.50
   2  -8   1  134.09    4.30
  -2  -8  -1  135.89    4.50
  -2  -8  -1  132.79    4.50
   2  -8   1  135.19    4.30
  -2  -8  -1  135.59    4.50
  -2   8  -2  173.88    5.40
   2   8   2  164.68    5.60
  -2   8  -2  162.68    5.60
  -2   8  -2  165.98    5.60
   2   8   2  165.48    5.70
  -2   8  -2  178.18    5.40
   2   8   2  169.28    5.70
   2   8   2  166.28    5.60
  -2   8  -2  177.58    5.40
   2  -8   2  166.68    5.40
   2  -8   2  163.88    5.50
  -2  -8  -2  159.98    5.60
   2  -8   2  168.18    5.50
  -2  -8  -2  170.08    5.60
  -2  -8  -2  162.28    5.60
  -2   8  -3   27.50    1.10
  -2   8  -3   28.90    1.20
  -2   8  -3   28.90    1.30
   2   8   3   27.10    1.30
   2   8   3   27.60    1.40
  -2   8  -3   28.40    1.20
  -2   8  -3   29.20    1.30
   2  -8   3   31.50    1.20
  -2  -8  -3   29.10    1.40
   2  -8   3   28.60    1.20
   2  -8   3   29.40    1.20
   2  -8   3   30.00    1.10
  -2  -8  -3   27.20    1.30
  -2  -8  -3   29.40    1.40
  -2   8  -4   42.90    1.70
   2   8   4   41.10    1.90
  -2   8  -4   40.40    1.70
  -2   8  -4   40.20    1.60
   2  -8   4   39.70    1.70
  -2  -8  -4   37.60    1.80
   2  -8   4   40.80    1.70
  -2  -8  -4   38.10    1.80
   2  -8   4   42.50    1.70
   2  -8   4   37.10    1.50
  -2  -8  -4   42.90    1.90
   2   8   5    9.90    1.00
  -2   8  -5   10.70    0.70
  -2   8  -5    9.00    0.80
  -2   8  -5    9.80    0.80
  -2   8  -5    9.90    0.80
   2  -8   5   10.10    0.60
   2  -8   5    9.50    0.90
  -2  -8  -5   10.30    1.00
  -2  -8  -5   11.20    1.10
   2  -8   5    9.50    0.90
  -2  -8  -5   10.20    0.90
  -2   8  -6   13.20    0.90
   2   8   6   12.30    1.30
  -2   8  -6   14.30    1.00
  -2   8  -6   13.30    1.00
   2  -8   6   14.30    1.10
  -2  -8  -6   13.30    1.20
  -2  -8  -6   14.40    1.30
   2  -8   6   14.40    0.70
   2   8   7    1.00    0.70
  -2   8  -7    2.70    0.50
  -2   8  -7    2.30    0.60
  -2   8  -7    0.60    0.50
   2  -8   7    1.30    0.70
  -2  -8  -7    1.90    0.80
  -2  -8  -7    1.60    0.80
  -2   8  -8    2.00    0.60
  -2   8  -8    1.80    0.50
   2   8   8    1.20    0.90
  -2  -8  -8    1.50    0.80
  -2  -8  -8    2.40    0.80
   2  -8   8    2.10    0.80
  -2   8  -9    0.30    0.50
   2   8   9    0.70    0.80
  -2  -8  -9    0.60    0.90
   2  -8   9    1.90    0.90
   2   8  10   -0.70    0.80
  -2   8 -10   -0.50    0.60
  -2  -8 -10   -0.70    0.90
   2  -8  10   -1.20    0.70
   2   9 -11   -0.30    0.60
  -2   9  11   -0.50    1.00
   2   9 -11    0.40    0.70
   2  -9 -11   -0.50    0.90
   2   9 -10    0.60    0.60
  -2   9  10    2.20    1.00
   2   9 -10    2.10    0.80
   2  -9 -10    0.10    0.90
   2  -9 -10    2.30    1.00
   2   9  -9   14.30    1.50
  -2   9   9   14.90    1.70
   2   9  -9   19.00    1.50
   2  -9  -9   19.20    1.80
   2  -9  -9   15.10    1.60
   2   9  -8    8.70    1.00
  -2   9   8    8.60    1.30
   2   9  -8    8.80    1.00
   2   9  -8    7.10    1.00
   2  -9  -8   11.40    1.30
   2  -9  -8    8.90    1.20
  -2   9   7   24.40    1.60
   2   9  -7   23.20    1.50
   2   9  -7   23.50    1.40
   2   9  -7   21.90    1.40
   2  -9  -7   26.20    1.70
   2  -9  -7   26.60    1.70
   2   9  -6   37.70    1.80
   2   9  -6   33.80    1.80
  -2   9   6   34.50    1.80
   2   9  -6   37.00    1.80
   2  -9  -6   36.70    1.90
   2  -9  -6   37.40    1.90
  -2   9   5   95.69    3.70
   2   9  -5  105.29    3.60
   2   9  -5  104.89    3.70
   2   9  -5   95.89    3.70
   2   9  -5   98.99    3.70
   2  -9  -5  100.89    3.80
  -2  -9   5  102.49    3.70
   2  -9  -5   95.89    3.70
   2   9  -4   19.40    1.10
  -2   9   4   18.50    1.10
   2   9  -4   19.90    1.10
   2   9  -4   19.00    1.00
   2   9  -4   19.40    1.00
  -2  -9   4   21.00    1.10
   2  -9  -4   20.00    1.10
  -2  -9   4   21.10    1.10
   2  -9  -4   20.10    1.10
   2   9  -3   20.30    1.10
   2   9  -3   18.80    1.00
   2   9  -3   20.70    0.90
  -2   9   3   21.80    1.00
   2   9  -3   20.60    1.10
   2  -9  -3   19.40    1.00
   2  -9  -3   20.50    1.00
  -2  -9   3   21.00    1.00
  -2  -9   3   19.50    1.00
  -2  -9   3   22.90    0.80
   2   9  -2   33.10    1.30
   2   9  -2   36.90    1.50
   2   9  -2   35.60    1.50
   2   9  -2   33.50    1.30
  -2   9   2   32.20    1.30
   2   9  -2   31.60    1.30
   2  -9  -2   34.70    1.30
  -2  -9   2   31.60    1.40
   2  -9  -2   33.50    1.30
  -2  -9   2   34.00    1.40
   2  -9  -2   34.70    1.30
  -2  -9   2   34.20    1.40
   2  -9  -2   32.30    1.30
  -2  -9   2   33.50    1.30
   2   9  -1   43.30    1.60
  -2   9   1   40.90    1.80
   2   9  -1   43.00    1.80
   2   9  -1   44.70    1.60
  -2   9   1   46.30    1.40
  -2   9   1   43.00    1.80
   2   9  -1   40.40    1.70
  -2   9   1   43.20    1.50
   2   9  -1   42.90    1.60
  -2  -9   1   41.60    1.60
  -2  -9   1   43.60    1.60
  -2  -9   1   43.70    1.60
  -2  -9   1   42.50    1.60
  -2  -9   1   38.50    1.60
   2  -9  -1   44.30    1.50
   2  -9  -1   41.70    1.50
   2  -9  -1   41.80    1.50
  -2   9   0  112.19    4.00
  -2   9   0  115.69    4.00
   2   9   0  114.19    4.00
   2   9   0  116.39    3.90
   2   9   0  113.09    4.00
  -2  -9   0  117.79    3.90
  -2  -9   0  117.89    3.90
   2  -9   0  113.69    3.70
  -2  -9   0  116.89    3.90
  -2  -9   0  115.79    3.90
   2  -9   0  117.79    3.70
  -2  -9   0  114.99    3.90
   2   9   1  171.28    5.90
  -2   9  -1  160.58    5.80
   2   9   1  174.78    5.80
   2   9   1  169.98    5.90
  -2   9  -1  172.68    5.90
   2   9   1  179.18    5.80
  -2   9  -1  193.18    5.50
   2  -9   1  177.98    5.60
  -2  -9  -1  170.18    5.80
  -2  -9  -1  179.98    5.80
   2  -9   1  175.78    5.60
  -2  -9  -1  178.98    5.80
  -2  -9  -1  169.78    5.80
   2   9   2   58.59    2.30
  -2   9  -2   60.19    2.00
  -2   9  -2   59.89    2.20
  -2   9  -2   60.89    2.00
   2   9   2   60.09    2.20
  -2   9  -2   60.79    2.00
   2   9   2   59.99    2.30
   2   9   2   55.29    2.20
  -2   9  -2   58.59    2.20
   2  -9   2   58.49    2.10
  -2  -9  -2   54.59    2.20
  -2  -9  -2   55.39    2.20
  -2  -9  -2   56.19    2.20
   2  -9   2   60.39    2.00
   2  -9   2   60.59    2.10
   2   9   3  194.58    6.50
  -2   9  -3  196.68    6.30
  -2   9  -3  195.68    6.20
  -2   9  -3  184.88    6.40
  -2   9  -3  196.78    6.40
   2   9   3  190.38    6.50
  -2  -9  -3  179.28    6.40
   2  -9   3  189.98    6.20
  -2  -9  -3  184.58    6.50
   2  -9   3  198.28    6.30
   2  -9   3  192.38    6.30
  -2  -9  -3  185.08    6.40
  -2   9  -4   24.30    1.20
  -2   9  -4   25.50    1.10
   2   9   4   21.80    1.30
  -2   9  -4   23.00    1.20
   2  -9   4   20.80    1.10
   2  -9   4   25.40    1.20
  -2  -9  -4   23.80    1.30
   2  -9   4   24.40    1.00
  -2  -9  -4   21.10    1.30
  -2  -9  -4   23.60    1.30
   2  -9   4   21.40    1.10
  -2   9  -5   15.40    0.90
  -2   9  -5   14.80    1.00
  -2   9  -5   15.90    1.00
   2   9   5   14.80    1.10
   2  -9   5   15.20    1.00
   2  -9   5   15.10    1.00
  -2  -9  -5   14.20    1.20
  -2  -9  -5   15.40    1.20
   2  -9   5   15.10    0.70
  -2   9  -6   18.80    1.20
  -2   9  -6   21.00    1.20
  -2   9  -6   20.90    1.20
   2   9   6   19.10    1.40
  -2  -9  -6   19.40    1.50
   2  -9   6   19.60    1.30
  -2  -9  -6   19.70    1.40
  -2   9  -7   15.10    1.10
  -2   9  -7   11.70    1.00
   2   9   7   12.70    1.40
  -2  -9  -7   14.10    1.50
   2  -9   7   13.70    1.30
  -2  -9  -7   16.10    1.50
  -2   9  -8    2.30    0.60
  -2   9  -8    2.70    0.70
   2   9   8    3.30    0.90
  -2  -9  -8    1.50    0.80
   2  -9   8    1.60    0.80
  -2  -9  -8    1.10    0.90
  -2   9  -9    6.50    0.90
   2   9   9    7.80    1.40
   2  -9   9    7.20    1.20
  -2  -9  -9    6.30    1.30
   2   9  10    1.10    1.00
  -2  -9 -10   -0.60    0.90
   2  -9  10    0.20    0.80
   2  10 -11    0.00    0.70
  -2  10  11    0.80    1.00
   2  10 -11    0.30    0.80
   2 -10 -11    0.50    1.00
   2  10 -10    3.30    1.00
   2  10 -10    1.00    0.80
  -2  10  10    3.20    1.10
   2 -10 -10    4.70    1.20
   2 -10 -10    3.10    1.00
   2  10  -9   -0.60    0.60
   2  10  -9    0.20    0.60
  -2  10   9    0.60    0.80
   2 -10  -9   -0.20    0.80
   2 -10  -9    0.20    0.70
  -2  10   8    1.90    0.80
   2  10  -8    0.30    0.60
   2  10  -8    0.90    0.60
   2  10  -8    0.60    0.60
   2 -10  -8    0.50    0.60
   2 -10  -8    0.30    0.80
   2  10  -7    9.50    1.00
  -2  10   7   10.40    1.20
   2  10  -7    9.60    1.00
   2  10  -7    8.30    1.00
   2 -10  -7   12.00    1.30
   2 -10  -7   12.80    1.30
  -2  10   6    5.30    0.80
   2  10  -6    5.40    0.80
   2  10  -6    4.20    0.70
   2  10  -6    4.40    0.70
   2 -10  -6    4.60    0.80
   2 -10  -6    5.70    0.90
   2  10  -5   28.20    1.40
   2  10  -5   30.70    1.30
   2  10  -5   28.60    1.60
  -2  10   5   28.10    1.50
   2  10  -5   29.40    1.50
   2 -10  -5   28.60    1.50
   2 -10  -5   29.30    1.60
  -2 -10   5   30.00    1.50
  -2  10   4  137.49    4.80
   2  10  -4  130.59    4.90
   2  10  -4  148.59    4.70
   2  10  -4  135.89    4.70
   2  10  -4  130.89    4.90
   2 -10  -4  135.79    4.80
  -2 -10   4  140.09    4.80
  -2 -10   4  144.59    4.80
   2 -10  -4  132.89    4.80
   2  10  -3   -0.10    0.20
  -2  10   3   -0.30    0.30
   2  10  -3    0.30    0.40
   2  10  -3   -0.30    0.30
   2  10  -3    0.00    0.20
  -2 -10   3    0.10    0.30
  -2 -10   3    0.10    0.20
  -2 -10   3    0.10    0.10
   2 -10  -3   -0.10    0.30
   2 -10  -3   -0.10    0.30
   2  10  -2   88.29    3.10
  -2  10   2   86.79    3.10
   2  10  -2   89.09    3.10
   2  10  -2   97.59    3.00
   2  10  -2   81.99    3.30
   2  10  -2   87.89    3.30
  -2 -10   2   94.79    3.20
  -2 -10   2   89.39    3.10
   2 -10  -2   90.59    3.00
   2 -10  -2   88.49    3.10
  -2 -10   2   87.19    3.10
   2 -10  -2   90.39    3.10
   2 -10  -2   91.09    3.10
  -2 -10   2   91.29    3.00
  -2  10   1    1.10    0.20
  -2  10   1    0.30    0.30
   2  10  -1    0.40    0.30
   2  10  -1    0.20    0.30
  -2  10   1    1.00    0.40
   2  10  -1    0.60    0.20
   2  10  -1    0.80    0.20
   2  10  -1    0.80    0.30
  -2 -10   1    0.50    0.20
  -2 -10   1    0.30    0.30
   2 -10  -1    0.70    0.20
   2 -10  -1    0.80    0.20
   2 -10  -1    0.70    0.10
  -2 -10   1    0.70    0.30
  -2 -10   1    0.90    0.30
   2  10   0  180.68    6.30
  -2  10   0  190.08    6.30
  -2  10   0  181.58    6.30
   2  10   0  179.98    6.30
   2  10   0  188.08    6.10
  -2 -10   0  184.88    6.10
   2 -10   0  190.38    5.90
   2 -10   0  192.18    5.90
  -2 -10   0  190.88    6.20
   2 -10   0  189.88    5.90
  -2 -10   0  189.48    6.10
  -2 -10   0  177.08    6.10
  -2  10  -1   87.99    3.20
   2  10   1   88.19    3.20
   2  10   1   89.79    3.10
  -2  10  -1   85.99    3.20
   2  10   1   90.19    3.20
   2  10   1   89.89    3.30
  -2 -10  -1   90.89    3.20
  -2 -10  -1   89.59    3.10
  -2 -10  -1   88.39    3.20
   2 -10   1   91.79    2.90
  -2 -10  -1   87.49    3.20
   2 -10   1   88.29    2.90
   2  10   2   -0.30    0.30
   2  10   2    0.00    0.30
   2  10   2    0.50    0.40
  -2  10  -2    0.50    0.30
  -2  10  -2    0.20    0.10
   2  10   2   -0.10    0.30
  -2  10  -2    0.10    0.20
  -2  10  -2    0.20    0.10
  -2  10  -2    0.00    0.30
   2 -10   2    0.10    0.20
  -2 -10  -2    0.20    0.30
  -2 -10  -2    0.20    0.30
   2 -10   2   -0.30    0.20
   2 -10   2    0.00    0.20
  -2 -10  -2   -0.30    0.30
  -2  10  -3  111.69    4.10
  -2  10  -3  115.89    3.90
   2  10   3  110.59    4.20
   2  10   3  113.49    4.20
   2  10   3  113.39    4.10
  -2  10  -3  115.69    3.90
  -2  10  -3  118.79    4.10
   2 -10   3  117.39    4.00
   2 -10   3  115.39    3.90
  -2 -10  -3  119.99    4.10
  -2 -10  -3  118.29    4.20
  -2 -10  -3  114.79    4.10
   2 -10   3  119.69    3.90
  -2  10  -4    5.50    0.70
   2  10   4    6.50    0.80
  -2  10  -4    5.30    0.60
  -2  10  -4    5.80    0.50
   2 -10   4    7.20    0.70
  -2 -10  -4    7.30    0.80
  -2 -10  -4    6.50    0.80
   2 -10   4    5.90    0.60
  -2 -10  -4    7.90    0.80
   2 -10   4    6.30    0.50
  -2  10  -5    0.00    0.40
   2  10   5   -0.20    0.50
  -2  10  -5   -0.60    0.30
  -2  10  -5   -0.20    0.30
   2 -10   5   -0.10    0.20
   2 -10   5    0.20    0.40
   2 -10   5   -0.60    0.30
  -2 -10  -5   -0.10    0.50
  -2 -10  -5   -0.20    0.50
  -2  10  -6   24.90    1.40
   2  10   6   24.50    1.60
  -2  10  -6   25.60    1.30
  -2  10  -6   24.80    1.40
  -2 -10  -6   23.50    1.60
   2 -10   6   25.80    1.50
  -2 -10  -6   24.70    1.70
  -2  10  -7    5.80    0.80
  -2  10  -7    5.70    0.80
   2  10   7    5.80    1.00
  -2 -10  -7    5.70    1.10
  -2 -10  -7    6.70    1.00
   2 -10   7    6.20    0.90
  -2  10  -8   11.20    1.10
  -2  10  -8   13.90    1.10
   2  10   8   11.00    1.50
  -2 -10  -8   11.20    1.50
   2 -10   8   14.70    1.40
  -2 -10  -8   14.10    1.50
  -2  10  -9   -0.50    0.50
   2  10   9    0.20    0.90
  -2 -10  -9    0.50    0.90
   2  10  10    2.70    1.10
  -2 -10 -10    0.70    1.00
   2  11 -10    1.40    0.70
   2  11 -10    2.30    0.80
  -2  11  10    1.40    1.00
   2 -11 -10    0.00    1.00
   2 -11 -10    1.40    0.90
  -2  11   9    4.70    1.10
   2  11  -9    3.50    0.80
   2  11  -9    4.20    0.90
   2 -11  -9    4.80    1.20
   2 -11  -9    4.10    1.10
   2  11  -8    0.40    0.60
   2  11  -8    2.00    0.70
  -2  11   8    1.40    0.80
   2 -11  -8    1.30    0.80
   2 -11  -8    0.70    0.70
  -2  11   7    2.80    0.80
   2  11  -7    1.90    0.60
   2  11  -7    2.00    0.70
   2  11  -7    2.00    0.70
   2 -11  -7    2.00    0.70
   2 -11  -7    2.80    0.80
   2  11  -6   13.10    1.00
   2  11  -6   14.40    1.10
  -2  11   6   12.80    1.10
   2  11  -6   12.40    1.20
   2 -11  -6   13.30    1.20
   2 -11  -6   15.30    1.30
   2  11  -5    5.00    0.70
   2  11  -5    5.70    0.80
   2  11  -5    7.00    0.80
  -2  11   5    6.30    0.80
   2  11  -5    6.10    0.70
  -2 -11   5    5.80    0.70
   2 -11  -5    5.50    0.80
   2 -11  -5    5.60    0.80
  -2  11   4    7.00    0.70
   2  11  -4    5.70    0.70
   2  11  -4    5.40    0.70
   2  11  -4    6.80    0.60
   2 -11  -4    5.30    0.70
  -2 -11   4    8.20    0.70
   2 -11  -4    6.60    0.70
  -2 -11   4    7.40    0.70
   2  11  -3   24.70    1.10
  -2  11   3   22.70    1.10
   2  11  -3   23.10    1.30
   2  11  -3   22.70    1.30
  -2 -11   3   25.00    0.90
   2 -11  -3   21.20    1.10
  -2 -11   3   22.70    1.10
  -2 -11   3   24.70    1.20
   2 -11  -3   22.80    1.10
   2  11  -2    8.20    0.60
   2  11  -2    7.10    0.60
   2  11  -2    6.20    0.70
  -2  11   2    6.70    0.50
   2  11  -2    8.30    0.80
   2 -11  -2    7.80    0.50
  -2 -11   2    8.20    0.60
   2 -11  -2    7.40    0.60
  -2 -11   2    7.30    0.50
  -2 -11   2    7.40    0.60
   2 -11  -2    8.10    0.60
  -2 -11   2    7.70    0.60
   2  11  -1  185.08    6.10
   2  11  -1  178.58    6.30
  -2  11   1  179.78    6.40
   2  11  -1  214.38    6.10
  -2  11   1  178.68    6.30
   2  11  -1  182.78    6.40
  -2  11   1  191.08    6.00
  -2 -11   1  180.98    6.20
   2 -11  -1  194.98    6.00
   2 -11  -1  189.48    6.00
  -2 -11   1  185.78    6.20
  -2 -11   1  177.88    6.20
  -2 -11   1  194.98    6.20
   2 -11  -1  184.58    6.00
  -2  11   0  187.68    6.40
   2  11   0  188.28    6.20
   2  11   0  183.68    6.40
   2  11   0  181.98    6.30
  -2  11   0  185.38    6.30
  -2 -11   0  195.68    6.20
  -2 -11   0  180.58    6.20
   2 -11   0  188.28    6.00
   2 -11   0  193.68    6.00
   2 -11   0  192.48    6.00
   2 -11   0  192.28    6.00
  -2 -11   0  180.88    6.20
  -2 -11   0  186.88    6.20
   2  11   1    3.00    0.40
   2  11   1    2.50    0.50
   2  11   1    3.10    0.50
  -2  11  -1    3.20    0.50
   2  11   1    3.60    0.50
  -2  11  -1    2.50    0.50
  -2 -11  -1    3.10    0.40
  -2 -11  -1    2.80    0.40
   2 -11   1    2.70    0.20
  -2 -11  -1    2.70    0.40
  -2 -11  -1    3.30    0.40
   2 -11   1    2.90    0.20
   2  11   2    0.50    0.30
   2  11   2    0.80    0.40
  -2  11  -2    0.20    0.30
  -2  11  -2    0.90    0.20
   2  11   2    1.10    0.40
  -2  11  -2    0.70    0.20
   2  11   2    1.10    0.40
  -2  11  -2    0.40    0.30
  -2 -11  -2    0.40    0.40
  -2 -11  -2    0.80    0.30
   2 -11   2    0.30    0.20
  -2 -11  -2    0.50    0.30
   2 -11   2    0.70    0.30
   2 -11   2    1.10    0.20
   2  11   3   57.59    2.40
  -2  11  -3   58.59    2.10
   2  11   3   55.49    2.30
  -2  11  -3   58.29    2.00
  -2  11  -3   54.59    2.30
  -2  11  -3   56.79    2.00
   2  11   3   54.29    2.30
  -2  11  -3   56.19    2.30
   2 -11   3   58.99    2.10
  -2 -11  -3   56.29    2.30
  -2 -11  -3   56.79    2.30
   2 -11   3   55.89    2.10
   2 -11   3   57.79    2.10
  -2 -11  -3   54.39    2.30
  -2  11  -4   52.49    2.20
  -2  11  -4   47.10    2.00
   2  11   4   54.69    2.40
  -2  11  -4   54.59    2.30
  -2 -11  -4   54.69    2.40
   2 -11   4   56.89    1.90
   2 -11   4   54.79    2.10
   2 -11   4   55.69    2.10
  -2 -11  -4   52.59    2.40
  -2 -11  -4   55.49    2.30
  -2  11  -5    2.00    0.50
  -2  11  -5    2.30    0.40
   2  11   5    2.30    0.70
  -2  11  -5    2.00    0.50
  -2 -11  -5    2.10    0.60
  -2 -11  -5    2.80    0.70
   2 -11   5    2.20    0.30
   2 -11   5    2.00    0.50
  -2  11  -6    1.60    0.50
   2  11   6    1.10    0.70
  -2  11  -6    0.80    0.50
  -2 -11  -6    1.50    0.80
  -2 -11  -6    1.70    0.70
  -2  11  -7    1.80    0.60
   2  11   7    1.50    0.80
  -2  11  -7    2.00    0.60
  -2 -11  -7    1.00    0.80
  -2 -11  -7    1.10    0.70
   2  11   8   -0.20    0.70
  -2  11  -8    0.60    0.50
  -2  11  -8    0.60    0.50
  -2 -11  -8   -0.20    0.80
  -2 -11  -8    1.50    0.80
  -2  11  -9    1.00    0.60
   2  11   9    0.50    0.80
  -2 -11  -9   -0.50    0.90
   2  11  10    6.20    1.40
  -2 -11 -10    3.40    1.30
   2  12 -10    1.10    0.70
   2  12 -10    1.10    0.80
  -2  12  10    1.10    1.00
   2 -12 -10    1.30    1.00
   2 -12 -10    1.40    1.00
   2  12  -9    2.30    0.90
  -2  12   9    2.10    0.90
   2  12  -9    2.40    0.80
   2 -12  -9    2.60    1.10
   2 -12  -9    2.20    1.00
   2  12  -8   36.40    2.10
  -2  12   8   38.80    2.20
   2  12  -8   39.20    2.20
   2 -12  -8   33.50    2.20
   2 -12  -8   40.50    2.40
   2  12  -7    4.30    0.80
   2  12  -7    4.80    0.80
  -2  12   7    5.70    1.00
   2 -12  -7    4.60    0.90
   2 -12  -7    4.00    0.90
   2  12  -6   36.60    1.90
   2  12  -6   34.60    1.90
   2  12  -6   36.00    1.70
  -2  12   6   34.70    1.90
   2 -12  -6   37.80    2.00
   2 -12  -6   38.10    2.00
   2  12  -5   53.89    2.40
   2  12  -5   55.29    2.20
  -2  12   5   53.59    2.30
   2  12  -5   48.70    2.30
   2 -12  -5   49.00    2.30
   2 -12  -5   54.59    2.30
  -2 -12   5   53.49    2.90
  -2  12   4    0.40    0.40
   2  12  -4    1.30    0.40
   2  12  -4    0.60    0.50
   2  12  -4    1.00    0.50
  -2 -12   4    0.80    0.40
  -2 -12   4    0.90    0.40
   2 -12  -4    1.70    0.50
   2 -12  -4    1.00    0.50
   2  12  -3   60.59    2.60
   2  12  -3   63.29    2.40
  -2  12   3   61.59    2.40
   2  12  -3   63.99    2.30
   2  12  -3   62.49    2.60
  -2 -12   3   66.39    2.40
   2 -12  -3   63.89    2.40
  -2 -12   3   66.19    2.40
   2 -12  -3   62.89    2.40
  -2 -12   3   63.59    2.20
   2  12  -2  154.88    5.70
   2  12  -2  170.98    5.40
   2  12  -2  162.88    5.70
  -2  12   2  164.68    5.40
   2  12  -2  159.08    5.40
  -2  12   2  162.78    5.70
   2 -12  -2  156.48    5.40
   2 -12  -2  162.58    5.30
  -2 -12   2  168.48    5.50
   2 -12  -2  160.18    5.40
  -2 -12   2  159.88    5.50
  -2 -12   2  178.58    5.50
   2  12  -1   59.69    2.40
  -2  12   1   61.69    2.10
   2  12  -1   60.89    2.20
  -2  12   1   60.29    2.50
  -2  12   1   56.99    2.40
   2  12  -1   62.39    2.50
  -2 -12   1   57.69    2.20
   2 -12  -1   63.99    2.10
   2 -12  -1   59.29    2.00
   2 -12  -1   62.49    2.10
  -2 -12   1   66.29    2.30
  -2 -12   1   60.19    2.30
  -2 -12   1   61.89    2.30
  -2  12   0   43.60    1.90
  -2  12   0   43.20    1.90
   2  12   0   44.20    2.00
   2  12   0   41.80    1.90
   2  12   0   48.20    1.80
   2 -12   0   45.20    1.50
  -2 -12   0   43.90    1.80
   2 -12   0   45.10    1.50
  -2 -12   0   44.70    1.80
  -2 -12   0   46.80    1.80
  -2 -12   0   47.10    1.80
   2 -12   0   44.00    1.50
   2 -12   0   45.20    1.50
   2  12   1   -0.10    0.30
   2  12   1    0.10    0.30
   2  12   1    0.10    0.30
   2  12   1    0.20    0.40
  -2  12  -1    0.40    0.40
  -2  12  -1   -0.60    0.30
   2 -12   1   -0.10    0.10
   2 -12   1    0.20    0.10
  -2 -12  -1    0.30    0.30
  -2 -12  -1    0.10    0.30
  -2 -12  -1   -0.10    0.30
  -2 -12  -1    0.00    0.20
   2 -12   1    0.20    0.10
  -2  12  -2    4.20    0.30
   2  12   2    3.50    0.60
   2  12   2    5.50    0.60
   2  12   2    5.00    0.70
  -2  12  -2    4.80    0.30
   2  12   2    5.40    0.60
  -2  12  -2    4.70    0.60
  -2  12  -2    4.10    0.60
  -2  12  -2    5.20    0.30
   2 -12   2    4.80    0.40
  -2 -12  -2    4.60    0.50
   2 -12   2    4.90    0.40
  -2 -12  -2    4.00    0.50
  -2 -12  -2    4.30    0.60
   2 -12   2    5.10    0.50
   2  12   3    0.10    0.30
   2  12   3    0.40    0.50
   2  12   3    0.20    0.40
  -2  12  -3   -0.30    0.30
  -2  12  -3    0.60    0.20
  -2  12  -3   -0.10    0.20
  -2  12  -3    0.60    0.40
  -2  12  -3    0.40    0.20
  -2 -12  -3   -0.10    0.40
  -2 -12  -3   -0.60    0.40
   2 -12   3    0.10    0.30
   2 -12   3    0.30    0.30
  -2 -12  -3    0.00    0.40
   2 -12   3    0.70    0.30
  -2  12  -4   14.50    1.00
   2  12   4   12.80    1.00
  -2  12  -4   13.90    1.00
  -2 -12  -4   13.50    1.10
   2 -12   4   12.70    0.70
   2 -12   4   13.30    0.90
  -2 -12  -4   13.50    1.10
  -2  12  -5   10.60    1.00
  -2  12  -5   10.90    1.00
   2  12   5   11.00    1.20
  -2 -12  -5    8.60    1.00
   2 -12   5   10.60    1.10
  -2 -12  -5    8.20    1.00
  -2  12  -6   -0.20    0.40
  -2  12  -6    0.00    0.50
   2  12   6    0.70    0.60
  -2 -12  -6    1.10    0.60
  -2 -12  -6   -0.40    0.60
  -2  12  -7    5.90    0.80
   2  12   7    5.20    1.00
  -2  12  -7    6.10    0.80
  -2 -12  -7    5.00    1.00
  -2 -12  -7    7.10    1.20
   2  12   8    5.20    1.10
  -2  12  -8    3.90    0.80
  -2  12  -8    3.10    0.70
  -2 -12  -8    3.00    1.00
  -2 -12  -8    6.10    1.20
   2  12   9   -0.10    0.90
  -2  12  -9    0.00    0.60
  -2 -12  -9   -0.40    0.90
  -2 -12  -9   -0.40    0.90
   2  12  10    2.60    1.10
  -2 -12 -10    2.70    1.30
  -2  13  10    2.30    1.00
   2  13 -10    2.40    0.90
   2  13 -10    2.00    0.80
   2 -13 -10    2.80    1.10
   2 -13 -10    1.80    1.00
   2  13  -9    3.50    0.90
  -2  13   9    5.10    1.20
   2  13  -9    3.40    0.90
   2 -13  -9    2.50    1.00
   2 -13  -9    3.10    1.10
   2  13  -8   -0.40    0.60
   2  13  -8    0.20    0.60
  -2  13   8    0.80    0.80
   2 -13  -8    0.60    0.80
   2 -13  -8    0.50    0.70
   2  13  -7    2.70    0.80
   2  13  -7    2.20    0.70
  -2  13   7    1.70    0.70
   2 -13  -7    1.50    0.70
   2 -13  -7    3.00    0.80
   2  13  -6    1.80    0.70
  -2  13   6    2.70    0.70
   2  13  -6    2.20    0.70
   2 -13  -6    1.00    0.60
   2 -13  -6    1.50    0.70
   2  13  -5   11.60    0.90
   2  13  -5   10.40    1.10
   2  13  -5   10.20    1.10
  -2  13   5   11.50    1.00
   2 -13  -5   13.00    1.10
   2 -13  -5   12.90    1.10
   2  13  -4   81.79    3.30
   2  13  -4   79.39    3.20
  -2  13   4   80.19    3.10
   2  13  -4   80.99    3.00
   2 -13  -4   74.49    3.10
  -2 -13   4   85.09    2.60
   2 -13  -4   79.39    3.10
  -2 -13   4   84.29    3.10
   2  13  -3   13.10    1.00
   2  13  -3   13.00    0.80
   2  13  -3   14.60    0.80
  -2  13   3   13.70    0.80
   2  13  -3   11.50    1.00
  -2 -13   3   12.70    0.90
  -2 -13   3   14.30    0.70
   2 -13  -3   12.70    0.90
  -2 -13   3   15.30    0.90
   2 -13  -3   13.70    0.90
  -2 -13   3   15.30    0.90
   2  13  -2   20.60    1.00
   2  13  -2   20.70    1.30
  -2  13   2   22.10    0.90
  -2  13   2   20.10    1.30
   2  13  -2   20.40    1.20
   2  13  -2   19.20    1.00
  -2 -13   2   20.10    1.00
   2 -13  -2   22.50    0.90
   2 -13  -2   20.30    1.00
  -2 -13   2   23.90    1.10
   2 -13  -2   21.00    1.00
  -2 -13   2   19.40    1.00
  -2 -13   2   20.60    1.10
  -2  13   1   19.90    1.20
  -2  13   1   18.90    0.80
   2  13  -1   18.90    1.20
  -2  13   1   18.30    1.20
   2  13  -1   17.70    1.10
   2  13  -1   19.20    0.90
  -2 -13   1   17.00    1.00
  -2 -13   1   20.00    1.00
   2 -13  -1   20.00    0.80
  -2 -13   1   20.00    1.00
   2 -13  -1   18.80    0.80
  -2 -13   1   20.30    1.00
   2 -13  -1   19.80    0.70
  -2  13   0   34.90    1.70
   2  13   0   33.60    1.40
   2  13   0   32.70    1.60
   2  13   0   35.20    1.70
  -2  13   0   30.50    1.60
  -2 -13   0   33.80    1.50
  -2 -13   0   33.50    1.50
   2 -13   0   33.70    1.20
   2 -13   0   34.80    1.20
  -2 -13   0   35.90    1.50
  -2 -13   0   35.30    1.50
   2 -13   0   35.30    1.20
   2 -13   0   36.00    1.20
  -2  13  -1    4.50    0.60
   2  13   1    8.20    0.80
  -2  13  -1    5.20    0.70
   2  13   1    5.60    0.60
   2  13   1    5.10    0.50
   2  13   1    4.50    0.70
  -2 -13  -1    6.50    0.60
   2 -13   1    5.00    0.30
   2 -13   1    5.20    0.30
   2 -13   1    5.00    0.30
  -2 -13  -1    4.50    0.50
  -2 -13  -1    5.50    0.60
  -2 -13  -1    4.80    0.60
  -2  13  -2   61.59    2.10
  -2  13  -2   66.49    2.20
  -2  13  -2   61.49    2.60
  -2  13  -2   67.59    2.70
   2  13   2   65.99    2.60
   2  13   2   67.39    2.80
   2  13   2   65.89    2.70
  -2  13  -2   66.79    2.20
   2  13   2   70.89    2.60
   2 -13   2   68.29    2.30
  -2 -13  -2   64.99    2.60
  -2 -13  -2   65.09    2.60
   2 -13   2   64.99    2.30
  -2 -13  -2   68.99    2.60
  -2  13  -3    5.50    0.40
   2  13   3    5.70    0.80
  -2  13  -3    5.20    0.40
  -2  13  -3    5.20    0.70
  -2  13  -3    5.20    0.70
  -2  13  -3    6.00    0.30
   2  13   3    6.00    0.80
   2  13   3    4.80    0.70
   2 -13   3    5.20    0.50
  -2 -13  -3    5.70    0.70
  -2 -13  -3    6.40    0.80
   2 -13   3    6.20    0.50
  -2 -13  -3    4.80    0.70
   2 -13   3    6.20    0.60
   2  13   4    0.40    0.50
  -2  13  -4    0.10    0.40
  -2  13  -4    1.40    0.50
   2 -13   4    0.50    0.30
   2 -13   4    1.00    0.40
  -2 -13  -4    0.70    0.60
  -2 -13  -4   -0.30    0.50
  -2  13  -5   22.20    1.40
   2  13   5   22.70    1.50
  -2  13  -5   21.60    1.30
  -2 -13  -5   20.90    1.40
  -2 -13  -5   18.70    1.40
  -2  13  -6    0.30    0.60
   2  13   6   -0.90    0.60
  -2  13  -6    0.90    0.50
  -2 -13  -6   -0.50    0.60
  -2 -13  -6   -1.10    0.50
  -2  13  -7    7.30    0.90
   2  13   7    7.30    1.20
  -2  13  -7    5.70    0.90
  -2 -13  -7    5.00    1.10
  -2 -13  -7    6.30    1.10
   2  13   8    0.70    0.80
  -2  13  -8    0.00    0.50
  -2  13  -8    0.20    0.60
  -2 -13  -8    1.00    0.90
  -2 -13  -8    0.80    0.80
  -2  13  -9   -0.50    0.60
   2  13   9    1.40    0.90
  -2 -13  -9   -2.70    0.70
  -2 -13  -9    1.00    1.00
   2  14 -10    2.20    0.90
  -2  14  10    2.10    1.00
   2  14 -10    1.00    0.80
   2 -14 -10    0.70    1.00
   2 -14 -10    0.60    0.90
   2  14  -9    1.20    0.70
   2  14  -9    1.80    0.80
  -2  14   9    2.50    0.90
   2 -14  -9    3.10    1.00
   2 -14  -9    1.80    1.00
  -2  14   8    7.50    1.20
   2  14  -8    5.60    1.00
   2  14  -8    8.10    1.10
   2 -14  -8    6.80    1.20
   2 -14  -8   10.40    1.30
   2  14  -7   12.20    1.40
   2  14  -7   12.10    1.30
  -2  14   7   11.40    1.30
   2 -14  -7   15.70    1.50
   2 -14  -7   11.70    1.30
   2  14  -6   42.40    2.20
   2  14  -6   40.80    2.20
  -2  14   6   35.60    2.00
   2 -14  -6   39.60    2.10
   2 -14  -6   46.60    2.20
   2  14  -5    1.40    0.60
  -2  14   5    0.50    0.60
   2  14  -5    1.10    0.60
   2 -14  -5    1.60    0.60
   2 -14  -5    1.10    0.60
   2  14  -4   44.30    1.90
  -2  14   4   49.10    2.00
   2  14  -4   45.50    2.20
   2  14  -4   49.20    2.30
   2 -14  -4   49.90    2.10
  -2 -14   4   49.70    2.10
   2 -14  -4   47.60    2.10
   2  14  -3    4.50    0.50
   2  14  -3    4.40    0.50
  -2  14   3    5.20    0.60
   2  14  -3    4.00    0.70
   2  14  -3    3.80    0.70
  -2 -14   3    4.20    0.60
  -2 -14   3    5.00    0.60
   2 -14  -3    5.20    0.60
   2 -14  -3    5.20    0.60
  -2  14   2   36.10    1.40
   2  14  -2   36.30    1.50
  -2  14   2   34.50    1.80
   2  14  -2   34.60    1.80
   2  14  -2   35.40    1.80
   2 -14  -2   37.30    1.50
  -2 -14   2   37.40    1.60
   2 -14  -2   39.80    1.40
   2 -14  -2   33.90    1.50
  -2 -14   2   39.60    1.60
  -2 -14   2   35.90    1.50
  -2 -14   2   35.30    1.60
  -2  14   1   12.10    1.00
  -2  14   1   13.60    0.60
   2  14  -1   12.00    1.00
   2  14  -1   12.50    1.00
  -2  14   1   12.90    1.10
   2  14  -1   12.50    0.70
  -2 -14   1   13.60    0.80
  -2 -14   1   11.90    0.80
   2 -14  -1   12.60    0.70
   2 -14  -1   12.60    0.60
   2 -14  -1   12.50    0.70
  -2 -14   1   14.00    0.80
  -2 -14   1   12.90    0.80
   2 -14  -1   13.30    0.60
   2  14   0    3.70    0.60
   2  14   0    4.30    0.70
   2  14   0    4.00    0.50
  -2  14   0    3.40    0.60
  -2  14   0    3.70    0.60
  -2 -14   0    3.90    0.50
   2 -14   0    4.10    0.30
   2 -14   0    4.30    0.30
  -2 -14   0    3.80    0.50
   2 -14   0    4.10    0.30
  -2 -14   0    3.80    0.50
   2 -14   0    3.90    0.30
  -2 -14   0    4.00    0.50
   2  14   1    0.40    0.50
   2  14   1   -0.20    0.30
  -2  14  -1    0.10    0.40
   2  14   1   -0.20    0.40
   2  14   1    0.50    0.30
  -2  14  -1    0.20    0.40
   2 -14   1    0.30    0.20
  -2 -14  -1    0.30    0.30
   2 -14   1    0.20    0.10
  -2 -14  -1    0.20    0.30
   2 -14   1    0.70    0.20
  -2 -14  -1    0.80    0.40
  -2 -14  -1    0.40    0.30
   2 -14   1    0.30    0.10
   2  14   2   26.40    1.30
  -2  14  -2   26.10    1.40
  -2  14  -2   25.60    0.90
   2  14   2   24.80    1.50
   2  14   2   27.50    1.40
   2  14   2   25.20    1.50
  -2  14  -2   24.30    1.40
   2 -14   2   27.60    1.00
   2 -14   2   25.20    1.10
  -2 -14  -2   26.50    1.30
  -2 -14  -2   24.40    1.30
  -2 -14  -2   26.20    1.40
   2  14   3  131.99    4.90
   2  14   3  130.59    4.70
   2  14   3  127.29    4.70
  -2  14  -3  129.59    4.80
  -2  14  -3  134.39    4.80
   2 -14   3  129.89    4.40
  -2 -14  -3  131.49    4.70
  -2 -14  -3  128.79    4.70
   2 -14   3  134.19    4.50
   2  14   4    7.10    0.90
  -2  14  -4    7.60    0.90
  -2  14  -4    9.40    1.00
  -2 -14  -4    6.50    0.90
   2 -14   4    8.30    0.60
  -2 -14  -4    6.60    0.90
   2 -14   4    8.10    0.70
   2  14   5    0.20    0.50
  -2  14  -5    0.70    0.50
  -2  14  -5    0.10    0.50
  -2 -14  -5    0.00    0.60
  -2 -14  -5   -0.40    0.50
   2  14   6   11.40    1.30
  -2  14  -6    9.90    1.10
  -2  14  -6   10.90    1.10
  -2 -14  -6   11.40    1.30
  -2 -14  -6   10.10    1.30
   2  14   7    0.30    0.70
  -2  14  -7   -0.70    0.50
  -2  14  -7    0.00    0.50
  -2 -14  -7   -0.40    0.70
  -2 -14  -7   -0.20    0.70
  -2  14  -8    0.90    0.70
  -2  14  -8    0.90    0.70
   2  14   8    2.20    1.00
  -2 -14  -8    1.30    0.90
  -2 -14  -8   -1.30    0.80
   2  14   9    2.20    1.00
  -2  14  -9   -0.20    0.70
  -2 -14  -9   -0.60    0.90
  -2 -14  -9    0.70    1.00
  -2  15   9    1.80    0.90
   2  15  -9    0.90    0.80
   2  15  -9    0.40    0.80
   2 -15  -9    0.60    0.80
   2 -15  -9    3.10    1.10
  -2  15   8    6.90    1.20
   2  15  -8    6.90    1.10
   2  15  -8    3.60    1.00
   2 -15  -8    4.50    1.10
   2 -15  -8    5.20    1.10
   2  15  -7   10.20    1.20
  -2  15   7    7.90    1.10
   2  15  -7    8.20    1.20
   2 -15  -7    8.10    1.20
   2 -15  -7    8.30    1.20
   2  15  -6    2.10    0.70
   2  15  -6    1.80    0.70
  -2  15   6    1.30    0.60
   2 -15  -6    2.40    0.80
   2 -15  -6    2.20    0.70
   2  15  -5    9.10    1.10
   2  15  -5   11.40    1.20
  -2  15   5   12.00    1.10
   2 -15  -5   10.60    1.10
   2 -15  -5   10.50    1.10
   2  15  -4    7.70    1.00
   2  15  -4    7.60    0.70
   2  15  -4    8.30    1.00
  -2  15   4    8.00    0.80
   2 -15  -4    8.00    0.80
  -2 -15   4    8.20    0.80
   2 -15  -4    9.10    0.90
   2  15  -3   35.20    1.80
  -2  15   3   33.90    1.50
   2  15  -3   32.00    1.80
   2  15  -3   31.60    1.80
   2  15  -3   31.20    1.40
  -2 -15   3   32.60    1.50
   2 -15  -3   32.50    1.50
  -2 -15   3   29.90    1.50
   2 -15  -3   32.70    1.50
   2  15  -2   10.30    1.00
   2  15  -2   11.20    1.10
  -2  15   2   12.20    1.10
  -2  15   2   12.00    0.70
   2  15  -2   11.90    0.70
  -2 -15   2   11.90    0.80
  -2 -15   2   11.10    0.80
  -2 -15   2   10.80    0.80
   2 -15  -2   12.10    0.80
   2 -15  -2   10.70    0.70
   2  15  -1    0.70    0.30
   2  15  -1    1.00    0.50
  -2  15   1    1.80    0.20
  -2  15   1    0.90    0.50
  -2  15   1    0.50    0.50
   2  15  -1    1.10    0.50
  -2 -15   1    1.00    0.40
   2 -15  -1    1.00    0.30
  -2 -15   1    1.50    0.40
   2 -15  -1    1.00    0.30
   2 -15  -1    0.90    0.30
   2 -15  -1    1.20    0.20
  -2 -15   1    1.70    0.40
   2  15   0   41.90    1.70
   2  15   0   43.20    1.70
   2  15   0   41.70    2.00
   2  15   0   41.90    2.00
  -2  15   0   38.30    1.90
  -2  15   0   39.50    1.90
   2 -15   0   39.10    1.50
  -2 -15   0   41.00    1.70
  -2 -15   0   40.60    1.70
   2 -15   0   39.80    1.50
  -2 -15   0   42.90    1.70
   2 -15   0   37.10    1.40
   2 -15   0   41.70    1.40
   2  15   1    1.90    0.60
   2  15   1    3.20    0.70
  -2  15  -1    2.40    0.60
   2  15   1    2.70    0.50
   2  15   1    2.40    0.40
  -2  15  -1    2.50    0.60
  -2 -15  -1    1.80    0.50
   2 -15   1    2.80    0.20
   2 -15   1    2.40    0.30
   2 -15   1    2.50    0.20
   2 -15   1    2.40    0.30
  -2 -15  -1    2.10    0.50
  -2 -15  -1    2.10    0.40
   2  15   2    1.30    0.40
  -2  15  -2    0.80    0.50
  -2  15  -2    0.60    0.50
   2  15   2    1.40    0.60
   2  15   2    1.60    0.40
   2  15   2    0.50    0.50
   2 -15   2    1.20    0.20
  -2 -15  -2    1.10    0.50
   2 -15   2    1.50    0.30
   2 -15   2    1.40    0.30
  -2 -15  -2    0.90    0.40
  -2 -15  -2    1.60    0.40
   2  15   3    0.50    0.50
  -2  15  -3    0.30    0.20
   2  15   3   -0.20    0.40
  -2  15  -3    0.70    0.50
   2  15   3    0.70    0.50
  -2  15  -3   -0.10    0.40
   2 -15   3    0.50    0.40
  -2 -15  -3    0.00    0.50
  -2 -15  -3   -0.30    0.40
   2 -15   3    0.50    0.30
  -2  15  -4   18.80    1.30
   2  15   4   17.10    1.20
  -2  15  -4   19.10    1.30
  -2 -15  -4   17.90    1.30
  -2 -15  -4   17.20    1.30
   2 -15   4   17.30    1.00
  -2  15  -5    0.20    0.50
  -2  15  -5   -0.50    0.50
   2  15   5   -0.60    0.50
  -2 -15  -5   -0.40    0.60
  -2 -15  -5   -0.20    0.50
  -2  15  -6    0.50    0.60
  -2  15  -6    0.10    0.50
   2  15   6    0.00    0.60
  -2 -15  -6    0.70    0.70
  -2 -15  -6    1.00    0.80
  -2  15  -7    4.40    0.90
  -2  15  -7    2.80    0.80
   2  15   7    5.80    1.10
  -2 -15  -7    6.00    1.10
  -2 -15  -7    5.10    1.10
  -2  15  -8    1.30    0.70
   2  15   8    0.00    0.70
  -2 -15  -8   -1.00    0.70
  -2 -15  -8    0.90    0.90
  -2  15  -9    0.90    0.80
   2  15   9    0.50    0.80
  -2 -15  -9    0.80    0.90
  -2 -15  -9   -1.20    0.80
   2  16  -9    4.20    1.00
   2  16  -9    7.30    1.20
  -2  16   9    5.90    1.20
   2 -16  -9    6.50    1.30
   2 -16  -9    6.90    1.30
   2  16  -8    0.90    0.70
   2  16  -8    0.50    0.70
  -2  16   8    0.30    0.70
   2 -16  -8    1.20    0.90
   2 -16  -8    0.10    0.70
   2  16  -7    1.20    0.70
  -2  16   7    0.40    0.70
   2  16  -7    1.20    0.70
   2 -16  -7    1.30    0.70
   2 -16  -7    0.90    0.80
  -2  16   6   10.70    1.10
   2  16  -6    8.40    1.10
   2  16  -6    9.20    1.20
   2 -16  -6   11.50    1.20
   2 -16  -6   11.50    1.20
  -2  16   5    3.80    0.70
   2  16  -5    4.50    0.90
   2  16  -5    3.30    0.80
   2 -16  -5    3.70    0.80
   2 -16  -5    6.10    0.90
   2  16  -4   71.89    3.10
   2  16  -4   69.99    3.10
   2  16  -4   70.59    2.70
  -2  16   4   70.89    2.80
   2 -16  -4   70.69    2.90
   2 -16  -4   68.79    2.80
  -2 -16   4   69.69    2.80
   2  16  -3   32.80    1.40
  -2  16   3   31.60    1.40
   2  16  -3   29.80    1.80
   2  16  -3   31.30    1.80
   2 -16  -3   32.50    1.50
  -2 -16   3   28.10    1.50
  -2 -16   3   29.30    1.50
  -2 -16   3   29.70    1.50
   2 -16  -3   29.50    1.50
  -2  16   2   12.10    0.70
  -2  16   2   11.90    1.20
   2  16  -2   10.60    1.10
   2  16  -2   12.10    1.20
   2  16  -2   11.90    0.80
  -2 -16   2    9.90    0.80
  -2 -16   2   11.50    0.80
   2 -16  -2   10.30    0.80
   2 -16  -2   10.70    0.80
  -2 -16   2   10.50    0.80
   2 -16  -2   11.00    0.70
   2  16  -1    0.60    0.30
  -2  16   1    0.30    0.50
   2  16  -1    0.70    0.50
  -2  16   1    0.40    0.50
   2  16  -1    0.70    0.50
  -2  16   1    0.80    0.20
   2 -16  -1    0.60    0.30
   2 -16  -1    0.50    0.30
   2 -16  -1    0.50    0.30
  -2 -16   1    0.20    0.30
  -2 -16   1    0.70    0.30
  -2 -16   1    0.90    0.40
  -2  16   0   -0.20    0.40
   2  16   0   -0.40    0.40
   2  16   0    0.00    0.30
   2  16   0   -0.30    0.30
  -2  16   0   -0.10    0.50
   2  16   0   -0.20    0.50
   2 -16   0    0.30    0.20
   2 -16   0    0.10    0.20
   2 -16   0    0.10    0.20
  -2 -16   0   -0.40    0.30
  -2 -16   0    0.30    0.40
   2 -16   0    0.00    0.20
  -2 -16   0   -0.70    0.30
   2  16   1    7.00    1.00
  -2  16  -1    6.90    0.90
   2  16   1    6.70    0.70
   2  16   1    5.60    0.80
   2  16   1    7.60    0.70
  -2  16  -1    5.40    0.80
   2 -16   1    6.80    0.50
   2 -16   1    6.90    0.40
  -2 -16  -1    7.50    0.80
  -2 -16  -1    7.10    0.70
   2 -16   1    6.90    0.40
  -2 -16  -1    6.70    0.70
   2 -16   1    7.00    0.50
   2  16   2    5.10    0.80
   2  16   2    5.60    0.90
  -2  16  -2    3.70    0.70
   2  16   2    5.20    0.60
  -2  16  -2    3.00    0.70
   2  16   2    4.50    0.70
  -2 -16  -2    5.80    0.70
   2 -16   2    4.70    0.40
  -2 -16  -2    3.20    0.60
   2 -16   2    4.90    0.40
   2  16   3    7.50    1.00
  -2  16  -3   10.20    1.10
  -2  16  -3    7.20    0.90
   2  16   3    8.50    0.90
   2  16   3    7.40    0.80
  -2 -16  -3    7.80    0.90
   2 -16   3    8.70    0.80
   2 -16   3    8.00    0.70
  -2 -16  -3    8.40    1.00
  -2  16  -4   11.20    1.20
   2  16   4   13.30    1.20
  -2  16  -4   14.00    1.30
  -2 -16  -4   12.80    1.20
   2 -16   4   12.10    0.90
  -2 -16  -4   13.20    1.20
  -2  16  -5   -0.50    0.50
   2  16   5    1.00    0.60
  -2  16  -5    0.20    0.60
  -2 -16  -5    0.90    0.70
  -2 -16  -5    0.60    0.60
  -2  16  -6    5.60    1.00
   2  16   6    7.70    1.10
  -2  16  -6    4.70    0.90
  -2 -16  -6    4.90    1.10
  -2 -16  -6    4.60    1.00
   2  16   7    4.20    1.00
  -2  16  -7    4.40    1.00
  -2  16  -7    2.90    0.80
  -2 -16  -7    3.70    1.00
  -2 -16  -7    1.70    0.90
   2  16   8   10.40    1.50
  -2  16  -8   10.00    1.30
  -2 -16  -8   11.20    1.70
  -2 -16  -8   15.60    1.80
   2  16   9    0.70    0.90
  -2  16  -9    0.20    0.70
  -2 -16  -9    0.00    1.10
  -2 -16  -9   -1.00    0.80
  -2  17   9    2.10    0.90
   2  17  -9    3.00    0.90
   2  17  -9    1.40    0.80
   2 -17  -9    3.40    1.10
   2 -17  -9    2.20    1.00
  -2  17   8    0.20    0.70
   2  17  -8   -0.20    0.70
   2  17  -8    0.50    0.70
   2 -17  -8    0.00    0.80
   2 -17  -8   -0.20    0.70
  -2  17   7    3.10    0.80
   2  17  -7    3.30    1.00
   2  17  -7    3.20    0.90
   2 -17  -7    2.10    0.80
   2 -17  -7    2.80    0.90
  -2  17   6    1.10    0.60
   2  17  -6    2.90    0.80
   2  17  -6    1.60    0.70
   2 -17  -6    2.50    0.80
   2 -17  -6    2.50    0.80
  -2  17   5   -0.20    0.50
   2  17  -5    0.50    0.60
   2  17  -5    1.00    0.70
   2  17  -5    0.00    0.40
   2 -17  -5    0.10    0.50
   2 -17  -5    0.30    0.60
  -2 -17   5   -0.30    0.50
  -2  17   4    0.60    0.40
   2  17  -4    1.10    0.70
   2  17  -4   -0.70    0.50
   2  17  -4   -0.10    0.30
   2 -17  -4    0.60    0.50
  -2 -17   4    0.70    0.50
   2 -17  -4    0.20    0.50
   2  17  -3   36.50    2.10
   2  17  -3   37.70    1.60
  -2  17   3   39.50    1.60
   2  17  -3   38.20    2.00
   2 -17  -3   39.20    1.80
   2 -17  -3   37.80    1.70
  -2 -17   3   36.70    1.80
  -2 -17   3   38.20    1.70
  -2  17   2   17.10    0.90
  -2  17   2   15.20    1.40
   2  17  -2   16.30    0.90
   2  17  -2   15.50    1.30
   2  17  -2   13.90    1.30
  -2 -17   2   15.70    1.00
  -2 -17   2   15.00    1.00
  -2 -17   2   16.00    1.00
   2 -17  -2   15.40    0.90
   2 -17  -2   14.30    0.90
   2 -17  -2   14.90    0.90
   2  17  -1   13.50    0.80
  -2  17   1   13.60    1.30
  -2  17   1   12.80    1.20
   2  17  -1   12.30    1.20
   2  17  -1   13.30    1.30
   2 -17  -1   14.00    0.80
  -2 -17   1   13.50    0.90
   2 -17  -1   11.70    0.70
  -2 -17   1   12.70    0.90
   2 -17  -1   12.90    0.80
  -2 -17   1   14.70    0.90
  -2  17   0    2.90    0.70
   2  17   0    2.70    0.70
   2  17   0    3.40    0.50
   2  17   0    3.30    0.50
   2  17   0    2.70    0.70
  -2  17   0    2.20    0.70
   2 -17   0    4.00    0.30
   2 -17   0    3.20    0.40
  -2 -17   0    3.50    0.60
  -2 -17   0    2.70    0.50
   2 -17   0    3.90    0.40
  -2 -17   0    3.70    0.60
   2  17   1   77.29    2.90
   2  17   1   80.09    2.90
   2  17   1   75.59    3.30
   2  17   1   77.09    3.20
  -2  17  -1   78.19    3.20
  -2  17  -1   78.99    3.30
  -2 -17  -1   77.49    2.90
   2 -17   1   68.39    2.50
  -2 -17  -1   82.49    3.00
   2 -17   1   75.69    2.60
   2 -17   1   74.59    2.60
  -2  17  -2    7.30    0.90
   2  17   2    7.70    1.00
   2  17   2    6.40    1.00
   2  17   2    7.60    0.80
  -2  17  -2    6.00    0.90
   2  17   2    6.90    0.80
  -2 -17  -2    6.50    0.80
  -2 -17  -2    6.50    0.80
   2 -17   2    6.50    0.50
   2 -17   2    6.20    0.50
   2 -17   2    7.00    0.40
   2  17   3   26.70    1.80
  -2  17  -3   23.60    1.50
  -2  17  -3   24.00    1.60
   2  17   3   25.30    1.40
   2 -17   3   25.20    1.30
  -2 -17  -3   25.30    1.50
  -2 -17  -3   23.00    1.50
   2 -17   3   23.20    1.20
  -2  17  -4   -0.40    0.50
  -2  17  -4    0.00    0.50
   2  17   4    0.20    0.60
  -2 -17  -4    0.10    0.60
  -2 -17  -4    0.90    0.60
   2  17   5   13.30    1.40
  -2  17  -5   11.70    1.30
  -2  17  -5   12.00    1.20
  -2 -17  -5   12.90    1.40
  -2 -17  -5   12.40    1.30
   2  17   6    2.00    0.80
  -2  17  -6    1.20    0.70
  -2  17  -6    0.30    0.60
  -2 -17  -6    0.00    0.70
  -2 -17  -6    0.20    0.70
  -2  17  -7    5.40    1.00
  -2  17  -7    5.00    1.00
   2  17   7    6.70    1.30
  -2 -17  -7    5.20    1.10
  -2 -17  -7    4.40    1.20
  -2  17  -8    2.90    0.90
   2  17   8    3.20    1.00
  -2 -17  -8    5.10    1.20
  -2 -17  -8    6.90    1.30
   2  18  -8    0.10    0.70
  -2  18   8    1.40    0.80
   2  18  -8   -0.40    0.80
   2 -18  -8   -0.10    0.80
   2 -18  -8    1.50    0.90
  -2  18   7    0.90    0.70
   2  18  -7   -0.10    0.60
   2  18  -7   -0.20    0.70
   2 -18  -7   -0.50    0.70
   2 -18  -7    0.00    0.70
  -2  18   6    0.20    0.50
   2  18  -6    1.00    0.70
   2  18  -6    1.50    0.80
   2 -18  -6    1.00    0.70
   2 -18  -6    0.40    0.70
   2  18  -5    6.60    1.00
  -2  18   5    7.70    0.90
   2  18  -5    6.90    1.20
   2 -18  -5    7.20    1.00
  -2 -18   5    5.80    0.80
   2 -18  -5    6.20    0.90
   2  18  -4    1.30    0.70
  -2  18   4    3.20    0.70
   2  18  -4    1.20    0.70
  -2 -18   4    2.60    0.60
   2 -18  -4    1.50    0.60
   2 -18  -4    2.20    0.60
   2  18  -3   19.30    1.00
   2  18  -3   18.10    1.40
   2  18  -3   17.90    1.50
   2 -18  -3   18.10    1.10
  -2 -18   3   17.90    1.10
  -2 -18   3   18.20    1.10
   2 -18  -3   16.60    1.20
  -2  18   2   22.40    1.60
   2  18  -2   20.40    1.10
   2  18  -2   18.60    1.50
   2  18  -2   18.50    1.40
  -2 -18   2   19.80    1.20
   2 -18  -2   21.50    1.10
  -2 -18   2   22.20    1.20
   2 -18  -2   21.10    1.10
   2 -18  -2   22.00    1.10
  -2  18   1   24.60    1.60
   2  18  -1   24.80    1.20
   2  18  -1   23.60    1.20
   2  18  -1   23.30    1.60
   2  18  -1   24.90    1.60
  -2  18   1   26.90    1.60
  -2 -18   1   23.10    1.30
  -2 -18   1   24.40    1.30
   2 -18  -1   22.70    1.10
   2 -18  -1   25.00    1.10
   2 -18  -1   27.50    1.10
   2  18   0    0.50    0.60
   2  18   0    0.20    0.30
   2  18   0    0.20    0.60
  -2  18   0    0.20    0.60
   2  18   0    0.40    0.40
  -2  18   0   -0.40    0.50
  -2 -18   0    0.80    0.40
   2 -18   0    0.40    0.20
   2 -18   0    0.50    0.20
  -2 -18   0    1.00    0.40
   2 -18   0    0.30    0.30
   2  18   1    2.70    0.70
   2  18   1    2.30    0.50
   2  18   1    2.30    0.50
  -2  18  -1    1.90    0.70
  -2  18  -1    1.40    0.60
   2  18   1    2.30    0.70
   2 -18   1    2.90    0.40
  -2 -18  -1    1.60    0.50
   2 -18   1    2.50    0.40
  -2 -18  -1    2.10    0.60
   2 -18   1    2.90    0.20
   2  18   2    3.40    0.60
   2  18   2    3.50    0.90
   2  18   2    3.40    0.80
   2  18   2    2.90    0.60
  -2  18  -2    3.10    0.80
  -2  18  -2    2.00    0.70
  -2 -18  -2    1.70    0.60
  -2 -18  -2    2.40    0.60
   2 -18   2    2.70    0.40
   2 -18   2    2.40    0.40
   2 -18   2    3.10    0.30
  -2  18  -3    0.10    0.60
   2  18   3    0.80    0.50
  -2  18  -3   -0.10    0.50
   2  18   3    0.50    0.70
  -2 -18  -3   -0.60    0.50
   2 -18   3    0.40    0.30
   2 -18   3    0.00    0.20
  -2 -18  -3    0.20    0.50
  -2  18  -4    0.30    0.70
   2  18   4    1.80    0.60
  -2  18  -4    0.60    0.70
  -2 -18  -4    0.90    0.70
  -2 -18  -4   -0.10    0.60
  -2  18  -5    5.30    0.90
   2  18   5    5.40    0.90
  -2  18  -5    5.10    0.90
  -2 -18  -5    5.00    1.00
  -2 -18  -5    5.30    1.00
  -2  18  -6    2.60    0.80
  -2  18  -6    2.50    0.80
   2  18   6    3.10    0.90
  -2 -18  -6    2.40    0.90
  -2 -18  -6    2.00    0.90
  -2  18  -7    1.50    0.80
   2  18   7    0.90    0.80
  -2  18  -7   -0.30    0.70
  -2 -18  -7    1.40    1.00
  -2 -18  -7    0.10    0.80
   2  18   8    0.70    0.80
  -2  18  -8   -0.50    0.70
  -2 -18  -8   -0.70    0.90
  -2 -18  -8   -0.70    0.90
   2  19  -8    4.80    1.20
   2  19  -8    4.20    1.10
   2 -19  -8    4.60    1.10
   2 -19  -8    4.40    1.10
   2  19  -7    0.00    0.70
   2  19  -7    0.70    0.80
   2 -19  -7    0.70    0.80
   2 -19  -7   -0.40    0.70
   2  19  -6    0.70    0.80
   2  19  -6    0.90    0.70
   2 -19  -6    1.40    0.80
  -2 -19   6    1.00    0.60
   2 -19  -6    0.30    0.70
   2  19  -5    0.10    0.70
   2  19  -5    0.00    0.70
  -2 -19   5   -0.60    0.40
   2 -19  -5    0.30    0.60
   2 -19  -5    0.10    0.60
   2  19  -4    3.80    0.90
   2  19  -4    4.80    1.00
  -2 -19   4    3.20    0.60
  -2 -19   4    3.50    0.70
   2 -19  -4    2.10    0.60
   2 -19  -4    3.40    0.70
   2  19  -3   -0.30    0.60
   2  19  -3    0.20    0.70
  -2 -19   3   -0.20    0.40
  -2 -19   3    0.10    0.40
   2 -19  -3   -0.70    0.40
   2 -19  -3   -0.80    0.40
   2  19  -2    1.70    0.70
  -2  19   2    1.40    0.70
   2  19  -2    1.60    0.70
   2 -19  -2    1.50    0.40
  -2 -19   2    1.50    0.50
   2 -19  -2    1.40    0.50
  -2 -19   2    1.40    0.50
   2  19  -1    5.90    0.90
  -2  19   1    4.80    0.90
   2  19  -1    4.90    0.90
  -2  19   1    4.00    0.90
  -2 -19   1    6.40    0.70
  -2 -19   1    4.30    0.60
   2 -19  -1    4.90    0.50
   2 -19  -1    4.50    0.50
   2 -19  -1    4.00    0.50
   2  19   0    8.50    1.10
  -2  19   0    4.30    0.90
   2  19   0    7.60    1.00
  -2  19   0    8.40    1.10
   2  19   0    7.80    0.70
   2  19   0    8.90    0.70
   2 -19   0    7.90    0.60
   2 -19   0    8.70    0.60
  -2 -19   0    7.70    0.80
  -2 -19   0    6.70    0.80
   2 -19   0    7.30    0.40
   2  19   1    0.00    0.30
  -2  19  -1    0.20    0.60
   2  19   1    0.20    0.60
   2  19   1    0.60    0.40
   2  19   1    0.90    0.60
  -2  19  -1    0.80    0.60
   2 -19   1    0.00    0.30
  -2 -19  -1    0.30    0.50
   2 -19   1   -0.20    0.20
  -2 -19  -1   -0.60    0.40
  -2  19  -2    1.10    0.60
   2  19   2    0.30    0.60
  -2  19  -2   -0.20    0.60
   2  19   2   -0.10    0.30
   2  19   2   -0.10    0.60
   2  19   2    0.10    0.40
  -2 -19  -2    0.00    0.50
   2 -19   2    0.00    0.30
   2 -19   2   -0.10    0.30
  -2 -19  -2    0.90    0.50
   2  19   3    4.10    0.90
   2  19   3    4.40    0.70
  -2  19  -3    3.60    0.80
  -2  19  -3    4.00    0.80
   2 -19   3    3.60    0.50
  -2 -19  -3    4.50    0.80
  -2 -19  -3    3.90    0.80
   2 -19   3    4.20    0.50
  -2  19  -4    7.40    1.10
  -2  19  -4    7.50    1.10
   2  19   4    6.00    0.90
  -2 -19  -4    7.60    1.00
  -2 -19  -4    7.00    1.00
  -2  19  -5   -0.30    0.60
  -2  19  -5    0.70    0.70
   2  19   5    0.20    0.60
  -2 -19  -5   -0.40    0.60
  -2 -19  -5    0.10    0.70
  -2  19  -6    0.50    0.70
   2  19   6   -0.40    0.60
  -2  19  -6   -0.90    0.60
  -2 -19  -6   -0.10    0.70
  -2 -19  -6   -0.60    0.70
  -2  19  -7   11.40    1.40
  -2  19  -7   11.60    1.40
   2  19   7   14.50    1.60
  -2 -19  -7   12.70    1.60
  -2 -19  -7   12.20    1.60
   2  20  -8    1.30    0.90
   2  20  -8    3.10    1.10
  -2 -20   8    4.40    0.90
   2  20  -7    0.10    0.80
   2  20  -7    0.30    0.70
   2 -20  -7   -0.90    0.70
  -2 -20   7    0.80    0.60
   2 -20  -7    0.20    0.70
   2  20  -6   -1.50    0.60
   2  20  -6   -0.90    0.60
  -2 -20   6    0.00    0.60
   2 -20  -6    0.00    0.60
   2 -20  -6    0.20    0.70
   2  20  -5    0.90    0.70
   2  20  -5    2.50    0.90
   2 -20  -5    1.40    0.70
   2 -20  -5    0.80    0.60
  -2 -20   5    0.90    0.60
   2  20  -4   30.80    2.10
   2  20  -4   34.20    2.20
   2 -20  -4   34.50    1.80
  -2 -20   4   32.80    1.60
   2 -20  -4   32.40    1.70
  -2 -20   4   31.40    1.70
   2  20  -3   11.60    1.30
   2  20  -3    9.50    1.30
  -2 -20   3   10.20    0.90
  -2 -20   3    8.70    0.90
   2 -20  -3   10.50    1.00
   2 -20  -3    9.80    0.90
   2  20  -2    0.00    0.60
   2  20  -2    1.60    0.80
  -2 -20   2    0.40    0.50
  -2 -20   2    0.70    0.40
   2 -20  -2    0.70    0.40
   2 -20  -2    0.80    0.40
  -2  20   1   11.60    1.40
  -2  20   1   15.80    1.50
   2  20  -1   16.40    1.50
   2  20  -1   15.00    1.50
  -2 -20   1   15.80    1.00
   2 -20  -1   16.10    0.90
   2 -20  -1   15.70    0.90
   2 -20  -1   15.50    0.80
  -2 -20   1   14.30    1.10
  -2  20   0   17.50    1.50
   2  20   0   17.40    1.50
   2  20   0   16.40    1.60
  -2  20   0   16.60    1.50
  -2 -20   0   18.50    1.20
   2 -20   0   16.50    0.90
  -2 -20   0   18.10    1.10
   2 -20   0   15.40    0.90
   2  20   1    4.30    0.90
  -2  20  -1    4.30    0.90
   2  20   1    4.00    0.90
  -2  20  -1    3.50    0.80
   2 -20   1    4.50    0.50
  -2 -20  -1    4.20    0.70
   2 -20   1    4.20    0.50
  -2 -20  -1    5.50    0.70
  -2  20  -2    9.60    1.20
   2  20   2   10.80    1.30
   2  20   2    8.60    1.20
  -2  20  -2   11.10    1.30
   2 -20   2   10.10    0.70
  -2 -20  -2   11.80    1.10
   2 -20   2   11.50    0.70
  -2 -20  -2   10.60    1.10
  -2  20  -3    0.60    0.70
   2  20   3    0.40    0.50
   2  20   3    0.10    0.70
  -2  20  -3    1.50    0.70
  -2 -20  -3    0.90    0.60
  -2 -20  -3    0.60    0.60
   2 -20   3    0.70    0.40
  -2  20  -4    5.90    1.00
   2  20   4    5.80    0.90
  -2  20  -4    4.20    0.90
   2 -20   4    4.20    0.60
  -2 -20  -4    4.90    0.90
  -2 -20  -4    5.60    1.00
  -2  20  -5   -0.20    0.70
   2  20   5   -0.50    0.50
  -2  20  -5    0.70    0.70
  -2 -20  -5    1.50    0.80
  -2 -20  -5   -0.30    0.70
  -2  20  -6   -0.30    0.70
  -2  20  -6    0.20    0.70
   2  20   6    1.40    0.70
  -2 -20  -6    0.00    0.80
  -2 -20  -6    0.80    0.80
   2  20   7    3.40    1.00
  -2  20  -7    2.20    0.90
  -2 -20  -7    3.30    1.10
  -2 -20  -7    2.50    1.00
   2  21  -7    2.20    0.90
   2  21  -7    0.70    0.90
   2 -21  -7    2.20    0.90
   2 -21  -7    2.10    0.90
  -2 -21   7    2.20    0.70
   2  21  -6    1.30    0.90
   2  21  -6    0.20    0.70
   2 -21  -6   -0.20    0.70
  -2 -21   6    0.40    0.60
   2 -21  -6    1.00    0.80
   2  21  -5    2.00    0.90
   2  21  -5    0.40    0.80
  -2 -21   5    1.90    0.60
   2 -21  -5    1.70    0.70
  -2 -21   5    1.00    0.60
   2 -21  -5    2.10    0.70
   2  21  -4    1.70    0.80
   2  21  -4    1.80    0.90
   2 -21  -4    0.20    0.50
  -2 -21   4    0.40    0.40
   2 -21  -4    1.80    0.60
  -2 -21   4    0.40    0.50
   2  21  -3   -0.20    0.70
   2  21  -3    0.50    0.70
   2 -21  -3    0.30    0.50
  -2 -21   3    0.80    0.40
  -2 -21   3    0.60    0.50
   2 -21  -3   -0.20    0.40
   2  21  -2   -1.00    0.60
   2  21  -2    0.10    0.70
   2 -21  -2    0.20    0.40
  -2 -21   2    0.20    0.50
   2 -21  -2   -0.10    0.40
  -2 -21   2   -0.20    0.40
   2  21  -1    5.10    1.00
  -2  21   1    4.60    1.00
  -2  21   1    5.70    1.10
   2  21  -1    4.20    1.00
   2 -21  -1    4.70    0.60
  -2 -21   1    5.80    0.70
  -2 -21   1    4.40    0.70
   2  21   0    1.10    0.70
   2  21   0    0.40    0.70
  -2  21   0    0.30    0.70
  -2  21   0    0.30    0.60
   2 -21   0    1.50    0.30
  -2 -21   0    1.00    0.50
  -2 -21   0    0.80    0.50
   2 -21   0    1.20    0.40
  -2  21  -1    2.90    0.90
   2  21   1    1.70    0.80
   2  21   1    2.00    0.80
  -2  21  -1    3.10    0.90
   2 -21   1    2.50    0.40
   2 -21   1    2.90    0.40
  -2 -21  -1    3.20    0.60
  -2 -21  -1    2.30    0.60
   2  21   2    4.80    1.00
  -2  21  -2    4.50    1.00
  -2  21  -2    3.40    0.90
   2  21   2    3.60    1.00
   2 -21   2    4.50    0.50
   2 -21   2    3.80    0.50
  -2 -21  -2    4.10    0.80
  -2 -21  -2    3.80    0.80
  -2  21  -3   -0.20    0.60
  -2  21  -3    0.20    0.60
  -2 -21  -3   -0.30    0.60
   2 -21   3   -0.10    0.30
  -2 -21  -3    0.50    0.60
  -2  21  -4    4.20    0.90
  -2  21  -4    4.30    1.00
  -2 -21  -4    5.10    0.90
   2 -21   4    3.30    0.60
  -2 -21  -4    6.00    1.00
  -2  21  -5   -0.10    0.60
  -2  21  -5    0.30    0.70
  -2 -21  -5   -0.40    0.70
  -2 -21  -5    0.60    0.80
  -2  21  -6    2.90    0.90
  -2  21  -6    3.50    0.90
  -2 -21  -6    3.80    1.00
  -2 -21  -6    2.80    1.00
   2  22  -6    4.70    1.20
   2  22  -6    5.80    1.20
   2 -22  -6    5.40    1.10
  -2 -22   6    5.20    0.90
   2 -22  -6    5.60    1.00
  -2 -22   6    4.70    0.80
   2  22  -5    4.40    1.10
   2  22  -5    2.40    0.90
  -2 -22   5    4.30    0.80
  -2 -22   5    3.90    0.70
   2 -22  -5    4.70    0.90
   2 -22  -5    4.30    0.90
   2  22  -4    2.50    0.90
   2  22  -4    4.70    1.10
  -2 -22   4    4.60    0.70
  -2 -22   4    4.00    0.70
   2 -22  -4    2.90    0.80
   2 -22  -4    3.50    0.70
   2  22  -3    0.00    0.80
   2  22  -3    0.60    0.70
  -2 -22   3    0.60    0.50
   2 -22  -3   -0.30    0.40
  -2 -22   3   -0.10    0.40
   2 -22  -3    0.30    0.50
   2  22  -2    1.00    0.80
   2  22  -2    3.00    0.90
  -2 -22   2    1.00    0.50
  -2 -22   2    1.00    0.50
   2 -22  -2    1.30    0.50
   2  22  -1    5.30    1.00
   2  22  -1    6.10    1.10
  -2  22   1    5.80    1.10
  -2  22   1    4.30    1.00
   2 -22  -1    5.30    0.60
  -2 -22   1    5.10    0.70
  -2 -22   1    5.30    0.70
   2  22   0    0.40    0.70
   2  22   0   -0.30    0.70
  -2  22   0   -0.80    0.60
  -2  22   0    0.00    0.70
   2 -22   0   -0.20    0.30
  -2 -22   0   -0.20    0.50
  -2 -22   0   -0.30    0.40
  -2  22  -1    0.70    0.70
  -2  22  -1    1.10    0.80
   2  22   1   -0.60    0.70
   2  22   1    1.10    0.80
   2 -22   1    0.40    0.30
  -2 -22  -1    0.20    0.50
  -2 -22  -1   -0.20    0.50
  -2  22  -2    0.40    0.70
   2  22   2   -0.40    0.70
  -2  22  -2    0.40    0.70
  -2 -22  -2    0.30    0.60
   2 -22   2    0.40    0.30
  -2 -22  -2    0.50    0.60
  -2  22  -3    1.30    0.80
  -2  22  -3    0.10    0.80
  -2 -22  -3    0.20    0.60
  -2 -22  -3    1.40    0.70
   2 -22   3    0.20    0.40
  -2  22  -4    1.00    0.80
  -2  22  -4    0.00    0.80
  -2 -22  -4    0.10    0.60
   2 -22   4    0.20    0.40
  -2 -22  -4    0.90    0.80
  -2  22  -5    0.00    0.70
  -2  22  -5   -0.20    0.70
   2 -22   5   -0.20    0.40
  -2 -22  -5    0.70    0.80
  -2 -22  -5   -0.30    0.70
  -2  22  -6    0.30    0.80
  -2  22  -6    0.20    0.70
  -2 -22  -6    0.80    0.80
  -2 -22  -6   -0.90    0.60
   2  23  -6    0.50    0.90
   2  23  -6    1.40    0.90
  -2 -23   6    0.60    0.70
   2 -23  -6    0.90    0.80
   2 -23  -6    0.90    0.70
   2  23  -5    0.50    0.90
   2  23  -5    1.30    0.90
   2 -23  -5   -0.90    0.50
  -2 -23   5    0.70    0.60
  -2 -23   5    1.00    0.70
   2 -23  -5    0.70    0.70
   2  23  -4    0.40    0.80
   2  23  -4    0.30    0.80
   2 -23  -4    1.60    0.60
  -2 -23   4    0.50    0.60
   2 -23  -4   -0.80    0.60
  -2 -23   4    0.40    0.50
   2  23  -3   -1.90    0.70
   2  23  -3    0.00    0.80
   2 -23  -3   -0.20    0.50
  -2 -23   3    0.00    0.40
  -2 -23   3    0.40    0.50
   2  23  -2    1.20    0.80
   2  23  -2    0.70    0.80
  -2 -23   2    0.00    0.50
  -2 -23   2   -0.50    0.40
   2 -23  -2    0.20    0.50
   2  23  -1   -0.60    0.70
  -2  23   1    0.60    0.70
   2  23  -1   -0.20    0.70
  -2 -23   1    0.40    0.40
   2 -23  -1    0.10    0.40
  -2 -23   1   -0.20    0.50
  -2  23   0   -0.50    0.70
   2  23   0    1.00    0.80
   2  23   0    0.60    0.80
  -2  23   0   -0.70    0.60
  -2 -23   0    1.20    0.60
   2 -23   0    0.70    0.40
  -2 -23   0    0.80    0.50
   2  23   1    0.50    0.80
   2  23   1    1.10    0.90
  -2  23  -1    0.90    0.80
  -2  23  -1    1.80    0.90
  -2 -23  -1    1.00    0.60
   2 -23   1    0.60    0.40
  -2 -23  -1    1.60    0.60
  -2  23  -2   -0.80    0.60
   2  23   2   -0.50    0.70
  -2  23  -2   -0.20    0.70
  -2 -23  -2   -0.40    0.50
  -2 -23  -2    0.50    0.60
   2 -23   2    0.30    0.30
  -2  23  -3    0.50    0.80
  -2  23  -3    1.50    0.90
   2 -23   3    1.60    0.40
  -2 -23  -3    1.30    0.70
  -2 -23  -3    1.90    0.80
  -2  23  -4    0.20    0.80
  -2  23  -4    0.40    0.70
  -2 -23  -4    1.00    0.70
   2 -23   4    0.10    0.40
  -2 -23  -4    0.20    0.70
  -2  23  -5   -1.40    0.70
  -2  23  -5    0.10    0.70
  -2 -23  -5    0.80    0.80
   2 -23   5    0.40    0.50
  -2 -23  -5    0.30    0.80
   2  24  -5    1.00    0.90
   2  24  -5    1.30    1.00
   2 -24  -5    0.70    0.70
   2 -24  -5    0.50    0.70
  -2 -24   5    0.50    0.60
   2  24  -4    1.60    0.90
   2  24  -4    0.70    0.90
   2 -24  -4   -0.10    0.60
  -2 -24   4    1.20    0.60
   2  24  -3    0.40    0.90
   2  24  -3    1.70    0.90
  -2 -24   3    0.70    0.60
   2 -24  -3    0.80    0.60
   2  24  -2    1.00    0.80
   2  24  -2    2.50    1.00
   2 -24  -2    1.40    0.60
  -2 -24   2    1.70    0.60
   2  24  -1    3.60    1.10
   2  24  -1    5.20    1.20
  -2  24   1    4.90    1.10
   2 -24  -1    4.90    0.70
  -2 -24   1    5.70    0.70
  -2 -24   1    6.60    0.90
  -2  24   0    4.00    1.00
  -2  24   0    3.50    1.00
   2  24   0    2.30    1.00
   2  24   0    4.00    1.10
  -2 -24   0    2.30    0.60
   2 -24   0    3.40    0.50
  -2 -24   0    3.00    0.70
   2  24   1   -0.40    0.80
  -2  24  -1    0.20    0.80
  -2  24  -1   -0.80    0.70
   2  24   1   -0.40    0.70
  -2 -24  -1   -0.20    0.50
  -2 -24  -1    0.20    0.60
   2 -24   1    0.50    0.40
   2  24   2    7.60    1.40
  -2  24  -2    9.80    1.40
  -2  24  -2   11.60    1.50
  -2 -24  -2   10.80    1.10
   2 -24   2    9.00    0.70
  -2 -24  -2    9.00    1.10
  -2  24  -3    0.20    0.80
  -2  24  -3    0.10    0.80
   2 -24   3    0.40    0.40
  -2 -24  -3    0.80    0.80
  -2 -24  -3   -0.50    0.60
  -2  24  -4    3.40    1.00
  -2  24  -4    1.60    1.00
  -2 -24  -4    2.10    0.90
  -2 -24  -4    1.60    0.80
   2 -24   4    1.70    0.50
   2  25  -4    2.10    1.00
   2  25  -4    2.60    1.10
   2 -25  -4    2.90    0.80
  -2 -25   4    0.90    0.70
   2  25  -3   15.40    1.80
   2  25  -3   19.50    2.00
  -2 -25   3   19.80    1.40
   2 -25  -3   18.50    1.40
   2  25  -2   -0.10    0.90
   2  25  -2    0.10    0.90
   2 -25  -2    0.20    0.50
  -2 -25   2    0.50    0.60
   2  25  -1   -0.10    0.80
  -2  25   1    0.90    0.90
   2  25  -1    2.10    1.00
   2 -25  -1    1.20    0.50
  -2 -25   1    0.60    0.60
  -2  25   0   -0.20    0.70
   2  25   0   -0.40    0.80
  -2  25   0    0.30    0.80
   2  25   0    1.20    0.90
   2 -25   0    0.70    0.40
  -2 -25   0    1.50    0.70
  -2  25  -1    0.50    0.80
  -2  25  -1   -1.30    0.70
   2  25   1   -0.60    0.80
   2  25   1   -0.50    0.80
  -2 -25  -1    1.40    0.70
  -2 -25  -1   -0.20    0.50
   2 -25   1    0.70    0.40
  -2  25  -2    0.70    0.90
   2  25   2    0.20    0.90
  -2  25  -2    0.70    0.70
  -2 -25  -2   -1.00    0.60
   2 -25   2    0.50    0.40
  -2 -25  -2    0.70    0.60
  -2  25  -3   -0.90    0.80
  -2  25  -3   -0.60    0.70
   2 -25   3    0.00    0.40
  -2 -25  -3    0.60    0.70
  -2 -25  -3   -0.60    0.60
   2  26  -2   -0.90    0.80
   2  26  -2   -0.40    0.80
  -2 -26   2   -0.40    0.60
   2 -26  -2   -0.50    0.50
   2  26  -1    1.10    1.00
   2  26  -1    1.00    1.00
   2 -26  -1    1.20    0.50
  -2 -26   1    1.00    0.60
   2  26   0    0.40    0.90
  -2  26   0    0.30    0.90
   2  26   0    2.60    1.10
  -2  26   0    1.80    1.00
   2 -26   0    1.30    0.50
  -2 -26   0    3.30    0.80
   2  26   1   -1.50    0.80
  -2  26  -1    0.40    0.80
   2  26   1    0.20    0.90
  -2  26  -1    0.30    0.90
   2 -26   1   -0.50    0.40
  -2 -26  -1    0.40    0.70
   3   0 -12    2.60    1.10
   3   0 -11    0.90    0.80
  -3   0  11   -0.70    0.80
   3   0 -10   -0.10    0.70
  -3   0  10    1.50    0.90
   3   0  -9    0.20    0.70
  -3   0   9    0.20    0.70
   3   0  -8    2.30    0.80
  -3   0   8    4.30    0.90
   3   0  -8    3.10    0.80
   3   0  -7    0.50    0.50
  -3   0   7    1.00    0.60
   3   0  -7    0.50    0.50
  -3   0   6   14.60    1.10
   3   0  -6   14.50    1.10
   3   0  -6   15.30    1.10
  -3   0   5   -0.10    0.30
   3   0  -5    0.50    0.40
   3   0  -5    0.00    0.30
   3   0  -4   -0.50    0.20
   3   0  -4   -0.50    0.30
  -3   0   4    0.00    0.20
  -3   0   4    0.20    0.30
   3   0  -3    0.00    0.20
  -3   0   3    0.10    0.20
   3   0  -3    0.00    0.20
   3   0  -2 2183.48   71.79
  -3   0   2 2365.36   71.89
  -3   0   2 2224.78   71.89
   3   0  -2 2382.46   72.19
   3   0  -2 2232.48   71.99
   3   0  -1   -0.20    0.10
   3   0  -1   -0.20    0.20
  -3   0   1   -0.30    0.10
  -3   0   1   -0.30    0.10
   3   0  -1    0.00    0.20
  -3   0   1    0.30    0.20
   3   0  -1   -0.10    0.20
  -3   0   1   -0.20    0.10
   3   0   0  600.44   19.50
  -3   0   0  618.84   19.50
  -3   0   0  646.54   19.50
   3   0   0  618.44   19.50
  -3   0   0  623.24   19.50
   3   0   0  624.04   19.50
   3   0   0  608.84   19.50
   3   0   0  619.84   19.50
   3   0   0  612.34   19.50
  -3   0   0  618.04   19.50
  -3   0   0  618.84   19.50
  -3   0  -1    0.10    0.20
   3   0   1    0.20    0.20
  -3   0  -1   -0.10    0.20
  -3   0  -1   -0.20    0.20
   3   0   1   -0.10    0.20
   3   0   1    0.10    0.20
  -3   0  -1    0.10    0.20
   3   0   1    0.20    0.20
   3   0   1   -0.20    0.20
   3   0   1    0.00    0.20
  -3   0  -1    0.20    0.20
  -3   0  -2  397.56   12.20
  -3   0  -2  397.56   12.40
  -3   0  -2  393.06   12.40
   3   0   2  372.66   12.40
   3   0   2  377.66   12.40
   3   0   2  386.66   12.40
  -3   0  -2  388.46   12.40
   3   0   2  394.36   12.40
   3   0   2  387.46   12.40
  -3   0  -2  382.06   12.40
   3   0   3    0.40    0.30
   3   0   3    0.40    0.30
   3   0   3    0.30    0.30
  -3   0  -3    0.10    0.30
  -3   0  -3    0.10    0.30
   3   0   3    0.10    0.30
  -3   0  -4  928.91   28.70
   3   0   4  939.91   28.70
  -3   0  -4  874.61   28.70
   3   0   4  891.01   28.60
   3   0   4  882.81   28.80
   3   0   5    0.10    0.30
  -3   0  -5    0.50    0.40
   3   0   5    0.10    0.50
  -3   0  -5    0.40    0.40
   3   0   5   -0.30    0.30
  -3   0  -6   31.80    1.60
  -3   0  -6   30.20    1.70
   3   0   6   27.10    1.70
   3   0   6   32.90    1.60
  -3   0  -7    0.60    0.60
  -3   0  -7    0.10    0.60
   3   0   7   -0.90    0.60
   3   0   8   15.00    1.70
  -3   0  -8   13.10    1.40
   3   0   9   -0.20    0.70
  -3   0  -9   -0.10    0.70
  -3   0 -10    1.80    0.90
   3   0  10    0.90    0.90
  -3   0 -11    0.50    0.90
   3   0  11   -0.80    0.90
   3   1 -12    1.90    1.00
   3  -1 -12   -0.60    0.80
   3   1 -11    2.20    1.00
  -3   1  11    0.40    0.90
   3  -1 -11    1.00    0.90
   3   1 -10    2.70    1.00
  -3   1  10    2.50    1.00
   3  -1 -10    3.50    1.00
  -3  -1  10    3.00    1.00
  -3   1   9   -0.80    0.60
   3   1  -9   -0.20    0.70
   3  -1  -9    0.70    0.80
  -3  -1   9    0.10    0.70
   3  -1  -9    0.30    0.80
   3   1  -8    4.70    0.90
   3   1  -8    6.90    1.00
  -3   1   8    6.20    1.00
   3  -1  -8    5.80    1.00
  -3  -1   8    5.20    1.00
   3  -1  -8    7.10    1.00
   3   1  -7   34.10    1.80
  -3   1   7   34.10    1.90
   3   1  -7   35.90    1.80
   3  -1  -7   35.10    1.90
  -3  -1   7   34.40    1.90
   3  -1  -7   33.10    1.80
  -3   1   6   29.50    1.60
   3   1  -6   31.70    1.60
   3   1  -6   31.80    1.60
  -3  -1   6   30.70    1.60
   3  -1  -6   32.00    1.70
   3  -1  -6   29.50    1.60
   3   1  -5    9.80    0.80
  -3   1   5   10.50    0.80
   3   1  -5   11.20    0.80
   3  -1  -5    9.70    0.80
   3  -1  -5    9.40    0.80
  -3  -1   5   11.30    0.90
   3   1  -4   32.90    1.40
   3   1  -4   33.00    1.50
  -3   1   4   32.30    1.50
  -3  -1   4   31.00    1.40
   3  -1  -4   33.50    1.40
   3  -1  -4   34.10    1.50
   3   1  -3  478.25   16.00
   3   1  -3  500.15   16.00
  -3   1   3  508.35   16.00
   3  -1  -3  502.45   16.00
   3  -1  -3  522.75   16.10
  -3  -1   3  505.25   16.00
  -3   1   2   38.40    1.50
  -3   1   2   41.30    1.50
   3   1  -2   40.60    1.50
   3   1  -2   38.10    1.50
   3   1  -2   38.00    1.40
   3  -1  -2   37.70    1.50
  -3  -1   2   40.80    1.50
  -3  -1   2   41.60    1.50
   3  -1  -2   42.00    1.50
   3  -1  -2   38.60    1.50
   3   1  -1  900.61   28.70
   3   1  -1  907.21   28.60
   3   1  -1  914.11   28.60
  -3   1   1  920.91   28.60
  -3   1   1  974.10   28.60
  -3   1   1  871.01   28.50
   3   1  -1  929.01   28.70
  -3  -1   1  902.81   28.60
   3  -1  -1  876.71   28.50
  -3  -1   1  884.31   28.50
  -3  -1   1  915.21   28.60
   3  -1  -1  946.21   28.80
  -3  -1   1  864.31   28.60
   3  -1  -1  934.21   28.60
   3  -1  -1  891.51   28.50
  -3   1   0  220.78    7.20
   3   1   0  242.68    7.30
  -3   1   0  240.68    7.30
  -3   1   0  235.98    7.30
  -3   1   0  232.48    7.20
   3   1   0  226.88    7.20
  -3   1   0  219.28    7.20
   3   1   0  230.78    7.30
   3   1   0  234.68    7.30
   3   1   0  217.98    7.30
   3   1   0  218.08    7.30
   3   1   0  225.48    7.20
   3   1   0  226.38    7.30
   3  -1   0  218.78    7.30
  -3  -1   0  225.48    7.30
   3  -1   0  237.88    7.30
  -3  -1   0  229.78    7.30
  -3  -1   0  220.48    7.30
   3  -1   0  225.58    7.30
   3  -1   0  223.58    7.20
  -3  -1   0  239.58    7.30
   3  -1   0  219.28    7.20
   3  -1   0  223.88    7.20
  -3  -1   0  221.68    7.30
  -3  -1   0  223.08    7.30
   3   1   1 1258.27   36.80
   3   1   1 1162.48   36.90
  -3   1  -1 1159.08   37.10
   3   1   1 1140.79   37.00
  -3   1  -1 1235.58   36.80
  -3   1  -1 1099.39   36.70
  -3   1  -1 1215.68   36.80
   3   1   1 1164.48   37.00
   3   1   1 1169.08   36.80
   3   1   1 1200.48   37.20
   3   1   1 1186.28   37.00
  -3  -1  -1 1121.59   36.80
  -3  -1  -1 1132.79   36.80
   3  -1   1 1193.28   36.90
  -3  -1  -1 1223.48   36.90
  -3  -1  -1 1192.68   37.00
   3  -1   1 1163.48   36.80
  -3  -1  -1 1209.88   36.80
   3  -1   1 1103.99   37.00
   3  -1   1 1090.79   36.70
  -3  -1  -1 1197.58   36.80
   3  -1   1 1095.49   37.10
   3  -1   1 1185.08   37.20
  -3  -1  -1 1206.08   36.90
   3   1   2    3.50    0.40
   3   1   2    3.00    0.40
  -3   1  -2    2.60    0.30
   3   1   2    2.90    0.40
  -3   1  -2    3.30    0.40
  -3   1  -2    2.80    0.40
   3   1   2    2.50    0.40
   3   1   2    3.10    0.40
  -3   1  -2    2.40    0.40
   3  -1   2    2.50    0.30
  -3  -1  -2    2.50    0.40
   3  -1   2    2.80    0.40
   3  -1   2    2.90    0.40
  -3  -1  -2    3.10    0.20
  -3  -1  -2    2.30    0.30
   3  -1   2    2.00    0.30
   3  -1   2    3.20    0.40
  -3  -1  -2    3.10    0.40
  -3  -1  -2    2.80    0.40
   3   1   3   69.19    2.50
   3   1   3   70.09    2.60
  -3   1  -3   64.89    2.50
   3   1   3   73.19    2.60
   3   1   3   67.29    2.50
  -3   1  -3   69.39    2.50
  -3  -1  -3   70.39    2.60
   3  -1   3   67.79    2.50
   3  -1   3   66.39    2.60
   3  -1   3   67.49    2.50
  -3  -1  -3   70.89    2.60
   3  -1   3   72.99    2.60
  -3   1  -4  253.67    8.30
   3   1   4  258.87    8.30
   3   1   4  234.68    8.30
  -3   1  -4  255.07    8.20
   3   1   4  247.18    8.20
  -3  -1  -4  246.58    8.30
   3  -1   4  241.98    8.30
   3  -1   4  252.97    8.30
   3  -1   4  247.38    8.10
  -3  -1  -4  245.68    8.30
  -3   1  -5   10.40    0.90
   3   1   5   11.00    1.00
  -3   1  -5   11.20    0.90
   3   1   5   10.60    0.90
   3   1   5   10.70    1.40
   3  -1   5   10.20    1.00
   3  -1   5   12.90    1.00
  -3  -1  -5    8.80    0.90
   3  -1   5    8.60    0.80
  -3  -1  -5   10.10    1.00
  -3   1  -6   19.80    1.20
   3   1   6   18.20    1.20
   3   1   6   19.90    1.40
  -3   1  -6   21.30    1.30
  -3  -1  -6   21.20    1.30
   3  -1   6   22.10    1.20
   3  -1   6   16.40    1.30
  -3  -1  -6   21.00    1.40
   3   1   7   16.70    1.40
  -3   1  -7   18.00    1.40
  -3  -1  -7   17.80    1.50
   3  -1   7   17.80    1.50
  -3  -1  -7   17.50    1.30
   3   1   8    5.40    1.10
  -3   1  -8    7.20    1.10
  -3  -1  -8    4.20    1.00
   3  -1   8    5.40    1.10
  -3   1  -9   -0.90    0.70
   3   1   9    0.50    0.80
  -3  -1  -9   -0.20    0.70
   3  -1   9   -1.10    0.70
   3   1  10    2.70    1.10
  -3   1 -10    0.90    0.90
   3  -1  10    2.80    1.10
  -3  -1 -10    2.30    1.00
   3   1  11   -0.30    1.00
   3  -1  11    0.30    0.90
  -3  -1 -11    1.20    0.90
   3   2 -12    4.20    1.20
  -3   2  12    6.60    1.50
   3  -2 -12    5.60    1.40
  -3   2  11    1.20    1.00
   3   2 -11    1.80    0.90
   3  -2 -11    1.00    0.90
  -3   2  10    0.00    0.80
   3   2 -10    0.10    0.80
   3  -2 -10    2.00    0.90
   3   2  -9    1.10    0.70
  -3   2   9    1.60    0.80
   3  -2  -9    0.30    0.70
  -3  -2   9    0.60    0.80
   3  -2  -9    1.90    0.70
   3   2  -8   -0.30    0.40
  -3   2   8    0.30    0.60
   3   2  -8    0.80    0.70
   3  -2  -8   -0.40    0.60
   3  -2  -8    0.90    0.60
  -3  -2   8    1.40    0.70
   3   2  -7   36.80    1.90
  -3   2   7   34.80    1.90
   3   2  -7   34.30    1.80
   3  -2  -7   35.70    1.90
   3  -2  -7   35.30    1.80
  -3  -2   7   33.60    1.90
  -3   2   6   79.99    3.20
   3   2  -6   81.59    3.20
   3   2  -6   85.19    3.20
   3   2  -6   83.39    2.80
   3  -2  -6   82.19    3.20
  -3  -2   6   78.19    3.20
   3  -2  -6   80.89    3.20
   3   2  -5  143.99    5.00
   3   2  -5  141.29    5.00
  -3   2   5  137.89    5.00
  -3  -2   5  142.79    5.00
   3  -2  -5  141.69    5.00
   3  -2  -5  147.39    5.00
   3   2  -4    5.70    0.60
   3   2  -4    4.90    0.50
   3  -2  -4    5.90    0.60
  -3  -2   4    5.70    0.60
   3  -2  -4    5.80    0.60
  -3   2   3    4.10    0.50
   3   2  -3    3.30    0.40
   3   2  -3    3.20    0.30
  -3   2   3    4.00    0.40
   3   2  -3    4.20    0.50
   3  -2  -3    4.20    0.40
   3  -2  -3    3.80    0.40
  -3  -2   3    4.10    0.40
  -3  -2   3    4.90    0.60
   3   2  -2    7.40    0.50
   3   2  -2    7.00    0.50
  -3   2   2    7.80    0.50
  -3   2   2    7.30    0.50
   3   2  -2    7.60    0.40
   3  -2  -2    8.10    0.50
  -3  -2   2    7.30    0.50
  -3  -2   2    8.00    0.50
   3  -2  -2    7.30    0.50
  -3  -2   2    7.40    0.40
   3  -2  -2    7.00    0.50
   3   2  -1  697.73   22.00
   3   2  -1  711.93   22.00
   3   2  -1  698.73   22.00
  -3   2   1  681.03   21.90
   3   2  -1  688.83   22.00
  -3   2   1  704.73   21.90
   3   2  -1  722.23   22.00
  -3   2   1  733.23   22.00
   3  -2  -1  679.23   21.90
  -3  -2   1  707.53   22.00
   3  -2  -1  690.83   21.90
  -3  -2   1  677.73   22.00
  -3  -2   1  734.23   22.00
   3  -2  -1  683.53   21.90
   3  -2  -1  676.83   22.00
  -3  -2   1  679.73   22.00
  -3   2   0  569.44   18.20
   3   2   0  564.34   18.30
  -3   2   0  585.04   18.20
   3   2   0  595.14   18.30
  -3   2   0  587.24   18.30
   3   2   0  554.74   18.20
   3   2   0  554.24   18.30
   3   2   0  549.25   18.20
  -3   2   0  594.44   18.30
  -3   2   0  580.54   18.20
  -3   2   0  566.74   18.20
   3   2   0  576.44   18.30
   3   2   0  600.14   18.30
   3   2   0  605.44   18.30
   3  -2   0  582.14   18.20
   3  -2   0  583.34   18.20
  -3  -2   0  593.34   18.30
  -3  -2   0  577.44   18.30
  -3  -2   0  566.84   18.30
   3  -2   0  563.24   18.20
   3  -2   0  573.74   18.20
   3  -2   0  551.74   18.30
   3  -2   0  551.34   18.20
  -3  -2   0  591.94   18.30
  -3  -2   0  597.34   18.30
   3  -2   0  572.34   18.20
  -3  -2   0  617.74   18.20
  -3  -2   0  597.24   18.20
  -3  -2   0  569.44   18.30
  -3   2  -1    8.20    0.30
  -3   2  -1    8.30    0.40
  -3   2  -1    9.40    0.50
   3   2   1    8.50    0.50
   3   2   1    8.80    0.50
   3   2   1    7.80    0.50
  -3   2  -1    8.10    0.50
  -3   2  -1    8.90    0.50
   3   2   1    8.40    0.50
   3   2   1    8.60    0.40
   3   2   1    8.40    0.40
  -3   2  -1    8.70    0.30
  -3   2  -1    7.80    0.40
   3   2   1    8.10    0.50
   3  -2   1    7.80    0.50
  -3  -2  -1    8.70    0.50
  -3  -2  -1    8.60    0.50
  -3  -2  -1    9.20    0.40
   3  -2   1    8.40    0.50
  -3  -2  -1    8.50    0.50
   3  -2   1    8.90    0.50
  -3  -2  -1    8.90    0.40
   3  -2   1    9.20    0.50
   3  -2   1    8.90    0.40
   3  -2   1    9.30    0.30
   3  -2   1    8.00    0.50
  -3  -2  -1    8.80    0.50
  -3  -2  -1    8.50    0.50
   3  -2   1    8.30    0.50
  -3   2  -2  190.58    6.00
   3   2   2  180.58    6.10
  -3   2  -2  181.68    6.00
   3   2   2  184.08    6.20
  -3   2  -2  189.48    6.00
   3   2   2  175.38    6.00
   3   2   2  177.48    6.00
  -3   2  -2  189.58    6.00
  -3   2  -2  185.28    5.80
   3   2   2  189.98    6.00
  -3   2  -2  182.08    5.80
  -3   2  -2  177.18    5.90
   3  -2   2  194.58    6.00
  -3  -2  -2  187.08    5.90
   3  -2   2  178.28    6.00
  -3  -2  -2  178.78    6.00
   3  -2   2  173.58    6.00
  -3  -2  -2  179.68    6.00
  -3  -2  -2  189.38    5.90
   3  -2   2  180.88    6.00
   3  -2   2  172.88    6.00
  -3  -2  -2  180.48    6.00
  -3   2  -3   16.60    0.90
   3   2   3   16.90    0.90
   3   2   3   15.30    0.90
   3   2   3   16.60    0.90
   3   2   3   17.20    1.00
  -3  -2  -3   14.90    0.90
   3  -2   3   16.50    0.80
   3  -2   3   17.70    0.90
  -3  -2  -3   17.00    0.90
  -3  -2  -3   17.50    0.80
   3  -2   3   17.50    1.00
   3  -2   3   16.30    0.90
   3   2   4   26.50    1.40
   3   2   4   31.00    1.40
   3   2   4   27.00    1.40
  -3   2  -4   30.30    1.40
  -3  -2  -4   27.70    1.40
   3  -2   4   29.20    1.40
   3  -2   4   25.30    1.40
  -3  -2  -4   30.30    1.40
   3  -2   4   27.90    1.30
   3   2   5   71.19    2.80
   3   2   5   70.19    2.90
  -3   2  -5   70.59    2.80
  -3   2  -5   73.29    2.80
  -3  -2  -5   70.99    2.80
   3  -2   5   78.59    2.90
   3  -2   5   71.29    2.70
   3  -2   5   71.19    2.90
  -3  -2  -5   71.69    2.90
  -3   2  -6    8.40    0.90
   3   2   6    7.90    1.00
  -3   2  -6    8.10    0.90
  -3  -2  -6   11.20    1.10
   3  -2   6    8.90    1.10
   3  -2   6    6.80    0.70
  -3  -2  -6    9.90    1.00
  -3   2  -7    2.30    0.70
   3   2   7    2.80    0.80
  -3  -2  -7    2.00    0.70
   3  -2   7    1.80    0.80
  -3  -2  -7    1.90    0.60
   3   2   8    7.90    1.20
  -3   2  -8    6.10    1.00
   3  -2   8    5.10    1.10
  -3  -2  -8    5.90    1.10
  -3   2  -9    0.90    0.80
  -3   2  -9    2.30    0.60
   3   2   9    2.50    1.00
  -3  -2  -9    1.00    0.80
   3  -2   9    0.40    0.90
   3   2  10    3.40    1.20
  -3   2 -10    0.90    0.80
   3  -2  10    2.00    1.20
  -3  -2 -10    2.70    1.10
   3   2  11   -0.40    0.90
  -3  -2 -11    0.30    0.90
   3  -2  11   -1.20    0.80
   3   3 -12    3.20    1.10
  -3   3  12    2.50    1.20
   3   3 -12    1.60    0.90
   3  -3 -12    3.80    1.20
   3   3 -11    1.00    0.90
  -3   3  11    1.50    1.00
   3  -3 -11    2.70    1.10
  -3   3  10   -0.10    0.70
   3   3 -10   -0.10    0.70
   3  -3 -10    0.10    0.80
  -3   3   9    0.50    0.70
   3   3  -9    0.40    0.70
   3  -3  -9    0.10    0.60
   3  -3  -9    0.40    0.70
   3   3  -8    6.70    1.00
  -3   3   8    6.70    1.10
   3  -3  -8    6.50    1.00
   3  -3  -8    6.70    1.00
   3   3  -7   28.70    1.60
  -3   3   7   25.00    1.60
   3   3  -7   25.50    1.50
   3  -3  -7   29.00    1.60
  -3  -3   7   24.30    1.60
   3  -3  -7   28.40    1.70
  -3   3   6    4.50    0.70
   3   3  -6    5.30    0.70
   3   3  -6    4.20    0.70
   3   3  -6    4.60    0.40
   3  -3  -6    3.20    0.60
   3  -3  -6    4.50    0.70
   3   3  -5   64.79    2.50
   3   3  -5   61.49    2.50
  -3   3   5   64.39    2.60
   3  -3  -5   63.19    2.50
   3  -3  -5   60.79    2.50
  -3  -3   5   66.79    2.50
  -3   3   4   55.99    2.10
   3   3  -4   54.99    2.10
   3   3  -4   49.99    1.80
   3   3  -4   50.89    2.00
   3  -3  -4   54.29    2.10
   3  -3  -4   50.39    2.10
  -3  -3   4   54.49    2.10
   3   3  -3  348.37   11.20
   3   3  -3  352.36   11.40
  -3   3   3  349.77   11.40
   3   3  -3  346.87   11.40
   3  -3  -3  350.76   11.40
  -3  -3   3  362.46   11.50
   3  -3  -3  366.76   11.40
  -3  -3   3  368.16   11.50
   3   3  -2  212.58    6.80
   3   3  -2  210.78    6.70
  -3   3   2  204.88    6.80
   3   3  -2  204.38    6.80
  -3   3   2  221.58    6.80
   3  -3  -2  203.38    6.80
  -3  -3   2  206.78    6.70
   3  -3  -2  205.18    6.80
   3  -3  -2  218.88    6.80
  -3  -3   2  213.38    6.80
  -3  -3   2  209.58    6.80
   3   3  -1  611.94   19.40
   3   3  -1  594.34   19.40
  -3   3   1  622.94   19.30
   3   3  -1  617.64   19.30
   3   3  -1  599.64   19.40
   3   3  -1  610.54   19.40
   3   3  -1  639.64   19.40
  -3   3   1  628.64   19.40
  -3   3   1  635.04   19.30
   3   3  -1  618.44   19.40
   3  -3  -1  593.84   19.30
  -3  -3   1  597.34   19.30
  -3  -3   1  599.14   19.40
   3  -3  -1  612.24   19.30
   3  -3  -1  599.04   19.30
  -3  -3   1  621.64   19.40
  -3  -3   1  632.34   19.40
   3   3   0  185.08    6.10
  -3   3   0  190.88    6.00
   3   3   0  189.48    6.10
   3   3   0  188.18    6.10
   3   3   0  180.28    6.10
   3   3   0  187.28    6.10
  -3   3   0  188.98    6.00
  -3   3   0  190.58    6.00
   3   3   0  179.28    6.00
  -3   3   0  198.28    6.00
   3   3   0  184.48    6.10
   3   3   0  189.38    6.10
   3  -3   0  182.88    6.00
  -3  -3   0  184.28    6.10
  -3  -3   0  187.78    6.10
  -3  -3   0  184.28    6.10
  -3  -3   0  194.28    6.00
   3  -3   0  182.78    6.00
  -3  -3   0  185.58    6.10
   3  -3   0  177.78    6.10
   3  -3   0  191.48    6.00
   3  -3   0  181.48    6.00
  -3  -3   0  192.58    6.10
   3  -3   0  181.08    6.00
  -3  -3   0  185.38    6.10
  -3  -3   0  193.48    6.10
   3  -3   0  187.78    6.00
   3  -3   0  195.18    6.00
   3   3   1    2.90    0.30
   3   3   1    2.40    0.30
  -3   3  -1    2.70    0.20
  -3   3  -1    2.20    0.20
  -3   3  -1    2.30    0.20
   3   3   1    2.50    0.30
   3   3   1    1.60    0.30
  -3   3  -1    2.00    0.30
  -3   3  -1    2.20    0.20
   3   3   1    1.70    0.20
  -3   3  -1    1.80    0.20
   3   3   1    2.20    0.20
  -3   3  -1    2.10    0.20
   3   3   1    2.40    0.30
   3  -3   1    1.90    0.30
  -3  -3  -1    2.20    0.20
  -3  -3  -1    2.30    0.30
   3  -3   1    2.10    0.20
   3  -3   1    2.70    0.20
   3  -3   1    1.70    0.20
   3  -3   1    2.20    0.20
   3  -3   1    2.00    0.20
  -3  -3  -1    3.60    0.30
   3  -3   1    1.90    0.20
  -3  -3  -1    2.40    0.30
  -3  -3  -1    1.80    0.30
  -3  -3  -1    1.90    0.30
  -3  -3  -1    3.10    0.40
   3  -3   1    2.40    0.30
  -3   3  -2  298.57    9.20
   3   3   2  275.67    9.30
  -3   3  -2  286.37    9.00
  -3   3  -2  286.57    9.20
   3   3   2  272.47    9.30
   3   3   2  290.47    9.30
  -3   3  -2  292.97    9.20
  -3   3  -2  296.17    9.20
  -3   3  -2  280.37    9.10
  -3   3  -2  277.87    9.10
   3   3   2  274.97    9.30
  -3  -3  -2  297.17    9.10
   3  -3   2  280.97    9.20
  -3  -3  -2  285.47    9.30
  -3  -3  -2  298.27    9.10
   3  -3   2  257.47    9.20
  -3  -3  -2  302.27    9.30
   3  -3   2  303.67    9.20
   3  -3   2  279.67    9.20
   3  -3   2  278.67    9.20
  -3  -3  -2  286.37    9.30
   3   3   3  974.80   32.30
   3   3   3  983.20   32.20
  -3   3  -3  989.70   32.10
  -3   3  -3 1005.30   32.00
   3   3   3  985.70   32.20
  -3   3  -3 1032.40   32.10
  -3   3  -3 1030.30   32.00
  -3   3  -3 1057.79   32.10
   3   3   3 1024.50   32.20
  -3  -3  -3 1060.69   32.10
   3  -3   3 1040.80   32.20
  -3  -3  -3 1048.80   32.20
  -3  -3  -3  985.10   32.20
   3  -3   3 1066.89   32.20
  -3  -3  -3 1025.10   32.30
   3  -3   3  992.30   32.20
   3  -3   3 1011.30   32.10
   3   3   4   39.30    1.80
  -3   3  -4   40.90    1.50
  -3   3  -4   40.40    1.50
  -3   3  -4   42.10    1.70
   3   3   4   37.70    1.70
  -3   3  -4   36.00    1.60
   3  -3   4   37.80    1.70
   3  -3   4   42.80    1.70
   3  -3   4   37.80    1.60
  -3  -3  -4   40.90    1.80
  -3  -3  -4   42.60    1.80
  -3   3  -5    1.90    0.50
  -3   3  -5    1.10    0.30
   3   3   5    1.80    0.60
   3   3   5    1.00    0.40
   3  -3   5    0.30    0.40
  -3  -3  -5    1.60    0.60
   3  -3   5    1.30    0.30
  -3  -3  -5    1.50    0.50
   3  -3   5    1.50    0.50
  -3   3  -6   10.60    1.00
  -3   3  -6    7.10    0.70
   3   3   6    7.80    1.00
  -3  -3  -6    7.50    1.00
   3  -3   6    7.90    0.70
   3  -3   6    6.60    1.00
  -3  -3  -6    9.50    1.00
   3   3   7    2.60    0.80
  -3   3  -7    1.40    0.40
  -3   3  -7    3.40    0.80
  -3  -3  -7    2.80    0.80
  -3  -3  -7    2.80    0.80
   3  -3   7    2.70    0.90
   3   3   8    0.40    0.70
  -3   3  -8    0.50    0.60
  -3   3  -8   -0.40    0.30
   3  -3   8    0.40    0.70
  -3  -3  -8    1.40    0.80
  -3   3  -9    0.00    0.40
   3   3   9    2.50    1.00
  -3   3  -9   -1.10    0.60
  -3  -3  -9    0.40    0.80
   3  -3   9   -0.90    0.70
   3   3  10    6.20    1.30
   3  -3  10    6.80    1.40
  -3  -3 -10    6.10    1.30
   3   3  11    0.60    1.00
   3  -3  11   -0.60    1.00
  -3  -3 -11    0.20    0.90
  -3   4  12    6.80    1.50
   3   4 -11    4.60    1.10
  -3   4  11    9.10    1.50
   3   4 -11   10.00    1.50
   3  -4 -11    9.50    1.50
   3   4 -10    0.30    0.70
  -3   4  10    0.80    0.80
   3  -4 -10   -0.20    0.90
   3   4  -9   -0.20    0.70
  -3   4   9    0.10    0.70
   3  -4  -9    0.00    0.60
   3  -4  -9    0.00    0.70
   3   4  -8    3.30    0.80
  -3   4   8    2.10    0.80
   3  -4  -8    2.10    0.70
   3  -4  -8    3.50    0.90
   3   4  -7   14.90    1.20
   3   4  -7   15.90    1.10
  -3   4   7   16.70    1.30
   3  -4  -7   19.00    1.30
   3  -4  -7   13.20    1.30
  -3   4   6   12.10    1.10
   3   4  -6   12.30    0.60
   3   4  -6   13.60    1.00
   3   4  -6   13.30    0.90
  -3  -4   6   14.70    1.10
   3  -4  -6    9.80    1.00
   3  -4  -6   13.30    1.00
   3   4  -5   75.09    2.80
   3   4  -5   76.89    2.90
   3   4  -5   73.99    2.40
   3   4  -5   71.69    2.40
  -3   4   5   72.29    2.90
  -3  -4   5   75.99    2.90
   3  -4  -5   73.89    2.90
   3  -4  -5   73.89    2.90
   3   4  -4    2.10    0.40
  -3   4   4    3.30    0.50
   3   4  -4    3.80    0.50
   3   4  -4    3.80    0.20
   3  -4  -4    3.30    0.50
   3  -4  -4    3.70    0.50
  -3  -4   4    4.20    0.50
   3   4  -3  296.67    9.50
   3   4  -3  284.37    9.60
   3   4  -3  296.07    9.30
   3   4  -3  308.47    9.60
  -3   4   3  291.07    9.60
   3  -4  -3  274.47    9.50
  -3  -4   3  316.27    9.60
  -3  -4   3  296.37    9.60
   3  -4  -3  294.37    9.60
  -3   4   2  642.74   19.90
   3   4  -2  661.63   19.80
   3   4  -2  631.54   20.00
   3   4  -2  608.34   20.00
   3   4  -2  609.44   20.00
   3   4  -2  636.54   20.00
  -3  -4   2  637.54   20.00
   3  -4  -2  615.94   19.90
   3  -4  -2  607.54   19.90
   3  -4  -2  659.13   20.00
  -3  -4   2  626.94   20.00
  -3  -4   2  633.14   19.80
   3   4  -1  113.69    3.90
   3   4  -1  117.29    3.90
   3   4  -1  119.79    3.90
   3   4  -1  117.99    3.80
  -3   4   1  122.19    3.70
   3   4  -1  116.89    3.90
  -3   4   1  121.89    3.70
   3   4  -1  117.19    3.90
  -3   4   1  116.69    3.80
   3   4  -1  111.89    3.90
  -3  -4   1  119.79    3.90
  -3  -4   1  112.49    3.90
   3  -4  -1  121.79    3.80
  -3  -4   1  119.49    3.90
   3  -4  -1  112.09    3.80
   3  -4  -1  116.59    3.80
   3  -4  -1  115.59    3.80
  -3  -4   1  109.09    3.90
   3  -4  -1  108.79    3.80
  -3  -4   1  114.59    3.80
  -3  -4   1  117.49    3.90
   3   4   0  322.17   10.30
   3   4   0  339.77   10.30
  -3   4   0  332.57   10.20
   3   4   0  332.27   10.30
  -3   4   0  324.27   10.20
   3   4   0  322.67   10.30
   3   4   0  311.27   10.30
   3   4   0  317.27   10.30
   3   4   0  312.77   10.30
   3   4   0  324.87   10.30
   3  -4   0  332.97   10.20
  -3  -4   0  316.47   10.30
  -3  -4   0  310.97   10.30
   3  -4   0  302.97   10.20
  -3  -4   0  318.67   10.30
   3  -4   0  325.27   10.20
   3  -4   0  309.77   10.20
  -3  -4   0  330.97   10.30
   3  -4   0  319.97   10.20
   3  -4   0  301.57   10.30
   3  -4   0  335.97   10.30
   3  -4   0  336.97   10.20
  -3  -4   0  312.67   10.30
  -3  -4   0  346.47   10.30
  -3  -4   0  314.67   10.30
  -3  -4   0  327.97   10.30
  -3   4  -1    0.30    0.10
  -3   4  -1    0.20    0.10
  -3   4  -1    0.10    0.10
  -3   4  -1    0.10    0.10
   3   4   1    0.10    0.20
   3   4   1    0.30    0.20
   3   4   1    0.20    0.20
  -3   4  -1    0.10    0.10
   3   4   1    0.00    0.20
  -3   4  -1    0.00    0.20
   3   4   1    0.00    0.10
  -3   4  -1    0.00    0.10
  -3   4  -1    0.10    0.10
   3   4   1   -0.10    0.20
   3  -4   1    0.10    0.20
   3  -4   1    0.10    0.10
  -3  -4  -1   -0.10    0.20
   3  -4   1    0.00    0.10
   3  -4   1    0.10    0.10
  -3  -4  -1    0.00    0.10
  -3  -4  -1    0.20    0.20
   3  -4   1    0.20    0.10
  -3  -4  -1   -0.10    0.20
   3  -4   1    0.10    0.10
   3  -4   1    0.00    0.10
  -3  -4  -1    0.10    0.20
  -3  -4  -1   -0.30    0.20
   3  -4   1   -0.10    0.10
  -3   4  -2  235.18    7.50
  -3   4  -2  242.58    7.50
   3   4   2  231.28    7.50
  -3   4  -2  231.58    7.50
   3   4   2  225.28    7.60
  -3   4  -2  238.48    7.40
   3   4   2  232.18    7.70
  -3   4  -2  236.38    7.50
  -3   4  -2  223.98    7.40
   3   4   2  227.28    7.60
   3   4   2  234.78    7.60
  -3   4  -2  237.18    7.50
  -3  -4  -2  219.48    7.60
   3  -4   2  231.98    7.50
   3  -4   2  229.08    7.50
   3  -4   2  232.58    7.50
  -3  -4  -2  251.27    7.50
  -3  -4  -2  236.88    7.50
  -3  -4  -2  225.88    7.60
  -3  -4  -2  229.48    7.60
   3  -4   2  228.68    7.50
  -3   4  -3    3.70    0.40
  -3   4  -3    2.50    0.40
  -3   4  -3    3.10    0.40
  -3   4  -3    3.10    0.40
   3   4   3    3.30    0.60
  -3   4  -3    2.60    0.30
   3   4   3    3.40    0.50
   3   4   3    3.90    0.50
  -3  -4  -3    3.00    0.50
   3  -4   3    3.10    0.40
  -3  -4  -3    2.90    0.50
  -3  -4  -3    3.90    0.50
   3  -4   3    4.00    0.50
   3  -4   3    3.20    0.40
   3  -4   3    3.30    0.40
   3   4   4   68.69    2.70
  -3   4  -4   72.29    2.50
  -3   4  -4   69.19    2.50
   3   4   4   68.19    2.80
  -3   4  -4   74.29    2.70
  -3   4  -4   70.69    2.60
   3   4   4   70.79    2.80
  -3  -4  -4   72.69    2.80
   3  -4   4   70.29    2.70
   3  -4   4   69.49    2.50
   3  -4   4   75.79    2.70
  -3  -4  -4   72.59    2.80
  -3   4  -5   35.70    1.50
  -3   4  -5   35.90    1.50
  -3   4  -5   38.30    1.60
  -3   4  -5   36.10    1.70
   3   4   5   34.40    1.80
   3   4   5   37.60    1.80
  -3  -4  -5   36.60    1.80
   3  -4   5   36.50    1.50
   3  -4   5   38.00    1.80
   3  -4   5   35.60    1.70
  -3  -4  -5   36.40    1.80
  -3   4  -6   25.20    1.50
  -3   4  -6   29.90    1.40
   3   4   6   26.90    1.60
  -3   4  -6   25.70    1.20
  -3   4  -6   27.60    1.30
   3  -4   6   21.60    1.50
   3  -4   6   25.60    1.20
  -3  -4  -6   25.90    1.50
  -3  -4  -6   25.60    1.60
  -3   4  -7   13.60    1.00
  -3   4  -7   13.10    1.20
   3   4   7   14.30    1.50
  -3   4  -7   12.10    0.90
  -3  -4  -7   12.60    1.30
  -3  -4  -7   16.90    1.50
   3  -4   7   13.40    1.40
   3   4   8    0.70    0.80
  -3   4  -8    0.80    0.40
  -3   4  -8    0.00    0.60
  -3   4  -8    0.60    0.40
  -3  -4  -8    0.70    0.70
   3  -4   8    0.50    0.70
  -3   4  -9    0.00    0.70
  -3   4  -9    0.30    0.40
   3   4   9    0.10    0.80
   3  -4   9    0.00    0.70
  -3  -4  -9   -0.50    0.70
   3   4  10    1.80    1.10
   3  -4  10    1.00    1.00
  -3  -4 -10   -1.30    0.70
   3   4  11    0.80    1.10
  -3  -4 -11    0.00    1.00
   3  -4  11    1.40    1.10
  -3   5  11    6.10    1.30
   3   5 -11    4.40    1.10
   3   5 -11    6.50    1.20
   3  -5 -11    7.50    1.40
   3   5 -10    1.30    0.70
  -3   5  10    2.90    1.00
   3   5 -10    0.80    0.80
   3  -5 -10    1.70    0.90
  -3   5   9    5.60    1.10
   3   5  -9    4.00    0.90
   3  -5  -9    4.60    1.00
   3  -5  -9    4.90    1.10
   3   5  -8    1.30    0.60
  -3   5   8    2.70    0.80
   3  -5  -8    0.60    0.60
   3  -5  -8    1.60    0.80
   3   5  -7   70.49    2.30
  -3   5   7   67.29    3.00
   3   5  -7   74.29    2.90
   3   5  -7   69.69    3.00
   3  -5  -7   67.89    3.00
   3  -5  -7   72.79    3.00
  -3   5   6    1.00    0.50
   3   5  -6    1.50    0.20
   3   5  -6    1.60    0.50
   3   5  -6    0.20    0.40
   3   5  -6    1.50    0.10
  -3  -5   6    1.80    0.50
   3  -5  -6    2.10    0.60
   3  -5  -6    1.50    0.50
   3   5  -5  240.58    7.60
   3   5  -5  244.78    8.10
   3   5  -5  234.28    8.10
   3   5  -5  254.37    7.60
  -3   5   5  229.38    8.10
  -3  -5   5  244.38    8.20
   3  -5  -5  256.37    8.20
   3  -5  -5  240.18    8.20
   3   5  -4    5.40    0.60
   3   5  -4    4.40    0.50
   3   5  -4    5.50    0.20
   3   5  -4    5.20    0.50
  -3   5   4    5.60    0.60
   3  -5  -4    4.70    0.60
  -3  -5   4    5.50    0.60
   3  -5  -4    5.40    0.60
   3   5  -3   33.90    1.50
   3   5  -3   34.00    1.50
   3   5  -3   35.90    1.20
  -3   5   3   37.10    1.50
   3   5  -3   36.30    1.40
   3   5  -3   35.30    1.50
  -3  -5   3   38.40    1.50
   3  -5  -3   35.40    1.50
   3  -5  -3   38.90    1.50
  -3  -5   3   35.30    1.50
  -3   5   2    8.20    0.50
   3   5  -2    8.60    0.60
   3   5  -2    8.40    0.60
   3   5  -2    9.50    0.60
  -3   5   2    9.60    0.50
   3   5  -2    8.50    0.40
  -3  -5   2    8.40    0.40
   3  -5  -2    8.80    0.50
   3  -5  -2    9.10    0.50
  -3  -5   2    8.70    0.60
  -3  -5   2    9.40    0.60
   3  -5  -2    8.30    0.50
  -3  -5   2    8.10    0.60
   3   5  -1   22.30    1.00
   3   5  -1   25.60    1.00
   3   5  -1   23.30    1.00
   3   5  -1   25.10    1.00
  -3   5   1   23.80    0.90
   3   5  -1   24.50    1.00
   3   5  -1   23.00    1.00
   3  -5  -1   24.40    1.00
  -3  -5   1   24.20    1.00
   3  -5  -1   24.10    0.90
  -3  -5   1   25.60    1.00
  -3  -5   1   24.80    1.00
   3  -5  -1   25.90    1.00
   3  -5  -1   22.80    0.90
  -3  -5   1   23.30    1.00
   3  -5  -1   23.40    0.90
   3   5   0   25.10    1.00
   3   5   0   25.90    1.00
   3   5   0   26.20    1.10
  -3   5   0   24.60    0.80
  -3   5   0   24.90    1.00
   3   5   0   23.60    1.00
  -3   5   0   24.70    0.80
  -3   5   0   24.50    1.00
   3   5   0   24.50    1.00
   3   5   0   25.90    1.00
   3  -5   0   26.00    1.00
   3  -5   0   25.60    0.90
   3  -5   0   24.30    0.80
   3  -5   0   24.10    0.80
  -3  -5   0   24.20    1.00
  -3  -5   0   26.30    1.00
  -3  -5   0   27.10    1.10
  -3  -5   0   25.00    1.10
   3  -5   0   25.20    1.10
  -3  -5   0   26.00    1.10
  -3  -5   0   23.60    1.00
   3  -5   0   25.50    0.90
  -3  -5   0   26.70    1.00
   3  -5   0   26.50    1.00
   3  -5   0   23.90    0.90
  -3  -5   0   24.90    1.10
  -3   5  -1   29.90    1.20
   3   5   1   29.80    1.20
  -3   5  -1   30.80    1.10
  -3   5  -1   31.40    1.20
   3   5   1   31.30    1.30
   3   5   1   30.30    1.30
   3   5   1   29.30    1.20
  -3   5  -1   32.00    1.10
   3   5   1   32.30    1.30
   3   5   1   29.70    1.20
   3  -5   1   31.00    1.10
   3  -5   1   30.30    1.20
   3  -5   1   31.60    1.20
  -3  -5  -1   32.50    1.20
   3  -5   1   31.80    1.20
   3  -5   1   28.60    1.10
  -3  -5  -1   31.30    1.20
  -3  -5  -1   30.30    1.30
   3  -5   1   30.20    1.10
   3  -5   1   30.90    1.10
   3  -5   1   33.20    1.10
  -3  -5  -1   31.90    1.30
  -3  -5  -1   30.90    1.30
  -3   5  -2 1263.47   43.50
  -3   5  -2 1425.96   43.40
  -3   5  -2 1396.86   43.30
   3   5   2 1349.66   43.50
  -3   5  -2 1394.26   43.40
   3   5   2 1385.76   43.50
   3   5   2 1358.56   43.50
  -3   5  -2 1365.06   43.30
  -3   5  -2 1385.26   43.30
   3   5   2 1357.86   43.40
  -3   5  -2 1361.16   43.80
   3  -5   2 1416.26   43.40
  -3  -5  -2 1401.96   43.50
   3  -5   2 1388.86   43.60
  -3  -5  -2 1410.76   43.50
   3  -5   2 1341.07   43.40
  -3  -5  -2 1464.35   43.60
   3  -5   2 1403.26   43.70
   3  -5   2 1351.76   43.40
   3  -5   2 1406.96   43.40
   3   5   3   -0.20    0.30
  -3   5  -3   -0.20    0.20
  -3   5  -3    0.00    0.20
  -3   5  -3    0.30    0.20
   3   5   3    0.00    0.30
   3   5   3   -0.70    0.30
  -3   5  -3    0.50    0.30
  -3   5  -3   -0.20    0.20
  -3  -5  -3    0.20    0.30
   3  -5   3   -0.40    0.20
  -3  -5  -3    0.40    0.40
   3  -5   3    0.20    0.30
  -3  -5  -3    0.10    0.30
   3  -5   3    0.10    0.30
   3  -5   3    0.00    0.20
  -3   5  -4   14.20    0.80
   3   5   4   14.60    1.00
  -3   5  -4   14.80    0.80
  -3   5  -4   15.10    0.90
   3   5   4   15.10    1.00
   3   5   4   14.60    1.00
  -3   5  -4   14.50    0.80
   3  -5   4   14.90    0.90
   3  -5   4   15.80    0.90
   3  -5   4   13.90    0.80
  -3  -5  -4   13.30    1.00
   3  -5   4   16.50    0.90
  -3  -5  -4   13.40    0.90
   3   5   5   98.69    3.80
  -3   5  -5   98.69    3.40
  -3   5  -5   97.29    3.50
  -3   5  -5   98.19    3.60
  -3   5  -5   98.39    3.50
  -3  -5  -5  105.09    3.80
  -3  -5  -5   98.29    3.80
   3  -5   5   94.79    3.70
   3  -5   5   95.39    3.40
   3  -5   5  103.39    3.70
   3   5   6   16.60    1.30
  -3   5  -6   15.00    1.00
  -3   5  -6   15.40    0.90
  -3   5  -6   18.40    1.20
  -3  -5  -6   15.30    1.20
   3  -5   6   15.80    0.90
  -3  -5  -6   14.80    1.40
   3  -5   6   17.60    1.30
  -3   5  -7   17.00    1.10
  -3   5  -7   16.10    1.00
  -3   5  -7   16.50    1.30
   3   5   7   20.10    1.50
   3  -5   7   20.40    1.40
  -3  -5  -7   17.10    1.60
  -3  -5  -7   17.30    1.40
  -3   5  -8    2.20    0.50
  -3   5  -8    1.60    0.50
  -3   5  -8    1.00    0.60
   3   5   8    1.00    0.80
   3  -5   8    1.60    0.80
  -3  -5  -8    2.70    0.90
  -3   5  -9    1.70    0.60
   3   5   9    2.10    1.00
   3  -5   9    2.00    0.90
  -3  -5  -9    4.20    1.10
   3   5  10    0.20    0.90
   3  -5  10    1.90    1.00
  -3  -5 -10    0.00    0.90
  -3   6  11    0.90    0.90
   3   6 -11   -0.40    0.70
   3   6 -11    0.10    0.70
   3  -6 -11    0.10    1.00
   3   6 -10   -0.20    0.60
  -3   6  10    1.40    0.90
   3   6 -10    0.80    0.80
   3  -6 -10    0.80    0.90
   3   6  -9   14.80    1.50
  -3   6   9   14.90    1.60
   3   6  -9   12.50    1.30
   3  -6  -9   12.50    1.50
   3  -6  -9   13.80    1.40
  -3   6   8    3.30    0.90
   3   6  -8    4.70    0.80
   3   6  -8    4.30    0.80
   3  -6  -8    4.10    0.90
   3  -6  -8    3.90    0.90
   3   6  -7    9.30    1.00
   3   6  -7    9.60    1.00
   3   6  -7   11.00    1.10
  -3   6   7    8.90    1.10
   3  -6  -7    8.90    1.00
   3  -6  -7   10.50    1.10
  -3   6   6  106.09    4.20
   3   6  -6  113.79    4.20
   3   6  -6  114.49    4.10
   3   6  -6  112.69    4.20
   3  -6  -6  119.89    4.30
  -3  -6   6  117.79    4.30
   3  -6  -6  110.69    4.30
   3   6  -5   73.09    2.80
   3   6  -5   68.59    2.80
   3   6  -5   72.79    2.80
  -3   6   5   72.29    2.90
   3  -6  -5   69.49    2.80
  -3  -6   5   78.29    2.90
   3  -6  -5   75.89    2.90
   3   6  -4  135.09    4.70
   3   6  -4  138.59    4.80
  -3   6   4  132.39    4.70
   3   6  -4  136.69    4.70
  -3  -6   4  137.79    4.70
   3  -6  -4  130.69    4.70
   3  -6  -4  137.69    4.70
  -3   6   3   41.80    1.70
   3   6  -3   41.60    1.70
   3   6  -3   43.00    1.70
   3   6  -3   44.60    1.80
   3   6  -3   40.70    1.40
  -3  -6   3   44.10    1.40
  -3  -6   3   42.20    1.70
  -3  -6   3   44.00    1.70
   3  -6  -3   38.90    1.70
   3  -6  -3   42.40    1.70
   3   6  -2  351.86   11.30
   3   6  -2  358.56   11.50
   3   6  -2  359.06   11.50
   3   6  -2  345.77   11.50
  -3   6   2  363.76   11.30
  -3   6   2  352.46   11.40
   3  -6  -2  373.86   11.40
  -3  -6   2  379.36   11.30
   3  -6  -2  348.57   11.40
  -3  -6   2  348.27   11.50
  -3  -6   2  370.76   11.50
   3  -6  -2  338.37   11.40
  -3  -6   2  348.07   11.40
   3   6  -1  152.18    5.10
   3   6  -1  149.69    5.10
   3   6  -1  159.48    5.10
   3   6  -1  144.79    5.10
  -3   6   1  156.18    4.90
   3   6  -1  152.58    5.10
   3  -6  -1  154.18    4.90
  -3  -6   1  154.18    5.10
   3  -6  -1  162.18    5.00
   3  -6  -1  150.48    4.90
  -3  -6   1  154.28    5.10
  -3  -6   1  158.08    5.10
  -3  -6   1  144.99    5.10
  -3  -6   1  161.78    5.10
   3   6   0   28.00    1.20
   3   6   0   29.50    1.20
   3   6   0   29.90    1.20
   3   6   0   28.90    1.20
  -3   6   0   29.70    1.20
  -3   6   0   29.90    1.20
  -3  -6   0   29.00    1.20
  -3  -6   0   31.10    1.20
   3  -6   0   28.50    1.00
   3  -6   0   27.80    1.00
  -3  -6   0   31.70    1.30
   3  -6   0   32.20    1.20
   3  -6   0   28.90    1.00
  -3  -6   0   30.90    1.20
   3  -6   0   29.40    1.00
   3  -6   0   28.90    0.90
   3  -6   0   29.60    1.20
  -3  -6   0   29.10    1.20
   3   6   1  269.77    8.70
  -3   6  -1  270.27    8.50
  -3   6  -1  265.17    8.60
   3   6   1  275.47    8.70
   3   6   1  271.67    8.70
  -3   6  -1  269.37    8.40
  -3   6  -1  265.27    8.60
  -3   6  -1  256.77    8.50
   3   6   1  261.07    8.60
   3   6   1  263.27    8.70
   3  -6   1  282.47    8.60
   3  -6   1  274.27    8.50
  -3  -6  -1  272.27    8.70
   3  -6   1  266.07    8.50
   3  -6   1  263.47    8.50
  -3  -6  -1  264.77    8.70
   3  -6   1  264.27    8.60
  -3  -6  -1  266.17    8.70
   3  -6   1  276.67    8.60
   3  -6   1  264.57    8.50
   3   6   2   59.99    2.30
   3   6   2   55.69    2.30
  -3   6  -2   62.99    2.00
  -3   6  -2   61.29    2.20
   3   6   2   59.19    2.20
   3   6   2   60.89    2.30
  -3   6  -2   60.39    2.10
  -3   6  -2   60.49    2.10
  -3   6  -2   61.09    2.10
   3  -6   2   59.29    2.10
  -3  -6  -2   62.99    2.30
   3  -6   2   61.49    2.20
  -3  -6  -2   61.89    2.30
   3  -6   2   62.19    2.20
   3  -6   2   59.29    2.10
  -3  -6  -2   60.49    2.30
   3  -6   2   59.59    2.10
   3   6   3   97.89    3.60
  -3   6  -3  101.39    3.40
   3   6   3   99.19    3.60
  -3   6  -3  103.39    3.40
  -3   6  -3   99.69    3.40
  -3   6  -3   99.49    3.40
  -3   6  -3  103.19    3.40
   3   6   3  102.99    3.70
  -3  -6  -3   99.49    3.60
  -3  -6  -3   99.49    3.60
  -3  -6  -3  101.19    3.60
   3  -6   3   94.89    3.50
   3  -6   3   99.59    3.40
   3  -6   3  104.89    3.50
   3  -6   3   99.89    3.50
   3   6   4   91.79    3.40
  -3   6  -4   88.39    3.20
  -3   6  -4   90.59    3.20
   3   6   4   88.09    3.50
   3   6   4   90.49    3.40
  -3   6  -4   91.29    3.20
  -3   6  -4   91.19    3.20
   3  -6   4   95.29    3.30
  -3  -6  -4   87.19    3.40
  -3  -6  -4   90.79    3.40
   3  -6   4   86.59    3.30
   3  -6   4   90.29    3.10
   3  -6   4   92.29    3.30
  -3  -6  -4   92.49    3.50
  -3   6  -5    0.50    0.30
  -3   6  -5    0.90    0.40
  -3   6  -5    0.40    0.30
   3   6   5    1.00    0.50
  -3   6  -5    0.60    0.30
  -3  -6  -5    0.30    0.40
  -3  -6  -5    1.20    0.50
   3  -6   5    0.40    0.40
   3  -6   5    0.30    0.30
   3  -6   5    0.20    0.40
  -3   6  -6    5.60    0.60
  -3   6  -6    7.60    0.80
  -3   6  -6    4.80    0.60
   3   6   6    4.10    0.90
  -3  -6  -6    6.00    0.90
  -3  -6  -6    4.90    0.90
   3  -6   6    6.70    0.60
   3  -6   6    6.70    0.90
   3   6   7    1.20    0.70
  -3   6  -7    0.10    0.40
  -3   6  -7   -0.70    0.30
  -3   6  -7   -0.20    0.50
  -3  -6  -7    0.60    0.60
  -3  -6  -7    0.00    0.70
   3  -6   7    0.90    0.60
  -3   6  -8    0.90    0.40
   3   6   8    0.60    0.80
  -3   6  -8    0.70    0.50
  -3   6  -8    0.40    0.60
  -3  -6  -8    0.40    0.80
   3  -6   8    1.10    0.70
  -3  -6  -8   -0.10    0.70
  -3   6  -9   -1.10    0.40
   3   6   9    0.50    0.80
  -3  -6  -9    0.20    0.80
   3  -6   9    0.50    0.80
   3   6  10   -1.00    0.70
  -3  -6 -10   -0.40    0.80
   3  -6  10   -0.10    0.90
   3   7 -11   -0.80    0.70
   3   7 -11   -0.70    0.70
  -3   7  11    1.70    1.00
   3  -7 -11    1.20    1.00
  -3   7  10    4.50    1.20
   3   7 -10    4.10    0.90
   3   7 -10    4.70    0.90
   3   7 -10    3.50    1.00
   3  -7 -10    4.80    1.10
   3  -7 -10    3.60    1.10
  -3   7   9    3.90    1.00
   3   7  -9    4.70    0.90
   3   7  -9    3.30    0.80
   3   7  -9    3.10    0.80
   3  -7  -9    5.70    1.10
   3  -7  -9    4.20    1.00
   3   7  -8   12.10    1.20
   3   7  -8    9.10    1.10
  -3   7   8   11.20    1.30
   3   7  -8   12.30    1.20
   3  -7  -8   10.70    1.30
   3  -7  -8   11.40    1.20
   3   7  -7   17.00    1.20
   3   7  -7   15.70    1.20
   3   7  -7   15.30    1.20
  -3   7   7   16.50    1.30
   3  -7  -7   17.90    1.30
   3  -7  -7   18.00    1.40
   3   7  -6    8.20    0.90
   3   7  -6    9.20    0.90
   3   7  -6    9.40    0.90
  -3   7   6    9.00    1.00
   3  -7  -6    7.80    0.90
  -3  -7   6   11.40    1.00
   3  -7  -6    8.80    0.90
   3   7  -5   25.10    1.30
   3   7  -5   25.90    1.30
   3   7  -5   25.50    1.40
  -3   7   5   24.50    1.30
   3  -7  -5   25.50    1.40
   3  -7  -5   25.80    1.40
  -3  -7   5   27.60    1.40
   3   7  -4   40.20    1.70
   3   7  -4   38.80    1.70
   3   7  -4   37.50    1.60
  -3   7   4   40.60    1.70
   3   7  -4   41.00    1.80
  -3  -7   4   40.80    1.70
   3  -7  -4   38.10    1.70
   3  -7  -4   38.90    1.70
  -3   7   3   83.79    3.00
   3   7  -3   89.19    3.00
   3   7  -3   83.19    3.10
   3   7  -3   85.49    3.00
   3   7  -3   82.39    3.10
  -3  -7   3   82.69    3.00
   3  -7  -3   82.59    3.00
  -3  -7   3   89.59    3.10
  -3  -7   3   81.39    2.70
   3  -7  -3   82.19    3.00
  -3   7   2   11.50    0.50
   3   7  -2   12.30    0.70
   3   7  -2   12.00    0.70
  -3   7   2   11.80    0.60
   3   7  -2   12.20    0.80
   3   7  -2   12.30    0.60
   3   7  -2   12.20    0.70
   3  -7  -2   13.60    0.60
   3  -7  -2   10.40    0.60
  -3  -7   2   10.50    0.70
   3  -7  -2   11.00    0.60
  -3  -7   2   12.40    0.70
  -3  -7   2   13.40    0.60
  -3  -7   2   11.30    0.70
   3   7  -1  220.88    7.00
   3   7  -1  213.48    7.00
   3   7  -1  206.68    7.10
   3   7  -1  215.28    7.00
  -3   7   1  229.18    6.80
   3   7  -1  211.88    7.10
   3   7  -1  221.08    7.00
  -3  -7   1  217.08    7.10
  -3  -7   1  210.48    7.00
   3  -7  -1  216.28    6.90
  -3  -7   1  203.38    7.00
   3  -7  -1  217.98    6.80
  -3  -7   1  215.28    7.00
  -3  -7   1  215.68    7.00
   3  -7  -1  215.28    6.80
  -3   7   0   29.30    1.20
   3   7   0   26.00    1.20
   3   7   0   29.50    1.20
   3   7   0   25.50    1.10
  -3   7   0   28.90    1.20
   3   7   0   26.60    1.20
   3   7   0   21.50    1.10
  -3  -7   0   29.30    1.20
   3  -7   0   26.90    0.90
  -3  -7   0   26.90    1.10
  -3  -7   0   26.80    1.20
  -3  -7   0   27.40    1.20
  -3   7  -1    4.10    0.20
   3   7   1    3.60    0.40
  -3   7  -1    3.70    0.40
   3   7   1    3.10    0.40
   3   7   1    3.70    0.50
  -3   7  -1    4.00    0.40
   3   7   1    4.00    0.40
   3  -7   1    3.90    0.30
   3  -7   1    3.40    0.20
  -3  -7  -1    3.90    0.50
   3  -7   1    4.00    0.30
  -3  -7  -1    4.80    0.50
  -3  -7  -1    4.00    0.50
   3  -7   1    4.00    0.40
   3  -7   1    4.20    0.20
  -3  -7  -1    4.10    0.50
  -3   7  -2    2.20    0.40
   3   7   2    2.60    0.40
   3   7   2    3.20    0.50
   3   7   2    3.20    0.50
   3   7   2    2.10    0.50
  -3   7  -2    2.90    0.30
   3   7   2    2.70    0.40
  -3   7  -2    3.40    0.30
  -3   7  -2    2.80    0.40
  -3  -7  -2    2.90    0.50
   3  -7   2    2.90    0.30
  -3  -7  -2    2.20    0.40
   3  -7   2    2.20    0.30
   3  -7   2    2.30    0.30
  -3  -7  -2    2.20    0.40
   3  -7   2    2.40    0.30
   3   7   3    0.50    0.40
  -3   7  -3    1.00    0.30
   3   7   3    0.20    0.40
  -3   7  -3    0.00    0.20
  -3   7  -3    0.20    0.20
   3   7   3    0.00    0.30
  -3  -7  -3    0.30    0.30
   3  -7   3    0.30    0.20
   3  -7   3    0.10    0.20
  -3  -7  -3    0.50    0.40
   3  -7   3    0.00    0.30
  -3  -7  -3    0.20    0.30
   3  -7   3    0.40    0.30
  -3   7  -4    4.80    0.50
   3   7   4    5.40    0.70
  -3   7  -4    4.70    0.50
  -3   7  -4    4.80    0.40
  -3   7  -4    5.00    0.50
   3   7   4    6.00    0.70
   3  -7   4    5.40    0.60
   3  -7   4    4.70    0.50
  -3  -7  -4    3.30    0.60
  -3  -7  -4    4.70    0.70
  -3  -7  -4    3.70    0.60
   3  -7   4    4.30    0.60
   3  -7   4    5.10    0.60
  -3   7  -5    0.10    0.30
  -3   7  -5    0.50    0.40
  -3   7  -5    0.50    0.30
  -3   7  -5    0.60    0.30
   3   7   5   -0.20    0.40
  -3  -7  -5    0.20    0.40
   3  -7   5    0.10    0.20
   3  -7   5    0.30    0.40
   3  -7   5    0.50    0.40
  -3  -7  -5   -0.20    0.50
  -3   7  -6    0.10    0.40
  -3   7  -6   -0.30    0.30
   3   7   6   -0.40    0.50
  -3   7  -6    0.40    0.40
   3  -7   6    0.50    0.60
  -3  -7  -6    0.20    0.60
  -3  -7  -6    0.10    0.50
   3  -7   6   -0.30    0.30
   3   7   7    0.70    0.70
  -3   7  -7   -0.40    0.40
  -3   7  -7    0.40    0.50
  -3   7  -7    0.40    0.30
  -3  -7  -7   -0.30    0.60
   3  -7   7    1.00    0.70
  -3  -7  -7    0.50    0.60
  -3   7  -8    0.40    0.40
   3   7   8    0.50    0.70
  -3   7  -8   -0.30    0.40
  -3  -7  -8    0.80    0.80
   3  -7   8   -0.60    0.60
  -3  -7  -8    0.70    0.70
   3   7   9    4.50    1.20
  -3   7  -9    2.60    0.70
  -3  -7  -9    4.70    1.20
   3  -7   9    5.10    1.20
   3   7  10    0.70    1.00
   3  -7  10    2.50    1.00
  -3  -7 -10    1.80    1.20
   3   8 -11    5.10    1.10
   3   8 -11    3.40    1.00
  -3   8  11    4.90    1.20
   3  -8 -11    4.10    1.20
  -3   8  10    2.90    1.00
   3   8 -10    0.40    0.70
   3   8 -10    1.80    0.70
   3  -8 -10    2.20    1.00
   3  -8 -10    0.90    0.80
   3   8  -9    1.10    0.70
  -3   8   9   -0.10    0.70
   3   8  -9    1.50    0.70
   3   8  -9    1.30    0.70
   3  -8  -9    1.20    0.80
   3  -8  -9    0.60    0.80
   3   8  -8    0.90    0.60
  -3   8   8    1.10    0.70
   3   8  -8   -0.10    0.60
   3   8  -8    0.10    0.50
   3  -8  -8    0.70    0.70
   3  -8  -8   -0.60    0.60
   3   8  -7    3.80    0.70
   3   8  -7    4.00    0.70
   3   8  -7    2.30    0.60
  -3   8   7    3.60    0.80
   3  -8  -7    2.80    0.80
   3  -8  -7    2.70    0.80
   3   8  -6    1.00    0.50
   3   8  -6    0.90    0.40
   3   8  -6    0.70    0.50
   3   8  -6    0.60    0.40
  -3   8   6   -0.20    0.50
   3  -8  -6   -0.30    0.50
   3  -8  -6    0.10    0.50
   3   8  -5    0.40    0.40
  -3   8   5    0.70    0.50
   3   8  -5    0.40    0.30
   3   8  -5    0.80    0.40
   3   8  -5    0.40    0.40
   3  -8  -5   -0.40    0.40
  -3  -8   5    0.50    0.40
   3  -8  -5    0.30    0.40
   3   8  -4    0.30    0.20
   3   8  -4    0.00    0.30
   3   8  -4   -0.20    0.30
   3   8  -4    0.30    0.30
  -3   8   4   -0.40    0.30
  -3  -8   4    0.00    0.30
   3  -8  -4    0.50    0.40
   3  -8  -4   -0.20    0.30
   3   8  -3    3.90    0.50
   3   8  -3    4.90    0.50
   3   8  -3    4.10    0.60
  -3   8   3    4.20    0.50
   3   8  -3    5.10    0.50
  -3  -8   3    4.90    0.50
  -3  -8   3    5.30    0.60
   3  -8  -3    4.30    0.50
  -3  -8   3    4.80    0.30
   3  -8  -3    4.40    0.50
   3   8  -2   23.30    1.00
  -3   8   2   21.90    0.90
   3   8  -2   22.10    1.10
   3   8  -2   21.60    1.10
   3   8  -2   24.20    1.00
   3   8  -2   22.50    1.00
  -3  -8   2   23.90    1.10
   3  -8  -2   21.10    0.90
   3  -8  -2   24.60    0.90
  -3  -8   2   22.70    1.00
   3  -8  -2   21.40    1.00
  -3  -8   2   23.50    0.90
   3  -8  -2   23.30    0.90
  -3  -8   2   21.30    1.00
   3   8  -1   19.50    0.90
   3   8  -1   17.80    1.00
   3   8  -1   20.30    0.90
   3   8  -1   18.70    1.00
   3   8  -1   19.00    0.90
   3   8  -1   19.00    0.90
  -3   8   1   20.00    1.00
  -3  -8   1   20.40    0.90
  -3  -8   1   20.10    0.90
   3  -8  -1   19.90    0.70
   3  -8  -1   20.70    0.70
   3  -8  -1   20.10    0.70
  -3  -8   1   20.90    1.00
  -3  -8   1   19.10    0.90
  -3  -8   1   18.70    0.90
   3  -8  -1   18.40    0.70
   3   8   0  172.18    5.50
   3   8   0  171.28    5.60
   3   8   0  168.58    5.60
  -3   8   0  165.98    5.60
  -3   8   0  168.48    5.60
   3   8   0  169.68    5.60
   3   8   0  162.78    5.60
  -3  -8   0  169.98    5.60
  -3  -8   0  170.28    5.60
  -3  -8   0  164.18    5.60
  -3  -8   0  166.18    5.60
  -3   8  -1   23.50    0.70
   3   8   1   18.90    1.00
   3   8   1   21.50    1.00
  -3   8  -1   19.30    1.00
  -3   8  -1   19.50    1.00
   3   8   1   20.10    1.10
   3   8   1   21.00    1.00
   3   8   1   21.30    1.00
   3  -8   1   19.80    0.80
   3  -8   1   21.30    0.70
   3  -8   1   20.50    0.80
  -3  -8  -1   21.60    1.00
  -3  -8  -1   23.20    1.00
  -3  -8  -1   22.70    1.00
   3  -8   1   21.10    1.00
  -3  -8  -1   19.90    1.00
  -3   8  -2   17.40    0.70
  -3   8  -2   17.40    0.70
   3   8   2   16.20    0.90
  -3   8  -2   16.70    0.70
   3   8   2   16.10    0.90
   3   8   2   16.40    0.90
   3   8   2   17.80    1.00
  -3   8  -2   17.20    0.90
   3   8   2   16.00    1.00
  -3   8  -2   18.50    0.90
  -3  -8  -2   16.20    0.90
  -3  -8  -2   16.70    1.00
   3  -8   2   17.50    0.80
   3  -8   2   17.50    0.80
   3  -8   2   17.10    0.70
  -3  -8  -2   17.40    1.00
   3  -8   2   16.20    0.80
  -3   8  -3   46.30    1.80
  -3   8  -3   46.90    1.80
   3   8   3   47.20    2.00
   3   8   3   44.50    1.90
  -3   8  -3   45.90    1.70
  -3  -8  -3   47.00    2.00
   3  -8   3   45.00    1.70
  -3  -8  -3   46.60    2.00
  -3  -8  -3   46.00    2.00
   3  -8   3   48.30    1.80
   3  -8   3   46.70    1.80
   3  -8   3   48.70    1.80
  -3   8  -4   12.30    0.80
   3   8   4   11.30    1.00
   3   8   4   10.90    1.00
  -3   8  -4   12.70    0.80
  -3   8  -4   12.10    0.80
  -3  -8  -4   13.50    1.00
  -3  -8  -4   13.40    1.00
   3  -8   4   13.30    0.80
  -3  -8  -4   13.10    0.90
   3  -8   4   11.70    0.80
   3  -8   4   12.70    0.70
   3  -8   4   12.80    0.80
   3   8   5    5.20    0.80
  -3   8  -5    7.20    0.70
  -3   8  -5    6.50    0.70
  -3   8  -5    5.70    0.60
   3  -8   5    6.00    0.50
   3  -8   5    7.40    0.80
   3  -8   5    7.80    0.80
  -3  -8  -5    6.40    0.80
  -3  -8  -5    6.80    0.90
  -3   8  -6    8.30    0.90
  -3   8  -6    5.20    0.70
   3   8   6    7.80    1.10
  -3   8  -6    6.50    0.70
  -3  -8  -6    9.90    1.20
   3  -8   6    6.40    0.90
  -3  -8  -6    8.20    1.00
   3  -8   6    6.80    0.60
  -3   8  -7    4.80    0.90
   3   8   7    3.50    0.90
  -3   8  -7    2.30    0.50
  -3   8  -7    4.30    0.70
   3  -8   7    3.90    0.80
  -3  -8  -7    3.00    0.90
  -3  -8  -7    4.50    0.90
  -3   8  -8   -0.10    0.50
   3   8   8   -0.80    0.60
   3  -8   8    0.40    0.70
  -3  -8  -8   -0.20    0.80
  -3  -8  -8    0.00    0.60
  -3   8  -9    1.90    0.70
   3   8   9    1.90    1.00
   3  -8   9    2.40    0.90
  -3  -8  -9    2.70    1.10
   3   8  10    0.80    1.00
  -3  -8 -10    0.40    1.00
   3  -8  10    1.90    1.00
  -3   9  11    1.60    1.00
   3   9 -11   -0.40    0.70
   3   9 -11   -0.40    0.80
   3  -9 -11    0.40    1.00
   3   9 -10    0.50    0.70
  -3   9  10    1.50    0.90
   3   9 -10    0.60    0.80
   3  -9 -10    0.70    0.80
   3  -9 -10    2.40    1.00
  -3   9   9    0.60    0.70
   3   9  -9    0.40    0.70
   3   9  -9    0.30    0.60
   3   9  -9    1.10    0.70
   3  -9  -9    0.90    0.80
   3  -9  -9    1.40    0.80
   3   9  -8    0.40    0.60
   3   9  -8    0.50    0.60
  -3   9   8    1.20    0.80
   3   9  -8    0.00    0.50
   3  -9  -8    1.50    0.80
   3  -9  -8    0.80    0.70
   3   9  -7    1.30    0.60
   3   9  -7    2.70    0.70
   3   9  -7    2.10    0.60
  -3   9   7    2.90    0.80
   3  -9  -7    2.40    0.70
   3  -9  -7    2.20    0.70
  -3   9   6   46.50    2.20
   3   9  -6   48.50    2.20
   3   9  -6   47.70    2.20
   3   9  -6   47.70    2.10
   3  -9  -6   49.30    2.30
   3  -9  -6   46.40    2.20
   3   9  -5    0.40    0.40
   3   9  -5    0.20    0.30
   3   9  -5    0.20    0.30
  -3   9   5   -0.10    0.40
   3   9  -5    0.80    0.40
   3  -9  -5   -0.10    0.40
  -3  -9   5    1.40    0.40
   3  -9  -5    0.00    0.40
   3   9  -4    0.10    0.20
   3   9  -4    0.30    0.30
   3   9  -4    0.10    0.40
   3   9  -4   -0.30    0.30
  -3   9   4   -0.20    0.30
   3  -9  -4    0.10    0.40
  -3  -9   4    0.20    0.30
   3  -9  -4   -0.40    0.30
   3   9  -3   40.30    1.60
  -3   9   3   39.10    1.60
   3   9  -3   40.20    1.80
   3   9  -3   41.90    1.60
   3   9  -3   39.60    1.70
   3  -9  -3   37.80    1.60
  -3  -9   3   41.40    1.70
  -3  -9   3   41.30    1.70
  -3  -9   3   40.70    1.40
   3  -9  -3   36.90    1.60
   3   9  -2   21.40    1.10
   3   9  -2   22.40    1.00
   3   9  -2   22.20    1.20
  -3   9   2   22.80    1.00
   3   9  -2   25.60    1.00
   3   9  -2   24.20    1.10
   3  -9  -2   23.00    1.00
  -3  -9   2   23.80    1.10
  -3  -9   2   22.50    1.10
  -3  -9   2   24.20    1.00
   3  -9  -2   23.20    0.90
   3  -9  -2   22.10    0.90
  -3  -9   2   23.50    1.10
   3  -9  -2   23.40    1.00
   3   9  -1  233.28    7.60
   3   9  -1  235.68    7.80
  -3   9   1  237.58    7.80
  -3   9   1  238.48    7.70
   3   9  -1  249.28    7.60
   3   9  -1  228.08    7.70
   3   9  -1  233.38    7.60
   3  -9  -1  223.88    7.40
  -3  -9   1  236.18    7.60
  -3  -9   1  235.68    7.60
  -3  -9   1  228.58    7.60
  -3  -9   1  237.18    7.70
   3  -9  -1  226.68    7.40
   3  -9  -1  227.08    7.40
  -3   9   0   74.19    2.70
   3   9   0   71.79    2.70
   3   9   0   73.09    2.60
  -3   9   0   73.59    2.70
   3   9   0   71.29    2.70
   3   9   0   75.09    2.60
  -3  -9   0   72.59    2.60
  -3  -9   0   71.09    2.60
  -3  -9   0   78.49    2.70
  -3  -9   0   71.79    2.60
   3   9   1   27.20    1.30
   3   9   1   27.20    1.30
  -3   9  -1   29.30    1.30
   3   9   1   26.80    1.30
  -3   9  -1   27.90    1.30
   3   9   1   27.40    1.20
   3  -9   1   30.10    1.00
   3  -9   1   26.80    1.00
  -3  -9  -1   28.70    1.30
  -3  -9  -1   31.50    1.30
  -3  -9  -1   29.30    1.30
  -3  -9  -1   28.40    1.30
   3  -9   1   27.60    1.20
  -3   9  -2   12.90    0.60
  -3   9  -2   12.90    0.80
  -3   9  -2   12.80    0.80
   3   9   2   12.80    0.90
   3   9   2   13.00    0.80
  -3   9  -2   12.50    0.60
  -3   9  -2   12.90    0.50
   3   9   2   12.70    0.80
   3   9   2   11.40    0.80
  -3  -9  -2   13.10    0.80
   3  -9   2   12.10    0.70
  -3  -9  -2   12.50    0.90
   3  -9   2   11.90    0.60
  -3  -9  -2   12.30    0.80
   3  -9   2   13.40    0.60
   3  -9   2   12.50    0.60
  -3   9  -3  213.18    7.00
  -3   9  -3  218.38    7.10
   3   9   3  219.28    7.20
   3   9   3  200.68    7.30
  -3   9  -3  218.38    7.00
  -3   9  -3  220.88    7.10
   3   9   3  210.78    7.20
   3  -9   3  217.58    7.00
  -3  -9  -3  206.28    7.20
   3  -9   3  223.78    7.00
  -3  -9  -3  210.58    7.30
   3  -9   3  214.38    7.00
   3  -9   3  215.58    7.00
  -3  -9  -3  210.18    7.20
   3   9   4   41.60    2.00
  -3   9  -4   40.20    1.60
  -3   9  -4   43.00    1.70
  -3   9  -4   44.30    1.80
   3   9   4   39.10    1.90
   3  -9   4   40.30    1.60
  -3  -9  -4   38.10    1.90
  -3  -9  -4   42.30    1.90
   3  -9   4   41.60    1.70
   3  -9   4   40.00    1.70
  -3  -9  -4   37.00    1.90
   3  -9   4   42.50    1.70
  -3   9  -5   49.50    2.10
   3   9   5   53.09    2.50
  -3   9  -5   51.59    2.10
  -3   9  -5   52.69    2.10
  -3  -9  -5   57.59    2.50
   3  -9   5   53.79    2.20
  -3  -9  -5   50.99    2.40
   3  -9   5   50.39    1.90
   3  -9   5   50.39    2.20
   3   9   6   15.80    1.30
  -3   9  -6   13.70    1.00
  -3   9  -6   15.90    1.10
  -3   9  -6   16.60    1.10
  -3  -9  -6   16.30    1.40
   3  -9   6   15.20    1.20
  -3  -9  -6   14.60    1.40
   3   9   7    1.80    0.80
  -3   9  -7    1.50    0.50
  -3   9  -7    1.50    0.50
   3  -9   7    2.40    0.70
  -3  -9  -7    1.50    0.70
  -3  -9  -7    2.10    0.90
  -3   9  -8    1.30    0.50
   3   9   8    1.20    0.80
   3  -9   8    0.90    0.60
  -3  -9  -8    1.10    0.70
  -3  -9  -8    0.80    0.90
   3   9   9    0.30    0.90
  -3   9  -9   -0.40    0.50
   3  -9   9   -1.00    0.70
  -3  -9  -9    1.30    1.00
   3   9  10   -0.30    0.90
  -3  -9 -10    0.50    1.00
   3  -9  10    0.40    0.90
   3  10 -11   -0.20    0.70
  -3  10  11    0.20    0.80
   3  10 -11   -0.80    0.80
   3 -10 -11    1.00    1.00
   3  10 -10   16.40    1.70
   3  10 -10   16.80    1.70
  -3  10  10   18.90    2.00
   3 -10 -10   20.00    2.00
   3 -10 -10   21.00    2.00
  -3  10   9   18.10    1.80
   3  10  -9   12.30    1.40
   3  10  -9   15.30    1.50
   3 -10  -9   17.00    1.70
   3 -10  -9   16.50    1.60
   3  10  -8    1.00    0.60
   3  10  -8    0.90    0.70
   3  10  -8    0.40    0.60
  -3  10   8    1.20    0.70
   3 -10  -8    0.50    0.70
   3 -10  -8    1.70    0.80
   3  10  -7    6.10    0.90
   3  10  -7    6.30    0.80
  -3  10   7    6.70    1.00
   3  10  -7    6.40    0.90
   3 -10  -7    7.30    1.00
   3 -10  -7    6.80    1.00
  -3  10   6   22.20    1.40
   3  10  -6   20.40    1.40
   3  10  -6   23.40    1.30
   3  10  -6   23.50    1.50
   3 -10  -6   23.10    1.50
   3 -10  -6   23.00    1.50
   3  10  -5   50.39    2.30
   3  10  -5   56.19    2.10
  -3  10   5   51.39    2.20
   3  10  -5   53.79    2.20
   3  10  -5   49.90    2.30
   3 -10  -5   53.49    2.30
  -3 -10   5   53.49    2.30
   3 -10  -5   54.09    2.30
   3  10  -4    4.80    0.50
  -3  10   4    2.80    0.50
   3  10  -4    2.90    0.60
   3  10  -4    3.00    0.50
   3  10  -4    3.00    0.50
  -3 -10   4    3.40    0.50
   3 -10  -4    3.50    0.60
   3 -10  -4    2.30    0.50
  -3  10   3    4.90    0.50
   3  10  -3    3.50    0.40
   3  10  -3    5.00    0.60
   3  10  -3    4.20    0.60
   3  10  -3    3.40    0.50
  -3 -10   3    3.60    0.30
  -3 -10   3    4.20    0.50
  -3 -10   3    3.60    0.50
  -3 -10   3    2.80    0.50
   3 -10  -3    3.10    0.40
   3 -10  -3    3.70    0.50
  -3  10   2    8.10    0.50
   3  10  -2    7.60    0.70
   3  10  -2    8.30    0.60
   3  10  -2    7.50    0.60
   3  10  -2    7.90    0.50
   3  10  -2    7.80    0.80
   3 -10  -2    7.10    0.50
  -3 -10   2    8.80    0.60
  -3 -10   2    7.40    0.60
   3 -10  -2    7.20    0.50
  -3 -10   2    6.30    0.60
   3 -10  -2    7.70    0.50
  -3 -10   2    8.30    0.50
   3 -10  -2    7.90    0.50
   3  10  -1   20.30    0.90
   3  10  -1   19.50    0.90
   3  10  -1   17.70    1.00
   3  10  -1   18.00    1.00
  -3  10   1   18.30    1.00
  -3  10   1   20.00    1.10
   3  10  -1   19.40    0.90
  -3 -10   1   18.10    0.90
  -3 -10   1   19.40    1.00
   3 -10  -1   17.30    0.70
   3 -10  -1   18.70    0.70
  -3 -10   1   17.60    0.90
   3 -10  -1   18.50    0.70
  -3 -10   1   17.80    0.90
  -3  10   0    0.00    0.30
   3  10   0    0.70    0.40
   3  10   0    0.80    0.30
   3  10   0    0.30    0.30
   3  10   0    0.30    0.20
  -3  10   0    0.30    0.30
  -3 -10   0    0.60    0.30
  -3 -10   0    0.30    0.30
  -3 -10   0    0.30    0.30
  -3 -10   0    0.40    0.30
   3  10   1   -0.10    0.30
   3  10   1   -0.10    0.20
  -3  10  -1    0.50    0.30
  -3  10  -1   -0.20    0.30
   3  10   1    0.30    0.30
   3  10   1   -0.10    0.30
   3 -10   1    0.20    0.10
   3 -10   1    0.30    0.10
  -3 -10  -1    0.40    0.30
  -3 -10  -1    0.20    0.30
  -3 -10  -1    0.10    0.30
  -3 -10  -1    0.60    0.30
  -3  10  -2   17.00    1.00
   3  10   2   17.30    1.00
  -3  10  -2   19.30    0.70
  -3  10  -2   18.20    1.00
   3  10   2   17.00    1.00
  -3  10  -2   18.90    0.70
   3  10   2   18.50    1.10
   3  10   2   17.80    1.10
   3 -10   2   19.30    0.80
  -3 -10  -2   19.20    1.00
   3 -10   2   17.00    0.90
   3 -10   2   17.60    0.80
  -3 -10  -2   16.40    1.00
  -3 -10  -2   18.10    1.00
  -3  10  -3    2.10    0.30
   3  10   3    1.30    0.50
  -3  10  -3    1.70    0.40
   3  10   3    1.20    0.40
   3  10   3    1.40    0.40
  -3  10  -3    2.00    0.30
  -3  10  -3    2.30    0.40
  -3  10  -3    2.70    0.30
  -3 -10  -3    1.70    0.50
   3 -10   3    2.40    0.40
  -3 -10  -3    1.40    0.50
   3 -10   3    1.30    0.30
  -3 -10  -3    1.70    0.40
   3 -10   3    1.30    0.30
   3 -10   3    1.80    0.40
   3  10   4   18.40    1.20
  -3  10  -4   19.10    1.00
  -3  10  -4   16.00    0.90
  -3  10  -4   18.20    1.10
   3  10   4   16.70    1.20
   3 -10   4   18.10    0.90
  -3 -10  -4   17.60    1.20
  -3 -10  -4   16.20    1.10
  -3 -10  -4   16.90    1.20
   3 -10   4   19.30    1.00
   3 -10   4   17.70    1.00
   3 -10   4   19.40    1.00
  -3  10  -5    0.10    0.30
  -3  10  -5    0.20    0.40
   3  10   5    0.80    0.60
  -3  10  -5    0.60    0.40
  -3 -10  -5    0.50    0.60
   3 -10   5    0.20    0.40
  -3 -10  -5   -0.30    0.40
   3 -10   5    0.50    0.20
   3 -10   5    0.30    0.40
  -3  10  -6    0.70    0.40
  -3  10  -6    0.90    0.50
   3  10   6    1.70    0.70
  -3 -10  -6    1.70    0.80
   3 -10   6    1.80    0.60
  -3 -10  -6    1.80    0.70
  -3  10  -7   -1.10    0.40
   3  10   7   -0.60    0.60
  -3  10  -7    0.00    0.40
  -3 -10  -7   -0.30    0.60
  -3 -10  -7   -0.10    0.70
   3 -10   7    1.00    0.60
  -3  10  -8   -0.20    0.40
   3  10   8    0.60    0.80
  -3 -10  -8    0.70    0.80
  -3 -10  -8   -1.30    0.60
   3 -10   8   -0.10    0.60
   3  10   9    0.60    0.90
  -3  10  -9   -1.10    0.50
  -3 -10  -9    1.00    1.00
   3 -10   9    0.30    0.80
   3  10  10    3.70    1.30
  -3 -10 -10   -0.30    1.00
   3  11 -11    0.90    0.80
   3  11 -11    0.20    0.70
  -3  11  11    0.80    0.90
   3 -11 -11    1.30    1.00
  -3  11  10   10.20    1.50
   3  11 -10   11.20    1.40
   3  11 -10    8.50    1.30
   3 -11 -10   11.00    1.60
   3 -11 -10   10.50    1.50
  -3  11   9    1.30    0.90
   3  11  -9    1.20    0.80
   3  11  -9    0.80    0.70
   3 -11  -9    3.30    1.00
   3 -11  -9    2.40    0.90
   3  11  -8   -0.40    0.60
   3  11  -8    0.30    0.60
  -3  11   8    0.70    0.70
   3 -11  -8    0.10    0.60
   3 -11  -8   -0.60    0.70
  -3  11   7    2.80    0.80
   3  11  -7    2.00    0.70
   3  11  -7    3.60    0.80
   3  11  -7    1.30    0.60
   3 -11  -7    2.40    0.80
   3 -11  -7    2.70    0.80
   3  11  -6   15.60    1.10
   3  11  -6   16.00    1.20
   3  11  -6   19.20    1.40
  -3  11   6   16.90    1.30
   3 -11  -6   15.90    1.30
   3 -11  -6   14.40    1.30
   3  11  -5   34.70    1.80
   3  11  -5   32.90    1.70
  -3  11   5   35.50    1.70
   3  11  -5   37.00    1.70
  -3 -11   5   35.10    1.70
   3 -11  -5   36.80    1.80
   3 -11  -5   31.30    1.70
  -3  11   4   68.29    2.60
   3  11  -4   70.79    2.60
   3  11  -4   68.49    2.80
   3  11  -4   71.69    2.80
   3  11  -4   65.59    2.60
   3 -11  -4   69.99    2.70
   3 -11  -4   68.69    2.70
  -3 -11   4   70.89    2.70
   3  11  -3    3.80    0.50
  -3  11   3    4.10    0.50
   3  11  -3    3.90    0.60
   3  11  -3    3.80    0.40
   3  11  -3    3.70    0.50
   3  11  -3    3.70    0.60
  -3 -11   3    4.30    0.40
   3 -11  -3    3.80    0.50
  -3 -11   3    3.50    0.50
  -3 -11   3    5.20    0.60
   3 -11  -3    3.10    0.50
  -3 -11   3    3.90    0.50
   3  11  -2  254.57    8.30
   3  11  -2  246.28    8.50
  -3  11   2  243.98    8.10
   3  11  -2  256.37    8.30
   3  11  -2  252.47    8.40
   3  11  -2  262.97    8.20
   3 -11  -2  246.78    8.20
   3 -11  -2  256.97    8.10
   3 -11  -2  261.57    8.20
  -3 -11   2  256.97    8.30
  -3 -11   2  238.18    8.30
   3 -11  -2  258.47    8.10
  -3 -11   2  250.57    8.30
   3  11  -1    7.10    0.70
   3  11  -1    8.70    0.50
  -3  11   1    8.00    0.80
  -3  11   1    7.10    0.70
   3  11  -1    8.80    0.80
   3  11  -1    7.10    0.60
   3 -11  -1    7.50    0.40
   3 -11  -1    7.80    0.30
  -3 -11   1    9.10    0.60
   3 -11  -1    7.80    0.40
  -3 -11   1    6.20    0.60
  -3 -11   1    9.00    0.60
  -3 -11   1    7.40    0.60
   3  11   0    6.90    0.70
   3  11   0    6.80    0.60
  -3  11   0    6.30    0.60
  -3  11   0    7.60    0.70
   3  11   0    6.20    0.70
  -3 -11   0    6.60    0.60
  -3 -11   0    7.10    0.60
  -3 -11   0    7.50    0.70
  -3 -11   0    6.50    0.50
  -3  11  -1  136.09    4.70
   3  11   1  137.29    4.60
   3  11   1  135.99    4.70
  -3  11  -1  132.49    4.60
   3  11   1  134.19    4.70
   3  11   1  135.29    4.70
   3 -11   1  131.99    4.30
  -3 -11  -1  134.99    4.60
  -3 -11  -1  136.99    4.70
   3 -11   1  124.59    4.20
  -3 -11  -1  135.39    4.60
  -3 -11  -1  136.89    4.60
  -3  11  -2   11.00    0.50
   3  11   2    9.60    0.80
  -3  11  -2   10.40    0.80
  -3  11  -2   10.20    0.80
  -3  11  -2   11.60    0.50
   3  11   2   10.90    0.80
   3  11   2    9.30    0.70
   3  11   2    9.40    0.90
  -3 -11  -2    9.80    0.90
   3 -11   2   10.90    0.50
  -3 -11  -2   11.00    0.80
  -3 -11  -2   10.20    0.80
   3 -11   2   10.90    0.60
   3 -11   2   10.50    0.70
  -3  11  -3   25.40    1.30
   3  11   3   24.90    1.40
  -3  11  -3   25.90    1.00
   3  11   3   27.80    1.40
   3  11   3   24.50    1.40
  -3  11  -3   25.20    1.00
  -3  11  -3   26.30    1.30
  -3  11  -3   26.00    1.10
   3 -11   3   24.60    1.10
   3 -11   3   25.00    1.10
   3 -11   3   24.70    1.10
  -3 -11  -3   26.50    1.40
  -3 -11  -3   25.50    1.40
  -3 -11  -3   26.70    1.30
  -3  11  -4    1.00    0.40
   3  11   4    1.20    0.60
  -3  11  -4    1.60    0.50
   3  11   4    0.90    0.50
   3 -11   4    1.20    0.30
  -3 -11  -4    1.50    0.50
  -3 -11  -4    1.70    0.60
   3 -11   4    0.30    0.30
   3  11   5   24.60    1.60
  -3  11  -5   28.00    1.40
  -3  11  -5   27.50    1.40
   3 -11   5   27.40    1.10
  -3 -11  -5   23.20    1.60
  -3 -11  -5   28.40    1.70
   3 -11   5   24.80    1.30
   3 -11   5   23.60    1.50
  -3  11  -6   -0.10    0.40
  -3  11  -6   -0.30    0.40
   3  11   6   -0.30    0.60
  -3 -11  -6   -1.30    0.50
   3 -11   6   -0.40    0.40
  -3 -11  -6   -0.40    0.60
  -3  11  -7    5.90    0.80
   3  11   7    7.80    1.20
  -3  11  -7    5.30    0.80
  -3 -11  -7    5.60    1.10
   3 -11   7    5.00    0.90
  -3 -11  -7    6.20    1.10
  -3  11  -8    8.60    1.00
   3  11   8    9.00    1.40
  -3 -11  -8   10.10    1.50
  -3 -11  -8   10.30    1.40
   3 -11   8   11.90    1.30
   3  11   9    3.10    1.20
  -3 -11  -9    2.50    1.10
   3  11  10    6.90    1.60
  -3 -11 -10    7.50    1.60
   3  12 -10    0.40    0.70
  -3  12  10    1.00    0.90
   3  12 -10    0.20    0.80
   3 -12 -10    1.80    1.00
   3 -12 -10    0.10    0.80
   3  12  -9    2.10    0.80
  -3  12   9    2.80    1.00
   3  12  -9    1.80    0.80
   3 -12  -9    1.30    0.90
   3 -12  -9    1.20    0.90
   3  12  -8   14.10    1.40
   3  12  -8   17.80    1.40
  -3  12   8   14.30    1.50
   3 -12  -8   13.20    1.50
   3 -12  -8   13.80    1.50
  -3  12   7   15.50    1.40
   3  12  -7   16.70    1.30
   3  12  -7   14.10    1.30
   3 -12  -7   13.80    1.40
   3 -12  -7   15.70    1.40
  -3  12   6  164.98    6.00
   3  12  -6  166.18    6.10
   3  12  -6  169.98    5.90
   3  12  -6  168.58    6.10
   3 -12  -6  158.58    6.00
   3 -12  -6  184.08    6.20
   3  12  -5    1.50    0.60
   3  12  -5    1.40    0.50
   3  12  -5    0.50    0.60
  -3  12   5    1.60    0.50
   3 -12  -5    0.60    0.50
   3 -12  -5    0.60    0.50
  -3  12   4   48.20    2.00
   3  12  -4   50.09    2.30
   3  12  -4   48.20    2.00
   3  12  -4   46.30    2.20
   3 -12  -4   49.60    2.10
  -3 -12   4   54.29    2.20
  -3 -12   4   54.59    1.70
   3 -12  -4   47.70    2.10
   3  12  -3   11.10    1.00
   3  12  -3   10.90    0.80
   3  12  -3   12.00    0.80
   3  12  -3    9.60    0.90
  -3  12   3   10.30    0.70
  -3 -12   3    9.90    0.80
   3 -12  -3    9.80    0.70
   3 -12  -3    9.80    0.70
  -3 -12   3   10.90    0.60
  -3 -12   3   10.90    0.80
  -3 -12   3   11.00    0.80
   3  12  -2    1.20    0.30
   3  12  -2    1.10    0.40
  -3  12   2    0.20    0.20
   3  12  -2    0.80    0.30
   3  12  -2    1.00    0.20
   3  12  -2    0.40    0.40
  -3 -12   2    1.30    0.30
   3 -12  -2    0.20    0.30
  -3 -12   2    0.70    0.40
  -3 -12   2    1.00    0.30
   3 -12  -2    0.60    0.20
  -3 -12   2    0.40    0.30
   3 -12  -2    0.40    0.30
   3  12  -1    2.00    0.50
  -3  12   1    2.00    0.50
   3  12  -1    2.40    0.40
   3  12  -1    2.90    0.40
   3  12  -1    2.60    0.50
  -3  12   1    2.30    0.50
   3 -12  -1    2.70    0.30
  -3 -12   1    2.20    0.40
  -3 -12   1    2.70    0.40
  -3 -12   1    2.40    0.40
   3 -12  -1    2.40    0.30
  -3 -12   1    3.10    0.40
   3  12   0    2.50    0.50
   3  12   0    2.40    0.40
   3  12   0    2.20    0.50
  -3  12   0    2.80    0.50
  -3  12   0    2.80    0.50
  -3 -12   0    3.30    0.40
  -3 -12   0    3.00    0.50
   3 -12   0    2.30    0.20
  -3 -12   0    3.30    0.50
  -3 -12   0    3.40    0.50
   3  12   1    0.80    0.40
   3  12   1    0.20    0.30
  -3  12  -1    0.10    0.30
   3  12   1    0.30    0.30
   3  12   1    0.00    0.40
  -3  12  -1    0.30    0.30
  -3 -12  -1    0.00    0.30
  -3 -12  -1    0.00    0.30
   3 -12   1    0.40    0.10
  -3 -12  -1    0.20    0.30
  -3 -12  -1    0.30    0.30
   3  12   2   41.70    1.90
   3  12   2   44.50    2.00
  -3  12  -2   45.20    1.40
  -3  12  -2   43.30    1.90
   3  12   2   40.90    1.90
  -3  12  -2   42.50    1.40
  -3  12  -2   40.30    1.80
   3  12   2   40.60    1.80
  -3 -12  -2   41.10    1.90
   3 -12   2   44.10    1.50
  -3 -12  -2   44.10    1.90
  -3 -12  -2   44.00    1.90
   3 -12   2   43.10    1.80
   3 -12   2   42.70    1.60
  -3  12  -3   83.29    2.60
  -3  12  -3   82.79    2.70
   3  12   3   81.59    3.20
  -3  12  -3   79.29    3.10
   3  12   3   77.49    3.10
   3  12   3   80.69    3.10
  -3  12  -3   78.89    3.10
  -3  12  -3   82.89    2.80
   3 -12   3   79.09    2.80
  -3 -12  -3   81.79    3.10
   3 -12   3   82.19    2.90
  -3 -12  -3   76.39    3.10
  -3 -12  -3   78.89    3.20
   3 -12   3   78.89    2.90
  -3  12  -4    3.00    0.60
  -3  12  -4    2.20    0.50
   3  12   4    2.50    0.70
   3  12   4    1.20    0.50
   3 -12   4    3.40    0.40
  -3 -12  -4    2.20    0.60
  -3 -12  -4    2.40    0.60
   3 -12   4    2.60    0.50
  -3  12  -5   -0.20    0.40
  -3  12  -5    0.20    0.40
   3  12   5    0.40    0.60
  -3 -12  -5    0.20    0.50
  -3 -12  -5   -0.10    0.50
   3  12   6    9.60    1.20
  -3  12  -6   10.10    1.00
  -3  12  -6   10.00    1.00
  -3 -12  -6   12.10    1.30
  -3 -12  -6   11.80    1.30
  -3  12  -7    1.20    0.60
  -3  12  -7    1.10    0.50
   3  12   7    1.60    0.80
  -3 -12  -7    0.70    0.90
  -3 -12  -7    1.20    0.80
   3  12   8    0.60    0.80
  -3  12  -8    0.70    0.60
  -3 -12  -8    0.30    0.90
  -3 -12  -8   -0.40    0.70
   3  12   9   -0.30    0.80
  -3 -12  -9    2.00    1.00
   3  13 -10   -0.80    0.60
   3  13 -10   -0.10    0.70
  -3  13  10    0.00    0.80
   3 -13 -10    0.00    0.80
   3 -13 -10   -0.40    0.90
  -3  13   9    9.90    1.40
   3  13  -9    7.10    1.20
   3  13  -9    8.40    1.20
   3 -13  -9    9.20    1.40
   3 -13  -9    8.80    1.40
   3  13  -8    0.00    0.60
   3  13  -8   -0.60    0.60
  -3  13   8    1.00    0.70
   3 -13  -8    0.40    0.80
   3 -13  -8    0.20    0.70
   3  13  -7    1.40    0.70
  -3  13   7    1.90    0.80
   3  13  -7    2.30    0.80
   3 -13  -7    1.90    0.70
   3 -13  -7    2.00    0.80
   3  13  -6   12.70    1.40
   3  13  -6   11.70    1.20
  -3  13   6   10.80    1.10
   3  13  -6   13.30    1.30
   3 -13  -6   12.60    1.20
   3 -13  -6   10.10    1.10
   3  13  -5   13.20    1.00
   3  13  -5   15.80    1.30
   3  13  -5   14.10    1.30
  -3  13   5   15.20    1.10
   3 -13  -5   15.70    1.20
   3 -13  -5   15.80    1.20
  -3  13   4   32.10    1.50
   3  13  -4   32.10    1.80
   3  13  -4   34.80    1.50
   3  13  -4   32.00    1.70
  -3 -13   4   28.00    1.50
   3 -13  -4   33.80    1.60
  -3 -13   4   31.80    1.60
   3 -13  -4   33.70    1.60
   3  13  -3   21.20    1.10
   3  13  -3   22.00    1.10
   3  13  -3   22.20    1.40
   3  13  -3   19.30    1.30
  -3  13   3   21.80    1.00
  -3 -13   3   19.90    1.20
   3 -13  -3   20.80    1.10
  -3 -13   3   23.90    1.20
  -3 -13   3   21.00    0.90
  -3 -13   3   20.40    1.10
   3 -13  -3   20.70    1.10
  -3  13   2   18.60    0.80
   3  13  -2   15.90    1.10
   3  13  -2   16.80    0.90
   3  13  -2   18.70    1.00
   3  13  -2   17.40    1.20
  -3 -13   2   18.40    1.00
  -3 -13   2   16.20    1.00
   3 -13  -2   16.40    0.80
   3 -13  -2   17.80    0.90
  -3 -13   2   16.70    1.00
  -3 -13   2   17.50    1.00
   3 -13  -2   18.50    0.80
   3  13  -1   24.90    1.40
   3  13  -1   27.80    1.20
  -3  13   1   25.40    1.40
   3  13  -1   25.60    1.40
  -3  13   1   26.10    1.40
   3 -13  -1   25.60    1.00
  -3 -13   1   27.50    1.30
   3 -13  -1   24.50    1.00
  -3 -13   1   28.00    1.30
  -3 -13   1   25.40    1.30
  -3 -13   1   27.10    1.20
   3  13   0    0.80    0.30
   3  13   0    0.60    0.40
   3  13   0    0.60    0.40
  -3  13   0    0.60    0.40
  -3  13   0   -0.10    0.30
  -3 -13   0    1.30    0.30
   3 -13   0    0.50    0.10
  -3 -13   0    0.70    0.40
  -3 -13   0    0.10    0.30
  -3 -13   0    0.80    0.30
   3 -13   0    0.50    0.10
   3  13   1    5.90    0.70
  -3  13  -1    6.20    0.70
  -3  13  -1    5.20    0.70
   3  13   1    5.70    0.70
   3  13   1    7.30    0.70
   3  13   1    6.80    0.80
   3 -13   1    6.30    0.30
  -3 -13  -1    6.60    0.70
  -3 -13  -1    6.10    0.70
  -3 -13  -1    8.70    0.80
  -3 -13  -1    6.10    0.60
   3  13   2   21.00    1.30
   3  13   2   19.80    1.20
   3  13   2   21.50    1.30
   3  13   2   19.60    1.10
  -3  13  -2   21.00    1.20
  -3  13  -2   19.80    1.20
   3 -13   2   22.20    1.10
  -3 -13  -2   21.40    1.20
  -3 -13  -2   21.80    1.20
  -3 -13  -2   22.60    1.20
   3 -13   2   22.30    0.90
   3 -13   2   23.20    0.90
   3  13   3   30.30    1.70
  -3  13  -3   30.40    1.50
   3  13   3   27.00    1.60
   3  13   3   31.20    1.60
  -3  13  -3   32.70    1.60
   3 -13   3   32.50    1.40
   3 -13   3   31.10    1.30
  -3 -13  -3   32.10    1.60
   3 -13   3   31.60    1.40
  -3 -13  -3   32.30    1.60
   3  13   4    6.30    0.90
   3  13   4    5.10    0.80
  -3  13  -4    4.60    0.70
  -3  13  -4    5.00    0.70
  -3 -13  -4    7.50    0.90
   3 -13   4    5.10    0.50
  -3 -13  -4    5.40    0.80
   3 -13   4    5.80    0.60
   3  13   5    0.50    0.60
  -3  13  -5    0.60    0.50
  -3  13  -5    1.00    0.50
  -3 -13  -5    2.20    0.70
  -3 -13  -5    0.70    0.60
   3  13   6    3.30    0.90
  -3  13  -6    3.10    0.70
  -3  13  -6    4.20    0.70
  -3 -13  -6    3.90    0.90
  -3 -13  -6    3.80    0.90
  -3  13  -7    3.90    0.80
  -3  13  -7    4.70    0.80
   3  13   7    4.50    1.10
  -3 -13  -7    4.40    1.10
  -3 -13  -7    4.40    1.10
   3  13   8    5.00    1.10
  -3  13  -8    1.80    0.70
  -3 -13  -8    4.00    1.10
  -3 -13  -8    3.30    1.00
   3  13   9    1.10    1.00
  -3 -13  -9    2.40    1.20
   3  14 -10    0.00    0.80
  -3  14  10    1.70    0.90
   3  14 -10    1.10    0.80
   3 -14 -10    0.50    0.90
   3 -14 -10   -0.40    0.80
   3  14  -9    8.00    1.20
  -3  14   9    8.90    1.30
   3  14  -9    8.90    1.30
   3 -14  -9   10.10    1.40
   3 -14  -9    8.70    1.30
   3  14  -8    4.00    1.00
  -3  14   8    3.60    0.90
   3  14  -8    4.20    1.00
   3 -14  -8    8.10    1.20
   3 -14  -8    7.00    1.20
   3  14  -7    0.00    0.60
   3  14  -7   -0.30    0.60
  -3  14   7   -0.40    0.50
   3 -14  -7   -0.60    0.60
   3 -14  -7   -0.80    0.60
  -3  14   6   24.90    1.60
   3  14  -6   22.90    1.60
   3  14  -6   25.10    1.70
   3 -14  -6   27.40    1.70
   3 -14  -6   25.50    1.60
   3  14  -5   23.20    1.60
  -3  14   5   25.30    1.40
   3  14  -5   23.60    1.60
   3 -14  -5   22.40    1.50
   3 -14  -5   28.50    1.50
   3  14  -4    0.50    0.40
   3  14  -4    0.30    0.40
   3  14  -4    0.50    0.60
  -3  14   4    1.20    0.50
   3  14  -4   -0.70    0.50
   3 -14  -4   -0.50    0.40
  -3 -14   4   -0.20    0.40
   3 -14  -4   -0.60    0.40
   3  14  -3   17.50    1.00
   3  14  -3   16.40    1.00
   3  14  -3   15.50    1.20
  -3  14   3   18.40    0.90
   3  14  -3   18.50    1.20
   3 -14  -3   16.80    1.00
  -3 -14   3   17.00    1.00
  -3 -14   3   19.60    1.10
   3 -14  -3   16.10    1.00
   3  14  -2   30.50    1.60
  -3  14   2   30.90    1.20
   3  14  -2   31.80    1.70
   3  14  -2   30.60    1.40
   3 -14  -2   30.10    1.30
  -3 -14   2   29.70    1.50
  -3 -14   2   32.70    1.50
  -3 -14   2   29.90    1.40
  -3 -14   2   33.80    1.50
   3 -14  -2   32.60    1.20
   3 -14  -2   31.10    1.30
  -3  14   1    2.10    0.60
   3  14  -1    2.60    0.40
  -3  14   1    2.00    0.60
   3  14  -1    2.40    0.60
   3  14  -1    1.20    0.50
   3 -14  -1    2.80    0.30
  -3 -14   1    2.70    0.50
   3 -14  -1    2.10    0.30
   3 -14  -1    2.20    0.30
  -3 -14   1    2.80    0.50
  -3 -14   1    1.60    0.40
  -3 -14   1    1.80    0.40
   3  14   0    7.70    0.70
   3  14   0    7.20    0.90
   3  14   0    8.90    0.90
  -3  14   0    7.90    0.80
  -3  14   0    9.20    0.90
  -3 -14   0    8.40    0.80
  -3 -14   0    8.20    0.70
   3 -14   0    7.60    0.40
   3 -14   0    8.60    0.40
  -3 -14   0    9.90    0.70
  -3 -14   0    8.60    0.70
   3  14   1   37.40    1.70
  -3  14  -1   39.30    1.80
   3  14   1   37.60    1.90
   3  14   1   38.80    1.90
   3  14   1   37.50    1.70
  -3 -14  -1   38.60    1.70
  -3 -14  -1   38.60    1.70
   3 -14   1   37.40    1.30
  -3 -14  -1   38.10    1.70
   3  14   2    0.30    0.50
   3  14   2    0.90    0.60
   3  14   2    1.10    0.50
   3  14   2    0.80    0.40
  -3  14  -2    0.50    0.50
  -3  14  -2    1.30    0.50
   3 -14   2    1.30    0.20
   3 -14   2    0.80    0.20
  -3 -14  -2    1.70    0.50
  -3 -14  -2    1.00    0.50
  -3 -14  -2    1.40    0.50
   3 -14   2    1.50    0.40
  -3  14  -3    2.00    0.50
  -3  14  -3    2.00    0.60
   3  14   3    0.90    0.60
   3  14   3    1.80    0.60
   3  14   3    0.80    0.50
  -3 -14  -3    1.70    0.60
  -3 -14  -3    1.60    0.60
   3 -14   3    1.10    0.40
   3 -14   3    2.00    0.40
  -3  14  -4    0.60    0.50
   3  14   4   -0.10    0.50
   3  14   4   -0.50    0.40
  -3  14  -4    0.50    0.40
   3 -14   4   -0.50    0.30
  -3 -14  -4   -0.20    0.40
   3 -14   4    0.10    0.30
  -3 -14  -4    0.50    0.50
   3  14   5   -1.50    0.50
  -3  14  -5   -0.30    0.50
  -3  14  -5   -0.90    0.40
  -3 -14  -5   -1.00    0.60
  -3 -14  -5    0.80    0.60
  -3  14  -6    0.30    0.50
  -3  14  -6    0.30    0.50
   3  14   6    0.30    0.60
  -3 -14  -6   -0.50    0.70
  -3 -14  -6    0.00    0.60
  -3  14  -7    5.00    0.90
  -3  14  -7    2.00    0.70
   3  14   7    5.90    1.10
  -3 -14  -7    4.40    1.10
  -3 -14  -7    2.80    1.00
   3  14   8    2.60    1.00
  -3  14  -8    1.30    0.70
  -3 -14  -8   -0.30    0.90
  -3 -14  -8    1.60    1.00
   3  14   9   17.60    2.00
  -3 -14  -9   10.70    1.70
   3  15 -10   -0.30    0.70
   3  15 -10    0.80    0.80
  -3  15  10    1.80    1.00
   3 -15 -10    1.10    1.00
   3 -15 -10    0.20    0.90
  -3  15   9    2.40    0.90
   3  15  -9    1.10    0.80
   3  15  -9    1.40    0.80
   3 -15  -9    0.90    0.80
   3 -15  -9    2.10    1.00
   3  15  -8   -0.30    0.60
  -3  15   8   -1.10    0.60
   3  15  -8   -1.00    0.70
   3 -15  -8    0.70    0.70
   3 -15  -8   -0.70    0.70
   3  15  -7   -0.10    0.70
   3  15  -7    0.30    0.70
  -3  15   7   -0.40    0.60
   3 -15  -7    0.30    0.70
   3 -15  -7    0.00    0.60
   3  15  -6    3.50    0.90
  -3  15   6    3.10    0.70
   3  15  -6    2.20    0.80
   3 -15  -6    2.60    0.80
   3 -15  -6    2.00    0.70
   3  15  -5   63.79    2.80
  -3  15   5   58.99    2.50
   3  15  -5   59.29    2.80
  -3 -15   5   57.89    2.50
   3 -15  -5   59.89    2.60
   3 -15  -5   59.09    2.60
  -3  15   4    2.50    0.50
   3  15  -4    3.30    0.80
   3  15  -4    3.10    0.50
   3  15  -4    3.60    0.80
   3 -15  -4    2.60    0.60
  -3 -15   4    2.40    0.60
   3 -15  -4    2.40    0.60
   3  15  -3  126.79    4.70
   3  15  -3  130.29    4.30
   3  15  -3  116.19    4.30
  -3  15   3  120.99    4.20
   3  15  -3  123.19    4.70
  -3 -15   3  121.09    4.40
   3 -15  -3  122.49    4.30
   3 -15  -3  116.59    4.30
  -3 -15   3  125.39    4.40
  -3 -15   3  127.69    4.40
   3  15  -2    4.30    0.80
   3  15  -2    5.20    0.80
   3  15  -2    6.50    0.60
  -3  15   2    5.70    0.40
   3 -15  -2    5.80    0.50
  -3 -15   2    5.80    0.70
  -3 -15   2    4.70    0.60
  -3 -15   2    5.80    0.70
   3 -15  -2    5.20    0.50
   3  15  -1   -0.20    0.40
  -3  15   1    0.20    0.50
   3  15  -1   -0.40    0.50
  -3  15   1    0.50    0.50
   3  15  -1    0.10    0.30
   3 -15  -1    0.40    0.20
  -3 -15   1    0.60    0.40
   3 -15  -1    0.10    0.20
   3 -15  -1    0.60    0.20
  -3 -15   1    0.20    0.40
  -3 -15   1   -0.10    0.30
   3  15   0    0.10    0.50
   3  15   0    0.60    0.50
   3  15   0    0.30    0.30
  -3  15   0   -0.20    0.40
  -3  15   0    0.20    0.50
  -3 -15   0   -0.30    0.30
  -3 -15   0    0.10    0.40
   3 -15   0    0.00    0.10
   3 -15   0    0.20    0.20
  -3 -15   0    0.00    0.30
  -3  15  -1   25.60    1.40
   3  15   1   22.00    1.40
   3  15   1   21.90    1.40
  -3  15  -1   25.50    1.40
   3  15   1   22.50    1.20
   3  15   1   23.60    1.20
   3 -15   1   23.60    0.90
  -3 -15  -1   22.70    1.30
  -3 -15  -1   23.40    1.20
   3 -15   1   21.70    0.90
  -3 -15  -1   24.50    1.30
   3  15   2   14.50    1.20
  -3  15  -2   13.30    1.00
   3  15   2   13.30    1.00
   3  15   2   14.20    1.20
  -3  15  -2   12.60    1.10
   3  15   2   12.40    0.90
   3 -15   2   13.10    1.00
   3 -15   2   13.60    0.70
   3 -15   2   13.20    0.60
  -3 -15  -2   10.60    1.00
  -3 -15  -2   13.60    1.10
   3 -15   2   13.30    0.50
  -3  15  -3   72.19    2.90
  -3  15  -3   66.99    2.90
   3  15   3   73.89    3.10
   3  15   3   67.59    2.80
   3  15   3   66.59    2.90
   3 -15   3   71.59    2.60
  -3 -15  -3   69.49    2.90
  -3 -15  -3   66.29    2.90
   3 -15   3   73.89    2.70
  -3  15  -4    0.50    0.50
  -3  15  -4   -0.50    0.50
   3  15   4   -0.40    0.50
   3  15   4   -0.40    0.50
   3 -15   4   -0.60    0.30
  -3 -15  -4   -0.80    0.50
  -3 -15  -4   -0.40    0.50
  -3  15  -5    1.50    0.60
   3  15   5    2.60    0.80
  -3  15  -5    1.30    0.60
  -3 -15  -5    3.00    0.80
  -3 -15  -5    1.10    0.70
   3  15   6    4.40    1.00
  -3  15  -6    3.40    0.70
  -3  15  -6    4.40    0.90
  -3 -15  -6    5.00    1.10
  -3 -15  -6    3.10    1.00
  -3  15  -7    2.90    0.70
   3  15   7    3.70    1.00
  -3  15  -7    3.00    0.80
  -3 -15  -7    1.90    0.90
  -3 -15  -7    3.80    1.10
   3  15   8    5.00    1.20
  -3  15  -8    3.60    0.90
  -3 -15  -8    4.50    1.30
  -3 -15  -8    4.90    1.10
   3  15   9    0.70    0.90
  -3 -15  -9   -1.30    0.90
  -3  16   9   -0.20    0.70
   3  16  -9    1.00    0.90
   3  16  -9   -0.20    0.80
   3 -16  -9   -0.60    0.80
   3 -16  -9   -0.40    0.80
   3  16  -8    0.10    0.70
  -3  16   8    1.30    0.80
   3  16  -8    1.10    0.80
   3 -16  -8    1.90    0.80
   3 -16  -8    1.50    0.80
   3  16  -7    1.40    0.80
   3  16  -7    3.80    0.90
  -3  16   7    2.70    0.70
   3 -16  -7    4.00    0.90
   3 -16  -7    3.30    0.80
  -3  16   6    0.10    0.50
   3  16  -6   -1.10    0.50
   3  16  -6   -0.30    0.60
   3 -16  -6    0.70    0.60
   3 -16  -6    0.00    0.60
  -3  16   5    0.40    0.50
   3  16  -5    0.30    0.60
   3  16  -5    0.70    0.40
   3  16  -5    0.70    0.60
  -3 -16   5    1.30    0.50
   3 -16  -5    1.10    0.60
   3 -16  -5    1.00    0.60
   3  16  -4    5.20    0.90
   3  16  -4    5.00    0.60
   3  16  -4    5.80    0.90
  -3  16   4    6.60    0.70
  -3 -16   4    4.60    0.70
   3 -16  -4    6.20    0.80
   3 -16  -4    5.70    0.70
  -3  16   3    9.50    0.70
   3  16  -3    9.20    1.10
   3  16  -3    8.70    0.80
   3  16  -3   10.50    1.10
  -3 -16   3   10.80    0.90
   3 -16  -3   10.70    0.90
  -3 -16   3   10.40    0.90
   3 -16  -3    9.70    0.80
  -3  16   2  122.69    4.10
   3  16  -2  125.89    4.40
   3  16  -2  122.69    4.80
   3  16  -2  125.19    4.70
  -3 -16   2  128.49    4.50
   3 -16  -2  123.19    4.20
  -3 -16   2  123.49    4.50
   3 -16  -2  123.99    4.30
  -3 -16   2  130.69    4.50
   3  16  -1   40.40    1.70
   3  16  -1   37.90    2.00
  -3  16   1   42.10    2.00
  -3  16   1   41.80    2.00
   3  16  -1   39.10    2.00
  -3 -16   1   38.50    1.70
   3 -16  -1   40.80    1.50
   3 -16  -1   37.80    1.40
   3 -16  -1   38.50    1.50
  -3 -16   1   38.80    1.80
  -3 -16   1   39.30    1.70
   3 -16  -1   37.50    1.40
   3  16   0    3.50    0.70
  -3  16   0    3.30    0.70
  -3  16   0    4.20    0.70
   3  16   0    3.40    0.50
   3  16   0    2.70    0.70
   3  16   0    3.40    0.50
   3 -16   0    3.70    0.30
  -3 -16   0    3.20    0.60
   3 -16   0    3.20    0.30
  -3 -16   0    3.70    0.50
  -3 -16   0    3.60    0.60
   3  16   1    3.90    0.70
  -3  16  -1    3.60    0.70
   3  16   1    3.40    0.70
   3  16   1    4.90    0.60
   3  16   1    4.70    0.70
  -3  16  -1    2.90    0.70
   3 -16   1    4.50    0.30
   3 -16   1    3.90    0.30
  -3 -16  -1    4.20    0.70
  -3 -16  -1    3.70    0.70
   3  16   2   39.80    2.10
   3  16   2   41.40    1.90
  -3  16  -2   38.70    2.00
   3  16   2   40.80    2.10
   3  16   2   41.40    1.90
  -3  16  -2   39.40    2.00
  -3 -16  -2   39.10    1.90
   3 -16   2   39.90    1.50
   3 -16   2   42.80    1.40
   3 -16   2   41.70    1.90
  -3 -16  -2   41.10    1.90
   3 -16   2   39.70    1.40
   3  16   3   33.00    1.70
   3  16   3   32.00    2.00
  -3  16  -3   36.90    1.90
  -3  16  -3   37.90    1.90
   3  16   3   36.50    1.90
   3 -16   3   36.80    1.60
  -3 -16  -3   36.10    1.90
   3 -16   3   34.00    1.50
  -3 -16  -3   36.40    1.90
  -3  16  -4    2.80    0.70
  -3  16  -4    4.00    0.70
   3  16   4    5.90    0.90
   3 -16   4    3.70    0.60
  -3 -16  -4    3.10    0.80
  -3 -16  -4    3.70    0.80
  -3  16  -5    3.20    0.80
  -3  16  -5    1.50    0.70
   3  16   5    2.10    0.70
  -3 -16  -5    1.90    0.70
  -3 -16  -5    2.60    0.80
  -3  16  -6   -0.40    0.60
   3  16   6    0.90    0.70
  -3  16  -6    0.60    0.60
  -3 -16  -6   -0.50    0.70
  -3 -16  -6    0.10    0.70
   3  16   7   11.80    1.50
  -3  16  -7    8.80    1.20
  -3 -16  -7   10.80    1.40
  -3 -16  -7    9.30    1.40
   3  16   8   11.80    1.60
  -3  16  -8   10.50    1.30
  -3 -16  -8    7.60    1.40
  -3 -16  -8   11.30    1.60
  -3  17   9   -0.50    0.60
   3  17  -9   -0.10    0.80
   3  17  -9    0.70    0.70
   3 -17  -9   -1.10    0.80
   3 -17  -9    0.80    0.80
   3  17  -8    2.00    0.80
  -3  17   8    0.90    0.70
   3  17  -8    1.60    0.80
   3 -17  -8    1.30    0.80
   3 -17  -8    1.80    0.90
  -3  17   7   -0.60    0.50
   3  17  -7   -0.80    0.60
   3  17  -7   -0.40    0.60
   3 -17  -7    0.50    0.60
   3 -17  -7    0.00    0.70
   3  17  -6    1.40    0.50
   3  17  -6    1.30    0.80
   3  17  -6    1.30    0.70
  -3  17   6    2.10    0.70
   3 -17  -6    2.10    0.70
   3 -17  -6    2.40    0.70
  -3 -17   6    2.00    0.70
   3  17  -5    9.10    1.20
  -3  17   5    9.00    0.90
   3  17  -5    6.90    1.00
   3  17  -5    6.10    0.80
  -3 -17   5    5.70    0.80
   3 -17  -5    7.20    0.90
   3 -17  -5    8.60    1.00
   3  17  -4    0.40    0.40
   3  17  -4    0.30    0.60
   3  17  -4   -0.10    0.60
  -3  17   4    1.10    0.40
  -3 -17   4    0.80    0.50
   3 -17  -4    0.40    0.50
   3 -17  -4    0.60    0.50
   3  17  -3   21.70    1.50
   3  17  -3   22.50    1.60
   3  17  -3   18.70    1.10
  -3 -17   3   18.20    1.20
  -3 -17   3   18.70    1.20
   3 -17  -3   18.90    1.10
   3 -17  -3   19.10    1.10
   3  17  -2    8.20    1.00
   3  17  -2    8.50    0.80
   3  17  -2    6.80    1.00
   3 -17  -2    7.30    0.60
   3 -17  -2    7.40    0.60
  -3 -17   2    7.90    0.80
   3 -17  -2    7.40    0.60
  -3 -17   2    7.10    0.80
   3  17  -1   15.70    0.90
   3  17  -1   11.30    1.20
  -3  17   1   12.40    1.20
   3  17  -1   13.30    1.20
  -3  17   1   14.10    1.30
  -3 -17   1   12.90    1.00
   3 -17  -1   12.50    0.70
   3 -17  -1   13.60    0.60
   3 -17  -1   11.60    0.70
  -3 -17   1   11.10    0.90
  -3  17   0   12.50    1.20
   3  17   0   12.90    0.90
   3  17   0   14.60    0.90
  -3  17   0   13.60    1.30
   3  17   0   12.80    1.20
   3  17   0   11.30    1.20
  -3 -17   0   13.70    1.00
   3 -17   0   13.20    0.60
  -3 -17   0   13.90    1.00
   3 -17   0   12.60    0.60
   3  17   1   -0.30    0.50
   3  17   1   -0.70    0.40
   3  17   1   -0.50    0.50
  -3  17  -1   -0.40    0.50
  -3  17  -1    0.20    0.50
   3  17   1   -0.10    0.30
   3 -17   1    0.10    0.20
  -3 -17  -1   -0.20    0.40
   3 -17   1   -0.10    0.20
  -3 -17  -1    0.70    0.50
   3  17   2    7.20    0.80
   3  17   2    8.50    1.10
  -3  17  -2    6.10    0.90
  -3  17  -2    4.80    0.80
   3  17   2    6.20    0.80
   3  17   2    5.50    0.90
   3 -17   2    6.40    0.80
  -3 -17  -2    5.20    0.80
  -3 -17  -2    6.30    0.80
   3 -17   2    5.50    0.50
  -3  17  -3    6.20    0.90
   3  17   3    4.80    0.80
  -3  17  -3    4.30    0.80
   3  17   3    7.40    1.10
   3  17   3    7.30    0.90
  -3 -17  -3    4.80    0.80
   3 -17   3    5.00    0.70
   3 -17   3    5.20    0.50
  -3 -17  -3    4.90    0.80
   3  17   4   16.40    1.30
  -3  17  -4   19.10    1.30
  -3  17  -4   19.40    1.40
  -3 -17  -4   14.80    1.40
  -3 -17  -4   16.50    1.50
  -3  17  -5    4.80    0.90
   3  17   5    5.20    1.00
  -3  17  -5    4.50    0.80
  -3 -17  -5    5.50    1.00
  -3 -17  -5    5.70    1.00
   3  17   6    4.10    1.00
  -3  17  -6    3.30    0.80
  -3  17  -6    1.30    0.70
  -3 -17  -6    2.80    1.00
  -3 -17  -6    1.80    0.90
   3  17   7   -0.30    0.70
  -3  17  -7    0.00    0.60
  -3 -17  -7    0.60    0.90
  -3 -17  -7    0.20    0.80
  -3  17  -8   -0.30    0.70
   3  17   8    0.10    0.70
  -3 -17  -8    1.20    1.10
  -3 -17  -8   -1.20    0.70
   3  18  -8    3.60    1.00
   3  18  -8    6.00    1.20
   3 -18  -8    5.40    1.20
   3 -18  -8    5.90    1.10
   3  18  -7   -0.40    0.70
   3  18  -7    0.30    0.70
  -3 -18   7    0.60    0.60
   3 -18  -7    0.20    0.70
   3 -18  -7    0.00    0.70
   3  18  -6    1.10    0.80
   3  18  -6    1.20    0.70
   3 -18  -6    0.70    0.70
  -3 -18   6    0.50    0.60
   3 -18  -6    0.70    0.70
   3  18  -5   -0.30    0.60
   3  18  -5    0.30    0.70
   3  18  -5    0.50    0.50
   3 -18  -5   -0.10    0.50
   3 -18  -5    0.50    0.50
  -3 -18   5    0.00    0.50
   3  18  -4   14.80    1.00
   3  18  -4   12.00    1.30
   3  18  -4   13.50    1.40
   3 -18  -4   15.20    1.10
   3 -18  -4   13.30    1.10
  -3 -18   4   12.70    1.00
  -3 -18   4   12.20    1.10
   3  18  -3    0.60    0.40
   3  18  -3    0.90    0.60
   3  18  -3    1.30    0.70
  -3 -18   3    1.20    0.50
  -3 -18   3    0.60    0.50
   3 -18  -3    1.10    0.50
   3 -18  -3    1.20    0.40
   3  18  -2    2.80    0.80
   3  18  -2    2.70    0.80
   3  18  -2    3.00    0.50
  -3 -18   2    2.50    0.60
  -3 -18   2    2.90    0.60
   3 -18  -2    2.40    0.50
   3 -18  -2    2.20    0.40
   3 -18  -2    2.50    0.40
  -3  18   1   19.30    1.50
   3  18  -1   19.80    1.50
   3  18  -1   18.20    1.10
  -3  18   1   17.90    1.40
   3  18  -1   21.50    1.50
   3 -18  -1   21.40    1.00
   3 -18  -1   20.10    0.90
  -3 -18   1   20.00    1.20
   3 -18  -1   18.10    0.80
  -3 -18   1   20.40    1.20
   3  18   0   18.00    1.40
   3  18   0   19.60    1.50
   3  18   0   20.20    1.20
  -3  18   0   19.60    1.40
   3  18   0   18.70    1.10
  -3  18   0   18.70    1.40
   3 -18   0   18.20    0.80
  -3 -18   0   18.20    1.20
   3 -18   0   19.10    0.80
  -3 -18   0   21.80    1.20
   3  18   1   20.40    1.20
  -3  18  -1   21.80    1.50
  -3  18  -1   21.20    1.50
   3  18   1   19.00    1.10
   3  18   1   21.30    1.50
   3  18   1   20.10    1.50
   3 -18   1   20.20    0.90
  -3 -18  -1   20.80    1.30
   3 -18   1   19.70    0.90
  -3 -18  -1   21.40    1.30
   3  18   2    6.40    0.90
   3  18   2    6.80    0.80
  -3  18  -2    7.70    1.00
   3  18   2    7.00    1.00
  -3  18  -2    6.70    1.00
   3  18   2    5.60    1.00
  -3 -18  -2    7.40    0.90
  -3 -18  -2    6.80    0.90
   3 -18   2    6.20    0.50
   3 -18   2    8.90    0.90
   3 -18   2    6.30    0.50
   3  18   3    0.60    0.70
   3  18   3    0.40    0.50
  -3  18  -3    0.30    0.60
  -3  18  -3   -1.00    0.50
   3  18   3    0.50    0.50
   3 -18   3    0.20    0.30
  -3 -18  -3    0.10    0.60
  -3 -18  -3    0.40    0.60
   3  18   4   35.20    2.00
  -3  18  -4   35.40    2.00
  -3  18  -4   33.30    1.90
  -3 -18  -4   33.30    2.00
  -3 -18  -4   34.60    2.00
  -3  18  -5    4.80    0.90
   3  18   5    7.30    1.10
  -3  18  -5    4.70    0.90
  -3 -18  -5    6.50    1.10
  -3 -18  -5    4.50    0.90
   3  18   6   -0.10    0.60
  -3  18  -6    0.20    0.60
  -3  18  -6    0.50    0.70
  -3 -18  -6    0.20    0.80
  -3 -18  -6    0.30    0.80
   3  18   7    3.80    1.00
  -3  18  -7    4.80    1.00
  -3 -18  -7    2.60    1.10
  -3 -18  -7    3.70    1.10
   3  18   8    0.10    0.70
  -3 -18  -8   -0.20    0.90
  -3 -18  -8    3.10    1.00
   3  19  -8    0.80    0.90
   3  19  -8   -0.50    0.80
  -3 -19   8    0.60    0.70
   3 -19  -8    0.60    0.90
   3 -19  -8    0.30    0.80
   3  19  -7    0.40    0.70
   3  19  -7    0.30    0.70
   3 -19  -7    0.30    0.70
   3 -19  -7    0.50    0.70
  -3 -19   7   -0.80    0.60
   3  19  -6    1.40    0.80
   3  19  -6    3.00    0.90
  -3 -19   6    1.20    0.70
   3 -19  -6    2.20    0.80
   3 -19  -6    2.00    0.70
   3  19  -5    7.60    1.20
   3  19  -5    7.00    1.20
   3 -19  -5    6.90    0.90
   3 -19  -5    6.90    0.90
  -3 -19   5    5.50    0.90
   3  19  -4   17.00    1.60
   3  19  -4   19.40    1.60
   3 -19  -4   22.30    1.30
   3 -19  -4   18.50    1.30
  -3 -19   4   19.10    1.20
  -3 -19   4   17.50    1.30
   3  19  -3    9.40    1.20
   3  19  -3   11.90    1.30
   3 -19  -3   10.20    0.80
  -3 -19   3   11.60    1.00
  -3 -19   3   11.50    1.00
   3 -19  -3   12.00    1.00
   3  19  -2    7.40    1.10
   3  19  -2    7.10    0.70
   3  19  -2    6.30    1.00
   3 -19  -2    8.20    0.60
  -3 -19   2    7.30    0.80
  -3 -19   2    7.70    0.80
   3 -19  -2    5.80    0.60
   3 -19  -2    6.30    0.60
   3  19  -1   14.70    1.40
  -3  19   1   16.20    1.50
  -3  19   1   14.30    1.40
   3  19  -1   15.30    1.00
   3  19  -1   15.70    1.00
   3  19  -1   19.40    1.50
  -3 -19   1   14.90    1.10
   3 -19  -1   14.70    0.80
  -3 -19   1   18.90    1.20
   3 -19  -1   15.20    0.80
   3  19   0   -0.30    0.40
  -3  19   0    0.30    0.60
   3  19   0    0.10    0.30
   3  19   0    0.10    0.60
  -3  19   0    0.30    0.60
   3  19   0   -0.20    0.50
   3 -19   0    0.20    0.20
  -3 -19   0    0.30    0.50
  -3 -19   0    0.10    0.40
   3 -19   0    0.00    0.20
  -3  19  -1    1.20    0.60
   3  19   1    1.40    0.40
   3  19   1    1.40    0.50
   3  19   1    1.50    0.70
   3  19   1    0.80    0.70
  -3  19  -1    0.60    0.60
  -3 -19  -1    1.90    0.60
   3 -19   1    1.20    0.30
   3 -19   1    0.80    0.20
  -3 -19  -1    0.70    0.50
   3  19   2    5.90    0.70
  -3  19  -2    5.60    0.90
   3  19   2    5.70    0.80
   3  19   2    4.90    1.00
  -3  19  -2    5.50    1.00
   3  19   2    3.80    0.90
  -3 -19  -2    5.30    0.80
  -3 -19  -2    3.70    0.70
   3 -19   2    4.60    0.50
   3 -19   2    3.90    0.40
   3 -19   2    5.80    0.80
  -3  19  -3    0.50    0.70
   3  19   3    1.50    0.60
  -3  19  -3    2.00    0.70
   3  19   3    1.30    0.60
   3  19   3    0.60    0.70
   3 -19   3    1.30    0.40
  -3 -19  -3    3.00    0.80
  -3 -19  -3    0.80    0.60
   3  19   4    6.20    1.00
  -3  19  -4    4.30    0.90
  -3  19  -4    3.50    0.80
  -3 -19  -4    4.80    0.90
  -3 -19  -4    5.30    0.90
   3  19   5    0.60    0.60
  -3  19  -5    0.90    0.70
  -3  19  -5    0.10    0.60
  -3 -19  -5    0.20    0.70
  -3 -19  -5    0.00    0.70
   3  19   6    0.80    0.80
  -3  19  -6   -0.50    0.60
  -3  19  -6   -0.60    0.60
  -3 -19  -6    0.80    0.80
  -3 -19  -6    0.00    0.80
  -3  19  -7    5.90    1.10
   3  19   7    7.80    1.30
  -3 -19  -7    6.30    1.30
  -3 -19  -7    5.50    1.30
   3  20  -8   -0.60    0.80
   3  20  -8    1.20    1.00
   3 -20  -8   -0.30    0.80
  -3 -20   8    0.70    0.70
   3 -20  -8    2.10    0.90
   3  20  -7   -0.10    0.80
   3  20  -7   -0.10    0.70
   3 -20  -7    0.20    0.70
   3 -20  -7    0.40    0.70
  -3 -20   7    0.30    0.60
   3  20  -6    1.40    0.90
   3  20  -6   -0.50    0.70
  -3 -20   6    1.00    0.70
   3 -20  -6   -0.40    0.60
   3 -20  -6    1.80    0.70
   3  20  -5   -1.30    0.70
   3  20  -5    1.20    0.80
   3 -20  -5    0.70    0.60
   3 -20  -5    0.00    0.50
  -3 -20   5    0.20    0.50
  -3 -20   5   -0.20    0.50
   3  20  -4    3.90    0.90
   3  20  -4    3.90    1.00
  -3 -20   4    3.50    0.70
  -3 -20   4    3.40    0.70
   3 -20  -4    5.40    0.80
   3 -20  -4    3.30    0.70
   3  20  -3    0.40    0.70
   3  20  -3   -0.20    0.60
  -3 -20   3    0.90    0.50
   3 -20  -3   -0.10    0.40
   3 -20  -3   -0.50    0.30
  -3 -20   3    0.10    0.40
   3  20  -2   22.00    1.70
   3  20  -2   24.90    1.70
  -3 -20   2   20.70    1.30
   3 -20  -2   19.50    1.20
  -3 -20   2   23.90    1.30
   3 -20  -2   21.60    1.00
   3  20  -1    6.10    1.00
   3  20  -1    6.30    1.00
  -3  20   1    6.70    1.00
  -3  20   1    5.10    1.00
  -3 -20   1    6.00    0.80
[truncated: 1,031,294 more chars]
