# Supplementary material for: Crystal structure of triethyl 2-(5-nitro-2H-indazol-2-yl)propane-1,2,3-tri­carboxyl­ate
Source: Acta Crystallogr E Crystallogr Commun. 2015 Sep 26;71(Pt 10):o780–1. doi: 10.1107/S2056989015017235 (PMC4647391; doi:10.1107/S2056989015017235)
Supplement: Supplementary file 2 [file e-71-0o780-Isup2.hkl]

data_I                                                                          
_shelx_title ' EL15_D176_DRX3_BenCh_a.res in P2(1)/c'                           
_shelx_refln_list_code          4                                               
_shelx_F_calc_maximum      226.85                                               
_exptl_crystal_F_000       888.00                                               
_reflns_d_resolution_high  0.8000                                               
                                                                                
loop_                                                                           
 _space_group_symop_operation_xyz                                               
 'x, y, z'                                                                      
 '-x, y+1/2, -z+1/2'                                                            
 '-x, -y, -z'                                                                   
 'x, -y-1/2, z-1/2'                                                             
                                                                                
_cell_length_a    13.4555                                                       
_cell_length_b    18.6185                                                       
_cell_length_c     8.5258                                                       
_cell_angle_alpha  90.000                                                       
_cell_angle_beta  104.603                                                       
_cell_angle_gamma  90.000                                                       
                                                                                
_shelx_F_squared_multiplier     1.000                                           
                                                                                
loop_                                                                           
 _refln_index_h                                                                 
 _refln_index_k                                                                 
 _refln_index_l                                                                 
 _refln_F_squared_calc                                                          
 _refln_F_squared_meas                                                          
 _refln_F_squared_sigma                                                         
 _refln_observed_status                                                         
   2   0   0       1074.44        964.49         9.29 o                         
   3   0   0       3761.44       3431.33        32.58 o                         
   4   0   0        743.66        701.63         8.52 o                         
   5   0   0         47.08         44.00         0.97 o                         
   6   0   0        428.51        501.82         6.19 o                         
   7   0   0         21.21         22.73         1.15 o                         
   8   0   0       1537.49       1465.55        16.97 o                         
   9   0   0        577.94        559.51         7.54 o                         
  10   0   0         78.56         78.44         1.77 o                         
  11   0   0         61.62         59.10         1.55 o                         
  12   0   0        239.63        250.98         5.11 o                         
  13   0   0          9.98          9.82         1.94 o                         
  14   0   0       1022.98       1026.41        20.40 o                         
  15   0   0        580.61        600.86        18.88 o                         
  16   0   0          9.16          5.19         2.52 o                         
   2   1   0       3283.00       3190.77        19.95 o                         
   3   1   0       1211.69       1260.44         8.05 o                         
   4   1   0       5312.72       5249.40        33.04 o                         
   5   1   0        572.82        573.39         4.45 o                         
   6   1   0        668.94        592.77         5.09 o                         
   7   1   0        101.14         81.43         1.26 o                         
   8   1   0        449.87        436.87         3.99 o                         
   9   1   0        169.12        165.98         2.32 o                         
  10   1   0         39.00         38.62         0.74 o                         
  11   1   0        236.60        252.91         2.99 o                         
  12   1   0        412.25        405.76         5.21 o                         
  13   1   0        137.14        137.80         3.57 o                         
  14   1   0          9.40         17.37         1.78 o                         
  15   1   0          3.79         10.04         1.59 o                         
  16   1   0          2.13          5.18         1.71 o                         
   1   2   0         63.33         35.42         1.72 o                         
   2   2   0         62.42         78.94         0.58 o                         
   3   2   0       3138.74       3207.69        18.78 o                         
   4   2   0       1919.25       1891.60        11.37 o                         
   5   2   0       1426.50       1484.54        10.70 o                         
   6   2   0        311.81        266.04         2.44 o                         
   7   2   0         34.59         21.33         0.56 o                         
   8   2   0        289.03        301.35         2.83 o                         
   9   2   0        700.22        702.04         6.13 o                         
  10   2   0         13.33         12.52         0.55 o                         
  11   2   0         10.00          7.79         0.57 o                         
  12   2   0          8.75          9.54         1.05 o                         
  13   2   0         23.52         27.18         1.70 o                         
  14   2   0         71.22         73.37         2.59 o                         
  15   2   0         37.48         40.41         2.39 o                         
  16   2   0         12.06         14.15         1.74 o                         
   1   3   0      17425.94      17233.65       127.75 o                         
   2   3   0       3342.23       3309.85        19.69 o                         
   3   3   0       1084.74       1037.89         6.34 o                         
   4   3   0         73.69        127.84         0.97 o                         
   5   3   0        190.24        166.22         1.46 o                         
   6   3   0          1.92          0.74         0.26 o                         
   7   3   0        268.66        268.84         2.46 o                         
   8   3   0        117.80        104.18         1.33 o                         
   9   3   0         82.75         91.53         1.61 o                         
  10   3   0         77.89         77.24         1.34 o                         
  11   3   0         53.13         45.21         1.12 o                         
  12   3   0         50.41         45.51         1.70 o                         
  13   3   0        111.12        125.40         2.98 o                         
  14   3   0         88.24         85.97         3.01 o                         
  15   3   0         63.61         65.14         2.84 o                         
  16   3   0         23.17         28.12         2.07 o                         
   0   4   0      10231.12      10525.03       151.17 o                         
   1   4   0       2068.89       1976.60        14.74 o                         
   2   4   0       6202.72       6103.59        41.11 o                         
   3   4   0       1758.90       1789.08        11.16 o                         
   4   4   0       2401.68       2413.74        15.63 o                         
   5   4   0       1179.91       1077.75         7.33 o                         
   6   4   0        216.32        236.64         1.96 o                         
   7   4   0         18.95         14.54         0.50 o                         
   8   4   0          4.01          8.29         0.46 o                         
   9   4   0        335.13        359.18         3.54 o                         
  10   4   0         18.26         15.91         0.65 o                         
  11   4   0         28.09         30.06         1.14 o                         
  12   4   0         75.13         78.26         2.02 o                         
  13   4   0          0.41         -1.15         1.36 o                         
  14   4   0         13.01         17.05         1.65 o                         
  15   4   0          6.87          5.67         1.41 o                         
  16   4   0          0.32          0.86         1.38 o                         
   1   5   0       2825.07       2807.24        20.34 o                         
   2   5   0        116.82        136.53         1.31 o                         
   3   5   0        137.17        139.27         1.05 o                         
   4   5   0       5765.97       5812.68        39.93 o                         
   5   5   0         95.62         85.57         1.10 o                         
   6   5   0        102.53        104.42         1.18 o                         
   7   5   0          6.71          2.99         0.36 o                         
   8   5   0        543.01        576.59         5.06 o                         
   9   5   0          2.96          5.97         0.51 o                         
  10   5   0        145.43        134.39         2.10 o                         
  11   5   0         10.10          9.42         0.80 o                         
  12   5   0          0.75          1.23         0.80 o                         
  13   5   0         57.03         51.96         2.31 o                         
  14   5   0          8.76         10.54         1.53 o                         
  15   5   0          0.45         -1.19         1.19 o                         
   0   6   0         18.17         18.29         0.42 o                         
   1   6   0        406.76        437.64         3.33 o                         
   2   6   0       2897.74       3060.93        24.21 o                         
   3   6   0        167.71        163.63         1.47 o                         
   4   6   0         88.71         75.87         0.84 o                         
   5   6   0        160.69        169.50         1.74 o                         
   6   6   0       4456.81       4674.91        41.06 o                         
   7   6   0         14.69         21.78         0.70 o                         
   8   6   0        339.20        359.82         3.97 o                         
   9   6   0        832.06        844.44         8.44 o                         
  10   6   0          3.97          5.42         0.69 o                         
  11   6   0          0.08         -0.52         0.66 o                         
  12   6   0         83.50         85.42         2.67 o                         
  13   6   0         65.39         63.35         2.57 o                         
  14   6   0        165.53        170.84         3.73 o                         
  15   6   0         13.03         11.34         1.58 o                         
   1   7   0       2221.40       2294.59        18.15 o                         
   2   7   0       1848.70       2002.14        18.46 o                         
   3   7   0        194.50        150.20         2.56 o                         
   4   7   0         20.44         19.98         0.45 o                         
   5   7   0          2.91          6.24         0.48 o                         
   6   7   0         89.34         85.07         1.21 o                         
   7   7   0          0.53         -0.32         0.32 o                         
   8   7   0         78.98         70.00         1.37 o                         
   9   7   0        104.83        103.50         1.74 o                         
  10   7   0         60.29         56.10         1.57 o                         
  11   7   0         38.79         36.60         1.39 o                         
  12   7   0         87.10         84.89         2.03 o                         
  13   7   0          8.73         10.96         1.19 o                         
  14   7   0          7.75          9.64         1.44 o                         
  15   7   0         19.70         21.60         1.94 o                         
   0   8   0        295.92        244.70         3.30 o                         
   1   8   0       5085.89       5221.29        42.45 o                         
   2   8   0         11.35         12.95         0.51 o                         
   3   8   0        962.91        932.07         9.34 o                         
   4   8   0        272.07        319.11         3.42 o                         
   5   8   0         36.56         33.73         0.83 o                         
   6   8   0        125.63        138.22         1.76 o                         
   7   8   0        500.22        483.53         4.67 o                         
   8   8   0          1.23          1.32         0.43 o                         
   9   8   0          1.08          2.26         0.41 o                         
  10   8   0        141.95        141.27         2.69 o                         
  11   8   0         13.81         16.01         1.05 o                         
  12   8   0         29.75         26.27         1.27 o                         
  13   8   0         11.68         10.57         1.27 o                         
  14   8   0         23.88         27.43         2.09 o                         
  15   8   0         20.74         23.61         2.64 o                         
   1   9   0         91.78         96.65         1.07 o                         
   2   9   0        606.39        640.54         6.23 o                         
   3   9   0        369.10        406.39         4.64 o                         
   4   9   0        216.40        236.76         2.65 o                         
   5   9   0        593.24        655.26         6.18 o                         
   6   9   0        251.91        253.00         2.82 o                         
   7   9   0          9.71          9.73         0.67 o                         
   8   9   0        420.52        382.69         4.04 o                         
   9   9   0         47.07         43.69         1.13 o                         
  10   9   0         28.75         27.19         1.13 o                         
  11   9   0        529.04        542.95         6.35 o                         
  12   9   0         23.55         26.18         1.32 o                         
  13   9   0          6.30          5.16         1.40 o                         
  14   9   0         13.51         26.24         2.47 o                         
  15   9   0         63.00         63.09         3.52 o                         
   0  10   0       1988.00       2013.43        22.67 o                         
   1  10   0        121.87        133.42         1.38 o                         
   2  10   0        939.78       1033.60         9.79 o                         
   3  10   0          7.12          2.15         0.51 o                         
   4  10   0        103.48        100.82         1.73 o                         
   5  10   0          1.23          2.27         0.31 o                         
   6  10   0         76.49         79.70         1.25 o                         
   7  10   0         53.28         48.99         1.05 o                         
   8  10   0         21.78         22.70         0.68 o                         
   9  10   0          2.16          4.61         0.64 o                         
  10  10   0        190.81        185.44         2.65 o                         
  11  10   0        110.41        114.21         2.31 o                         
  12  10   0        298.39        300.41         5.86 o                         
  13  10   0         82.20         87.41         3.20 o                         
  14  10   0         44.73         42.64         2.99 o                         
   1  11   0        120.50        111.26         1.24 o                         
   2  11   0       1066.22       1040.44         9.50 o                         
   3  11   0         33.06         37.77         1.15 o                         
   4  11   0        138.93        138.88         2.27 o                         
   5  11   0        610.08        614.91         6.00 o                         
   6  11   0       1283.00       1262.66        13.34 o                         
   7  11   0         83.97         85.37         1.34 o                         
   8  11   0        559.54        546.23         5.76 o                         
   9  11   0        213.21        224.80         2.90 o                         
  10  11   0        180.96        183.18         3.19 o                         
  11  11   0         27.07         25.18         1.57 o                         
  12  11   0          3.32          8.15         1.34 o                         
  13  11   0         14.02         16.08         1.77 o                         
  14  11   0          0.73         -1.48         1.48 o                         
   0  12   0        102.70         79.23         1.44 o                         
   1  12   0        382.98        472.05         4.23 o                         
   2  12   0        244.50        249.11         2.64 o                         
   3  12   0         16.50         15.02         0.70 o                         
   4  12   0        123.07        108.79         2.24 o                         
   5  12   0        180.89        184.91         2.34 o                         
   6  12   0         35.61         36.24         1.27 o                         
   7  12   0         75.36         76.83         1.76 o                         
   8  12   0        514.50        537.87         6.74 o                         
   9  12   0        159.25        136.60         2.60 o                         
  10  12   0         79.04         76.47         2.15 o                         
  11  12   0         90.91        101.12         2.67 o                         
  12  12   0         35.08         39.27         1.92 o                         
  13  12   0          0.41         -0.56         1.31 o                         
   1  13   0         18.81         22.77         0.57 o                         
   2  13   0        195.49        190.74         2.17 o                         
   3  13   0          3.25          3.11         0.43 o                         
   4  13   0          0.27          0.20         0.80 o                         
   5  13   0        706.64        730.46        10.36 o                         
   6  13   0        242.49        247.63         3.31 o                         
   7  13   0        224.79        223.93         3.39 o                         
   8  13   0        216.34        205.37         4.24 o                         
   9  13   0        161.29        144.07         2.92 o                         
  10  13   0         17.86         20.62         1.25 o                         
  11  13   0         40.47         34.78         1.80 o                         
  12  13   0          6.27         11.60         1.37 o                         
  13  13   0          0.00          0.68         1.34 o                         
   0  14   0          4.14          7.57         0.59 o                         
   1  14   0         92.69         72.83         1.10 o                         
   2  14   0         17.44         22.21         0.64 o                         
   3  14   0         37.05         46.30         1.06 o                         
   4  14   0        125.57        111.56         2.63 o                         
   5  14   0        168.34        149.66         3.10 o                         
   6  14   0         53.70         55.54         1.49 o                         
   7  14   0        990.67        996.42        11.51 o                         
   8  14   0        454.18        427.07         6.64 o                         
   9  14   0         23.55         23.35         1.28 o                         
  10  14   0         10.76          9.90         1.07 o                         
  11  14   0          1.03         -0.13         1.18 o                         
  12  14   0         12.33         11.90         1.54 o                         
  13  14   0          2.40          2.03         1.48 o                         
   1  15   0        178.78        181.30         2.00 o                         
   2  15   0        243.07        225.07         2.56 o                         
   3  15   0          0.21          0.39         0.41 o                         
   4  15   0         23.20         27.62         1.06 o                         
   5  15   0        162.73        173.80         3.47 o                         
   6  15   0          1.95          2.90         1.19 o                         
   7  15   0          1.00          1.02         0.66 o                         
   8  15   0          3.82          3.22         0.65 o                         
   9  15   0        106.32        112.96         2.75 o                         
  10  15   0          9.81          9.44         1.07 o                         
  11  15   0         23.31         21.07         1.51 o                         
  12  15   0          0.11         -1.13         1.13 o                         
   0  16   0          0.30          0.21         0.54 o                         
   1  16   0         55.78         45.87         1.00 o                         
   2  16   0          2.45         -0.42         0.42 o                         
   3  16   0         26.62         19.27         0.80 o                         
   4  16   0        224.07        208.55         3.08 o                         
   5  16   0        404.68        388.31         6.13 o                         
   6  16   0          0.91          2.92         1.23 o                         
   7  16   0          4.16          6.83         0.89 o                         
   8  16   0         49.93         62.95         2.13 o                         
   9  16   0        121.73        112.88         2.65 o                         
  10  16   0         12.82         16.17         1.25 o                         
  11  16   0          0.86          3.80         1.17 o                         
   1  17   0          1.22          0.18         0.46 o                         
   2  17   0         28.70         19.30         0.83 o                         
   3  17   0         83.96         72.97         1.55 o                         
   4  17   0         85.42         86.72         1.64 o                         
   5  17   0         41.63         38.20         1.75 o                         
   6  17   0          2.14          2.22         1.16 o                         
   7  17   0         35.29         34.12         2.06 o                         
   8  17   0         29.70         26.57         1.55 o                         
   9  17   0          0.17         -0.85         0.85 o                         
  10  17   0          2.25          4.40         1.65 o                         
  11  17   0         11.04         17.19         1.47 o                         
   0  18   0        342.54        311.49         5.81 o                         
   1  18   0        167.92        145.95         2.84 o                         
   2  18   0          1.32          2.20         0.55 o                         
   3  18   0         98.63        106.15         1.96 o                         
   4  18   0         35.50         31.56         1.31 o                         
   5  18   0         36.85         38.36         1.82 o                         
   6  18   0         43.55         50.24         2.22 o                         
   7  18   0          7.66         10.23         1.99 o                         
   8  18   0          4.29          5.80         1.43 o                         
   9  18   0          3.91          4.90         0.89 o                         
  10  18   0          0.25          3.09         1.18 o                         
   1  19   0          4.43          5.72         0.79 o                         
   2  19   0         43.92         43.14         1.40 o                         
   3  19   0          2.72          0.45         0.58 o                         
   4  19   0         46.41         59.40         1.85 o                         
   5  19   0          2.22          1.23         1.06 o                         
   6  19   0         78.85         97.39         2.90 o                         
   7  19   0         23.73         26.68         1.94 o                         
   8  19   0         62.28         74.83         2.93 o                         
   9  19   0         43.45         60.29         2.81 o                         
   0  20   0          0.03         -0.40         1.16 o                         
   1  20   0         71.69         61.38         1.80 o                         
   2  20   0         90.67         93.93         2.32 o                         
   3  20   0          0.12          0.35         0.72 o                         
   4  20   0         18.74         15.80         0.90 o                         
   5  20   0         95.89         91.75         2.69 o                         
   6  20   0         32.51         38.64         2.10 o                         
   7  20   0          0.67          0.79         1.29 o                         
   8  20   0         19.78         20.90         1.96 o                         
   1  21   0          2.21          1.69         0.90 o                         
   2  21   0          5.95          5.54         0.95 o                         
   3  21   0          2.91          3.31         0.88 o                         
   4  21   0          9.28          4.41         1.07 o                         
   5  21   0          0.05          2.14         1.32 o                         
   6  21   0         13.61         16.34         1.70 o                         
   7  21   0         12.45          9.92         1.58 o                         
   0  22   0          2.24          2.57         1.36 o                         
   1  22   0          1.95          3.28         1.13 o                         
   2  22   0          0.00         -1.01         1.01 o                         
   3  22   0         25.28         31.51         1.46 o                         
   4  22   0         27.23         38.31         1.45 o                         
   5  22   0          4.27          7.40         1.78 o                         
   1  23   0         25.65         31.43         1.78 o                         
   2  23   0          1.81          2.58         1.33 o                         
 -16   1   1          0.07          1.28         1.32 o                         
 -15   1   1         37.08         28.24         1.84 o                         
 -14   1   1         88.17         83.20         2.71 o                         
 -13   1   1        109.46        104.41         2.92 o                         
 -12   1   1          6.93          3.78         0.63 o                         
 -11   1   1         85.37         79.42         1.46 o                         
 -10   1   1        110.62        114.89         1.65 o                         
  -9   1   1         22.75         33.03         0.92 o                         
  -8   1   1          0.45         -0.17         0.31 o                         
  -7   1   1       1271.75       1342.43        12.25 o                         
  -6   1   1       1117.09       1132.99        10.33 o                         
  -5   1   1         73.60         88.14         1.18 o                         
  -4   1   1         29.75         29.95         0.54 o                         
  -3   1   1       5156.07       5040.52        40.92 o                         
  -2   1   1        324.33        336.18         3.40 o                         
  -1   1   1       1403.91       1029.99        22.59 o                         
   0   1   1       1178.52        760.91        14.25 o                         
   1   1   1       3169.08       3214.45        22.12 o                         
   2   1   1       9871.84       9907.64        61.38 o                         
   3   1   1       6583.30       6499.39        43.37 o                         
   4   1   1       1123.74       1062.35         7.37 o                         
   5   1   1       1175.09       1127.18         9.89 o                         
   6   1   1        402.27        362.46         3.36 o                         
   7   1   1        124.46        164.76         2.00 o                         
   8   1   1         76.44         77.74         1.21 o                         
   9   1   1         35.94         41.34         1.23 o                         
  10   1   1          0.12         -0.03         0.40 o                         
  11   1   1         53.46         60.55         2.09 o                         
  12   1   1         55.58         48.72         1.96 o                         
  13   1   1         25.14         27.37         1.57 o                         
  14   1   1         33.95         36.86         1.87 o                         
  15   1   1         58.80         61.22         2.55 o                         
 -16   2   1          8.64          9.06         1.60 o                         
 -15   2   1          0.03         -0.36         1.25 o                         
 -14   2   1          2.77          5.94         1.22 o                         
 -13   2   1         51.02         53.40         1.78 o                         
 -12   2   1         13.19         16.99         0.95 o                         
 -11   2   1        452.88        463.82         4.78 o                         
 -10   2   1         80.37         75.68         1.28 o                         
  -9   2   1          0.35          0.39         0.39 o                         
  -8   2   1          1.88          0.22         0.38 o                         
  -7   2   1        803.12        873.08         7.62 o                         
  -6   2   1        138.57        168.46         1.81 o                         
  -5   2   1       2713.74       2851.09        22.66 o                         
  -4   2   1          0.08          0.99         0.25 o                         
  -3   2   1       3816.75       3870.48        30.43 o                         
  -2   2   1       4219.33       4068.32        34.21 o                         
  -1   2   1       2713.10       2552.95        23.22 o                         
   0   2   1       5985.30       5756.52        42.84 o                         
   1   2   1         74.45         65.98         0.53 o                         
   2   2   1        133.40        137.40         0.94 o                         
   3   2   1         32.52         47.67         0.45 o                         
   4   2   1          1.09          3.77         0.18 o                         
   5   2   1         89.51         93.54         0.96 o                         
   6   2   1          2.27          1.84         0.28 o                         
   7   2   1        380.88        398.01         3.47 o                         
   8   2   1         15.04         15.09         0.81 o                         
   9   2   1        519.55        556.51         5.66 o                         
  10   2   1        172.25        167.50         2.33 o                         
  11   2   1         30.35         26.57         1.14 o                         
  12   2   1         95.83         97.10         2.51 o                         
  13   2   1          0.45          1.04         0.98 o                         
  14   2   1         40.87         46.59         2.22 o                         
  15   2   1         18.12         26.31         1.85 o                         
 -16   3   1         14.89         17.24         1.92 o                         
 -15   3   1         41.05         38.93         2.26 o                         
 -14   3   1        108.49        103.30         2.93 o                         
 -13   3   1        201.27        201.49         3.30 o                         
 -12   3   1        124.67        114.40         1.99 o                         
 -11   3   1        343.21        336.53         3.86 o                         
 -10   3   1          2.62          0.79         0.45 o                         
  -9   3   1         61.22         52.10         1.34 o                         
  -8   3   1          4.65          5.33         0.47 o                         
  -7   3   1       6543.35       6995.62        55.10 o                         
  -6   3   1       1319.50       1379.02        10.92 o                         
  -5   3   1        393.81        393.80         3.40 o                         
  -4   3   1        421.01        346.13         2.76 o                         
  -3   3   1       3281.78       3402.99        26.02 o                         
  -2   3   1        386.94        348.06         3.07 o                         
  -1   3   1         34.18         30.02         0.45 o                         
   0   3   1      13490.00      13185.49        92.80 o                         
   1   3   1      14695.74      14612.37        92.00 o                         
   2   3   1       1915.54       1887.86        10.96 o                         
   3   3   1          2.69         12.53         0.34 o                         
   4   3   1          1.59          0.17         0.18 o                         
   5   3   1         11.01         13.39         0.34 o                         
   6   3   1        100.06        105.57         1.11 o                         
   7   3   1        353.75        385.11         3.30 o                         
   8   3   1        109.02        112.06         1.43 o                         
   9   3   1        235.88        245.62         2.77 o                         
  10   3   1        178.68        173.81         2.40 o                         
  11   3   1        148.50        150.85         2.46 o                         
  12   3   1         76.71         87.05         2.36 o                         
  13   3   1          4.03          2.19         1.06 o                         
  14   3   1         13.44         12.57         1.47 o                         
  15   3   1         72.66         69.45         2.65 o                         
 -16   4   1          0.62          1.36         1.46 o                         
 -15   4   1          5.27          5.98         1.44 o                         
 -14   4   1         36.89         38.05         2.20 o                         
 -13   4   1         44.07         49.05         1.74 o                         
 -12   4   1         69.72         65.99         1.61 o                         
 -11   4   1        117.15        116.88         1.96 o                         
 -10   4   1         35.15         30.29         0.94 o                         
  -9   4   1        238.29        223.84         2.50 o                         
  -8   4   1        543.88        521.89         4.84 o                         
  -7   4   1         77.00         74.85         1.17 o                         
  -6   4   1        304.75        317.57         2.95 o                         
  -5   4   1       3547.99       3597.28        27.62 o                         
  -4   4   1        426.57        383.46         3.22 o                         
  -3   4   1        628.99        645.65         4.64 o                         
  -2   4   1      11245.28      11209.48        99.69 o                         
  -1   4   1       5180.45       5025.28        36.31 o                         
   0   4   1       9488.22       9146.29        65.65 o                         
   1   4   1       4696.55       4632.42        30.79 o                         
   2   4   1         54.97         45.42         0.45 o                         
   3   4   1          2.47          0.38         0.13 o                         
   4   4   1        363.74        342.45         2.39 o                         
   5   4   1        223.41        213.72         1.72 o                         
   6   4   1       1644.80       1752.98        12.62 o                         
   7   4   1        428.22        422.56         3.59 o                         
   8   4   1         97.59         97.75         1.23 o                         
   9   4   1        991.99        989.67         8.69 o                         
  10   4   1          0.02          0.97         0.55 o                         
  11   4   1         10.53          9.74         0.86 o                         
  12   4   1         34.40         37.96         1.97 o                         
  13   4   1         67.07         74.22         2.64 o                         
  14   4   1         41.77         39.97         2.04 o                         
  15   4   1         12.82         18.36         1.71 o                         
 -16   5   1          8.76         11.65         1.79 o                         
 -15   5   1          3.37          4.51         1.47 o                         
 -14   5   1          0.91         -1.15         1.15 o                         
 -13   5   1          6.13          7.83         1.17 o                         
 -12   5   1        188.86        185.82         2.68 o                         
 -11   5   1        365.81        358.70         4.09 o                         
 -10   5   1         29.88         30.76         0.99 o                         
  -9   5   1         65.34         60.93         1.14 o                         
  -8   5   1        120.49        122.26         1.60 o                         
  -7   5   1       1113.74       1184.91        10.14 o                         
  -6   5   1        342.89        400.42         3.60 o                         
  -5   5   1       1498.12       1497.59        12.08 o                         
  -4   5   1         10.46         11.52         0.38 o                         
  -3   5   1        147.68        133.78         1.35 o                         
  -2   5   1      12669.11      12498.23        90.72 o                         
  -1   5   1        173.82        181.00         1.53 o                         
   0   5   1       2833.60       2611.76        18.94 o                         
   1   5   1          6.76         13.44         0.33 o                         
   2   5   1        688.65        668.83         4.32 o                         
   3   5   1        150.82        171.55         1.37 o                         
   4   5   1          0.65          1.20         0.23 o                         
   5   5   1          5.84          2.33         0.25 o                         
   6   5   1        670.16        727.03         5.64 o                         
   7   5   1        129.27        126.41         1.39 o                         
   8   5   1        410.58        416.72         3.61 o                         
   9   5   1         68.65         71.79         1.25 o                         
  10   5   1         14.78         20.61         1.25 o                         
  11   5   1         96.63         92.04         2.38 o                         
  12   5   1        223.42        228.41         4.17 o                         
  13   5   1        142.88        151.99         3.44 o                         
  14   5   1         10.16         15.01         1.77 o                         
  15   5   1         28.64         32.81         2.02 o                         
 -16   6   1          9.38         10.83         1.92 o                         
 -15   6   1         24.08         28.17         2.05 o                         
 -14   6   1         61.11         64.21         2.43 o                         
 -13   6   1         40.16         42.92         1.96 o                         
 -12   6   1         22.48         23.22         1.19 o                         
 -11   6   1          0.83          1.70         0.67 o                         
 -10   6   1        251.22        241.94         2.89 o                         
  -9   6   1          0.28         -0.25         0.47 o                         
  -8   6   1         64.18         78.55         1.28 o                         
  -7   6   1        572.56        557.60         5.12 o                         
  -6   6   1         54.41         54.60         0.94 o                         
  -5   6   1        691.45        690.34         6.26 o                         
  -4   6   1        957.10       1127.57         8.89 o                         
  -3   6   1        784.93        854.05         7.48 o                         
  -2   6   1         54.14         48.78         0.63 o                         
  -1   6   1        187.20        155.17         1.41 o                         
   0   6   1        639.33        602.40         5.32 o                         
   1   6   1        718.62        684.24         5.49 o                         
   2   6   1          0.00          0.72         0.26 o                         
   3   6   1       1436.79       1486.53        10.65 o                         
   4   6   1        170.28        159.12         1.39 o                         
   5   6   1        658.74        713.94         5.67 o                         
   6   6   1         84.48         74.58         1.14 o                         
   7   6   1         49.86         50.47         0.93 o                         
   8   6   1         19.81         18.25         0.62 o                         
   9   6   1        117.19        122.77         1.75 o                         
  10   6   1          8.35          7.33         0.68 o                         
  11   6   1        193.82        183.61         2.90 o                         
  12   6   1         66.69         70.35         2.41 o                         
  13   6   1         10.97         10.00         1.40 o                         
  14   6   1         85.75         90.63         2.85 o                         
  15   6   1         54.60         60.71         2.68 o                         
 -15   7   1          0.10          2.25         1.46 o                         
 -14   7   1         23.85         23.78         1.66 o                         
 -13   7   1          3.64          4.07         1.11 o                         
 -12   7   1        130.08        125.53         2.38 o                         
 -11   7   1        589.78        579.46         6.05 o                         
 -10   7   1        209.24        204.36         2.57 o                         
  -9   7   1         90.28         92.14         1.49 o                         
  -8   7   1       1254.85       1270.70        11.31 o                         
  -7   7   1         21.27         22.27         0.73 o                         
  -6   7   1         35.89         37.20         0.87 o                         
  -5   7   1       1727.87       1837.51        16.24 o                         
  -4   7   1       1374.65       1536.74        12.74 o                         
  -3   7   1       1067.63       1194.57         9.97 o                         
  -2   7   1        410.74        429.66         3.53 o                         
  -1   7   1        174.74        141.76         1.40 o                         
   0   7   1       4249.22       4357.12        38.04 o                         
   1   7   1       2558.41       2554.05        21.61 o                         
   2   7   1          0.69          4.00         0.45 o                         
   3   7   1         20.06         21.74         0.45 o                         
   4   7   1        576.26        623.63         4.95 o                         
   5   7   1          2.51          1.35         0.29 o                         
   6   7   1       1085.83       1083.80         8.71 o                         
   7   7   1        122.39        111.31         1.53 o                         
   8   7   1          1.28          0.14         0.44 o                         
   9   7   1         65.09         70.73         1.41 o                         
  10   7   1        173.44        177.01         2.45 o                         
  11   7   1          2.31          2.90         0.77 o                         
  12   7   1         72.18         66.11         2.33 o                         
  13   7   1         20.28         23.17         1.61 o                         
  14   7   1         95.82        102.70         3.23 o                         
  15   7   1         25.45         27.09         2.38 o                         
 -15   8   1          0.51          0.40         1.66 o                         
 -14   8   1          4.76          4.01         1.26 o                         
 -13   8   1        297.85        305.95         4.74 o                         
 -12   8   1        165.28        171.72         3.01 o                         
 -11   8   1         40.71         40.77         1.42 o                         
 -10   8   1         58.41         59.04         1.32 o                         
  -9   8   1        342.99        364.00         3.83 o                         
  -8   8   1        277.42        271.39         3.13 o                         
  -7   8   1        142.94        140.51         1.72 o                         
  -6   8   1        256.82        261.56         2.71 o                         
  -5   8   1          0.24          1.95         0.24 o                         
  -4   8   1        180.49        208.74         2.36 o                         
  -3   8   1        114.47        108.70         1.18 o                         
  -2   8   1        647.87        629.18         4.94 o                         
  -1   8   1        804.45        731.60         6.02 o                         
   0   8   1        415.58        405.59         5.28 o                         
   1   8   1         30.43         39.00         0.66 o                         
   2   8   1        671.16        742.89         7.07 o                         
   3   8   1         91.68        117.24         1.55 o                         
   4   8   1          6.88          4.89         0.34 o                         
   5   8   1        264.63        256.07         2.27 o                         
   6   8   1        656.34        638.38         5.35 o                         
   7   8   1         15.77         24.72         0.71 o                         
   8   8   1         28.55         27.45         0.90 o                         
   9   8   1         37.74         35.24         1.08 o                         
  10   8   1          5.73          5.31         0.76 o                         
  11   8   1         30.80         33.52         1.33 o                         
  12   8   1         27.54         26.59         1.44 o                         
  13   8   1         28.21         30.35         1.82 o                         
  14   8   1          6.78          9.09         1.86 o                         
 -15   9   1         29.13         31.79         2.67 o                         
 -14   9   1         19.57         13.36         1.72 o                         
 -13   9   1         14.84         18.49         1.43 o                         
 -12   9   1        199.74        197.65         3.30 o                         
 -11   9   1          0.42          0.03         0.73 o                         
 -10   9   1         76.07         84.36         1.71 o                         
  -9   9   1        448.64        445.97         4.53 o                         
  -8   9   1         87.48        100.42         1.51 o                         
  -7   9   1         54.44         60.80         1.03 o                         
  -6   9   1        214.62        183.95         1.83 o                         
  -5   9   1         61.40         62.56         0.96 o                         
  -4   9   1          0.70          0.06         0.31 o                         
  -3   9   1       1330.26       1294.99        11.26 o                         
  -2   9   1        237.92        237.40         2.14 o                         
  -1   9   1        248.04        216.49         1.97 o                         
   0   9   1        538.15        668.51         6.20 o                         
   1   9   1        938.17       1163.75        10.09 o                         
   2   9   1        955.15        972.35         8.86 o                         
   3   9   1        118.38        157.28         1.88 o                         
   4   9   1         89.77        101.17         1.35 o                         
   5   9   1        515.78        497.59         4.39 o                         
   6   9   1         27.08         28.33         0.65 o                         
   7   9   1        129.80        135.83         1.73 o                         
   8   9   1         30.76         25.45         0.84 o                         
   9   9   1          2.62          3.94         0.64 o                         
  10   9   1         76.38         72.45         1.64 o                         
  11   9   1         58.03         51.95         1.61 o                         
  12   9   1          0.61          0.97         0.92 o                         
  13   9   1          0.30          1.15         1.45 o                         
  14   9   1         57.21         60.73         3.17 o                         
 -15  10   1          8.31          7.14         1.95 o                         
 -14  10   1          1.67          2.75         1.40 o                         
 -13  10   1         22.06         20.93         1.53 o                         
 -12  10   1          1.00          2.04         1.09 o                         
 -11  10   1         44.64         51.95         1.75 o                         
 -10  10   1        413.71        381.02         4.58 o                         
  -9  10   1        287.02        286.79         3.47 o                         
  -8  10   1        718.35        717.27         7.28 o                         
  -7  10   1          5.56          5.25         0.45 o                         
  -6  10   1         26.00         27.14         0.78 o                         
  -5  10   1         25.56         40.87         0.86 o                         
  -4  10   1          1.16          0.72         0.30 o                         
  -3  10   1         87.48        102.96         1.29 o                         
  -2  10   1          0.79          3.87         0.31 o                         
  -1  10   1        601.98        676.85         6.33 o                         
   0  10   1         91.25         97.59         1.18 o                         
   1  10   1       1313.74       1316.81        11.41 o                         
   2  10   1        443.85        493.75         5.01 o                         
   3  10   1          0.17          1.02         0.35 o                         
   4  10   1        192.31        193.16         2.22 o                         
   5  10   1       1001.80        977.12         9.10 o                         
   6  10   1        234.21        233.97         2.48 o                         
   7  10   1         88.75         85.93         1.70 o                         
   8  10   1         22.16         22.30         1.00 o                         
   9  10   1         68.00         59.42         1.44 o                         
  10  10   1        151.57        149.54         2.37 o                         
  11  10   1          0.47          2.37         0.98 o                         
  12  10   1          5.06          7.11         1.29 o                         
  13  10   1          3.96          8.77         1.77 o                         
  14  10   1         13.30         11.98         2.05 o                         
 -14  11   1         20.97         17.46         1.92 o                         
 -13  11   1         15.32         11.68         1.54 o                         
 -12  11   1         30.31         27.69         1.67 o                         
 -11  11   1        450.16        429.36         6.33 o                         
 -10  11   1         44.60         42.92         1.44 o                         
  -9  11   1         36.68         36.49         1.14 o                         
  -8  11   1        800.68        749.88         7.59 o                         
  -7  11   1        128.05        126.87         1.69 o                         
  -6  11   1        637.01        627.48         7.37 o                         
  -5  11   1         62.49         62.41         1.23 o                         
  -4  11   1         18.48         20.80         0.79 o                         
  -3  11   1         33.64         43.61         1.13 o                         
  -2  11   1       1032.34       1040.39        11.17 o                         
  -1  11   1         81.92         62.17         1.00 o                         
   0  11   1        197.89        214.05         2.15 o                         
   1  11   1        825.88        846.89         7.27 o                         
   2  11   1         11.38         16.14         0.55 o                         
   3  11   1        803.93        743.81         7.32 o                         
   4  11   1        400.33        442.75         4.95 o                         
   5  11   1         95.69         95.20         1.43 o                         
   6  11   1        102.65        101.81         1.69 o                         
   7  11   1        245.57        237.34         3.07 o                         
   8  11   1         94.36        105.66         1.88 o                         
   9  11   1          3.23         -0.07         1.00 o                         
  10  11   1          4.61          4.42         0.93 o                         
  11  11   1         18.30         19.47         1.39 o                         
  12  11   1         13.88         10.49         1.40 o                         
  13  11   1          2.59          4.53         1.55 o                         
 -14  12   1         24.00         32.55         2.35 o                         
 -13  12   1          0.00          0.10         1.14 o                         
 -12  12   1          0.08          0.67         1.07 o                         
 -11  12   1         12.99         11.44         1.32 o                         
 -10  12   1         11.60          8.38         1.02 o                         
  -9  12   1          0.97          1.73         0.80 o                         
  -8  12   1         42.79         35.67         1.15 o                         
  -7  12   1        244.83        231.75         3.39 o                         
  -6  12   1         37.56         33.13         1.24 o                         
  -5  12   1         43.25         47.30         1.19 o                         
  -4  12   1        171.86        172.83         2.28 o                         
  -3  12   1         13.28         14.13         0.64 o                         
  -2  12   1        318.70        339.05         3.45 o                         
  -1  12   1        119.98        100.18         1.31 o                         
   0  12   1        876.60        890.54         7.41 o                         
   1  12   1         25.06         25.70         0.56 o                         
   2  12   1          0.31          0.34         0.29 o                         
   3  12   1          2.47          1.48         0.39 o                         
   4  12   1          2.92          2.75         0.42 o                         
   5  12   1        101.62         84.38         1.42 o                         
   6  12   1         59.62         45.48         1.20 o                         
   7  12   1         53.72         47.63         1.37 o                         
   8  12   1          2.92          2.52         0.79 o                         
   9  12   1        105.56        103.48         2.31 o                         
  10  12   1        113.43        124.17         2.57 o                         
  11  12   1         68.80         81.04         2.35 o                         
  12  12   1         45.13         52.31         2.34 o                         
  13  12   1          0.76         -0.23         1.50 o                         
 -13  13   1          4.20          6.03         1.35 o                         
 -12  13   1          8.62          5.37         1.22 o                         
 -11  13   1          5.41          3.33         1.17 o                         
 -10  13   1         12.52         10.66         1.07 o                         
  -9  13   1        413.35        403.89         5.48 o                         
  -8  13   1        107.68        117.75         2.60 o                         
  -7  13   1          1.15          0.42         0.73 o                         
  -6  13   1        229.05        224.75         3.09 o                         
  -5  13   1        249.75        232.58         3.24 o                         
  -4  13   1        293.65        306.00         3.74 o                         
  -3  13   1        163.04        145.00         2.06 o                         
  -2  13   1         81.23        106.74         1.44 o                         
  -1  13   1         92.96         93.20         1.23 o                         
   0  13   1         47.49         44.91         0.80 o                         
   1  13   1          0.00         -0.33         0.33 o                         
   2  13   1         28.33         29.08         1.01 o                         
   3  13   1         28.50         35.64         1.15 o                         
   4  13   1         39.19         35.47         1.47 o                         
   5  13   1        629.41        613.37         6.71 o                         
   6  13   1        845.39        797.03         8.47 o                         
   7  13   1         75.07         88.64         1.83 o                         
   8  13   1         47.64         35.72         1.32 o                         
   9  13   1         28.82         37.33         1.49 o                         
  10  13   1          1.29          1.11         1.11 o                         
  11  13   1          2.21          3.13         1.10 o                         
  12  13   1         68.16         80.14         2.80 o                         
  13  13   1          6.75          4.83         2.31 o                         
 -13  14   1          0.80          2.53         1.26 o                         
 -12  14   1          7.03         10.53         1.33 o                         
 -11  14   1          0.46          3.09         1.13 o                         
 -10  14   1          1.05         -0.36         0.90 o                         
  -9  14   1         39.35         38.88         1.75 o                         
  -8  14   1         53.90         55.19         2.70 o                         
  -7  14   1         49.10         68.96         1.94 o                         
  -6  14   1         12.26         13.81         1.14 o                         
  -5  14   1          5.72          2.19         0.74 o                         
  -4  14   1        107.78        105.60         1.63 o                         
  -3  14   1         12.28         12.81         0.69 o                         
  -2  14   1         91.58         71.44         1.12 o                         
  -1  14   1         76.15         83.55         1.19 o                         
   0  14   1        130.76        156.31         1.77 o                         
   1  14   1         88.75        111.98         1.27 o                         
   2  14   1          0.81          1.64         0.31 o                         
   3  14   1        232.58        211.03         3.11 o                         
   4  14   1        425.43        396.98         4.65 o                         
   5  14   1          0.43          3.15         0.70 o                         
   6  14   1        512.41        463.94         5.70 o                         
   7  14   1         21.25         25.11         1.09 o                         
   8  14   1          0.94          1.11         0.79 o                         
   9  14   1          4.46          5.37         0.87 o                         
  10  14   1          8.27          6.17         1.11 o                         
  11  14   1         38.75         43.55         1.90 o                         
  12  14   1          0.05          1.79         1.20 o                         
 -12  15   1          7.07          7.14         1.37 o                         
 -11  15   1          0.01         -0.98         0.98 o                         
 -10  15   1          0.12         -0.95         0.95 o                         
  -9  15   1         33.61         35.47         1.65 o                         
  -8  15   1        258.82        239.80         4.00 o                         
  -7  15   1        189.89        186.36         3.62 o                         
  -6  15   1        412.27        416.56         6.72 o                         
  -5  15   1        322.19        297.77         5.11 o                         
  -4  15   1         88.75         97.93         2.16 o                         
  -3  15   1          5.16          1.20         0.49 o                         
  -2  15   1         10.04          7.09         0.57 o                         
  -1  15   1         14.81         20.71         0.68 o                         
   0  15   1        163.87        144.44         1.73 o                         
   1  15   1        138.92        112.12         1.55 o                         
   2  15   1          8.94         13.92         0.54 o                         
   3  15   1        141.99        129.04         1.99 o                         
   4  15   1         32.11         24.74         1.02 o                         
   5  15   1        488.80        455.92         5.61 o                         
   6  15   1         82.92         84.63         1.86 o                         
   7  15   1        121.38        134.23         2.64 o                         
   8  15   1         49.79         40.51         1.44 o                         
   9  15   1         44.59         45.68         1.58 o                         
  10  15   1         94.00         89.47         2.62 o                         
  11  15   1         43.27         50.32         2.07 o                         
 -12  16   1         24.82         29.47         1.83 o                         
 -11  16   1          4.85          4.69         1.21 o                         
 -10  16   1         24.66         20.88         1.57 o                         
  -9  16   1         29.92         24.93         1.68 o                         
  -8  16   1         45.01         50.65         2.01 o                         
  -7  16   1         33.42         23.06         1.24 o                         
  -6  16   1         60.25         66.49         2.12 o                         
  -5  16   1          0.47         -0.70         0.81 o                         
  -4  16   1        216.75        221.85         3.90 o                         
  -3  16   1        225.50        217.42         2.69 o                         
  -2  16   1          2.82          3.30         0.52 o                         
  -1  16   1         20.25         25.03         0.95 o                         
   0  16   1         45.25         58.03         1.45 o                         
   1  16   1          2.55          1.11         0.43 o                         
   2  16   1         43.99         38.05         0.93 o                         
   3  16   1         19.45         23.02         0.96 o                         
   4  16   1          7.43          6.20         0.62 o                         
   5  16   1        448.93        451.63         6.09 o                         
   6  16   1          9.94         12.06         0.83 o                         
   7  16   1         75.00         79.12         3.35 o                         
   8  16   1          0.49          1.20         0.82 o                         
   9  16   1          0.39          0.97         1.54 o                         
  10  16   1         39.47         33.52         1.74 o                         
  11  16   1         19.75         24.30         1.96 o                         
 -11  17   1          2.18          1.77         1.17 o                         
 -10  17   1          0.29          1.47         1.10 o                         
  -9  17   1          1.91          3.43         1.10 o                         
  -8  17   1          0.09         -0.47         0.83 o                         
  -7  17   1          0.22          1.23         0.85 o                         
  -6  17   1        110.77        104.55         2.69 o                         
  -5  17   1         68.12         60.04         2.09 o                         
  -4  17   1          1.93          0.96         0.64 o                         
  -3  17   1         69.99         71.88         2.00 o                         
  -2  17   1         78.70         73.12         1.54 o                         
  -1  17   1          0.11         -0.22         0.44 o                         
   0  17   1        264.23        263.89         3.00 o                         
   1  17   1        897.33        816.23         8.20 o                         
   2  17   1        448.41        424.78         4.86 o                         
   3  17   1          0.27         -0.57         0.57 o                         
   4  17   1         61.80         66.73         1.43 o                         
   5  17   1        159.64        152.54         2.99 o                         
   6  17   1        159.60        157.44         3.14 o                         
   7  17   1         11.19         10.95         1.09 o                         
   8  17   1          6.96          6.22         1.40 o                         
   9  17   1          2.23          2.40         1.04 o                         
  10  17   1          3.79          3.92         1.44 o                         
 -10  18   1         31.26         37.81         1.87 o                         
  -9  18   1         54.38         52.70         1.96 o                         
  -8  18   1          1.50          3.19         1.03 o                         
  -7  18   1          2.44          4.42         1.29 o                         
  -6  18   1         24.70         26.78         1.49 o                         
  -5  18   1          0.91         -0.05         0.65 o                         
  -4  18   1         56.67         56.15         1.63 o                         
  -3  18   1        104.00        108.83         1.98 o                         
  -2  18   1        147.33        136.91         2.15 o                         
  -1  18   1          0.00         -0.51         0.51 o                         
   0  18   1          4.25          2.06         0.73 o                         
   1  18   1         47.44         44.73         1.32 o                         
   2  18   1         13.14         14.44         0.82 o                         
   3  18   1        109.21        113.06         2.10 o                         
   4  18   1        260.19        243.91         3.31 o                         
   5  18   1        114.21        112.42         2.70 o                         
   6  18   1          3.98          9.92         1.24 o                         
   7  18   1         50.71         61.78         2.57 o                         
   8  18   1         79.64         67.90         2.14 o                         
   9  18   1          1.89          2.01         0.87 o                         
  -9  19   1          8.90          7.93         1.61 o                         
  -8  19   1          0.03         -0.35         0.86 o                         
  -7  19   1          0.77          2.17         1.20 o                         
  -6  19   1          1.17          1.04         0.81 o                         
  -5  19   1         17.69         20.33         1.33 o                         
  -4  19   1         23.13         21.85         1.14 o                         
  -3  19   1         93.01         87.37         2.36 o                         
  -2  19   1         38.28         26.78         1.19 o                         
  -1  19   1         84.43        102.14         2.12 o                         
   0  19   1         17.41         16.89         1.27 o                         
   1  19   1         16.13         16.24         0.99 o                         
   2  19   1          0.47          0.68         0.66 o                         
   3  19   1          1.76          6.10         0.70 o                         
   4  19   1         16.95         20.41         0.90 o                         
   5  19   1          6.34         13.20         1.32 o                         
   6  19   1          0.00         -0.07         1.01 o                         
   7  19   1         85.66         95.94         3.15 o                         
   8  19   1         10.24          9.49         1.57 o                         
  -8  20   1          0.18         -1.39         1.46 o                         
  -7  20   1          5.53          6.33         2.03 o                         
  -6  20   1         23.81         28.20         1.04 o                         
  -5  20   1         27.65         18.51         1.08 o                         
  -4  20   1          6.24          8.24         0.89 o                         
  -3  20   1         30.14         31.31         1.40 o                         
  -2  20   1         79.08         85.36         2.00 o                         
  -1  20   1         26.21         21.36         1.27 o                         
   0  20   1         87.64         78.29         2.55 o                         
   1  20   1          0.44          0.29         0.74 o                         
   2  20   1         27.87         24.46         1.33 o                         
   3  20   1          3.91          2.56         0.69 o                         
   4  20   1         22.00         21.82         1.44 o                         
   5  20   1          2.18          4.01         1.13 o                         
   6  20   1          8.54         14.15         1.39 o                         
   7  20   1          7.18          4.05         1.44 o                         
  -7  21   1         25.81         26.44         2.05 o                         
  -6  21   1          2.96          0.67         1.32 o                         
  -5  21   1          2.11          2.24         0.81 o                         
  -4  21   1         45.12         58.68         2.36 o                         
  -3  21   1         38.83         40.18         1.73 o                         
  -2  21   1         34.56         27.58         1.70 o                         
  -1  21   1         13.39         11.33         1.14 o                         
   0  21   1          1.59          0.31         0.84 o                         
   1  21   1         36.70         27.38         1.66 o                         
   2  21   1         13.15         14.81         1.14 o                         
   3  21   1          1.75         -0.14         0.84 o                         
   4  21   1          0.11          0.32         0.93 o                         
   5  21   1         17.92         22.21         1.55 o                         
   6  21   1         63.02         69.98         2.48 o                         
  -5  22   1         73.97         79.38         2.27 o                         
  -4  22   1         17.24         16.80         1.51 o                         
  -3  22   1          0.63          0.07         1.17 o                         
  -2  22   1         22.39         29.37         1.71 o                         
  -1  22   1          1.38          1.14         0.99 o                         
   0  22   1          0.14         -0.39         1.07 o                         
   1  22   1          5.96          5.94         1.22 o                         
   2  22   1          1.48          1.85         1.15 o                         
   3  22   1          2.86          3.28         1.16 o                         
   4  22   1          8.11          4.35         0.69 o                         
  -2  23   1          0.00          0.28         1.17 o                         
  -1  23   1          0.66         -1.03         1.03 o                         
   0  23   1          4.41          7.56         1.56 o                         
   1  23   1         23.86         25.62         1.70 o                         
 -16   0   2         23.12         24.81         2.46 o                         
 -15   0   2         19.72         20.96         2.17 o                         
 -14   0   2        261.11        252.90         5.10 o                         
 -13   0   2       3015.37       2876.67        38.49 o                         
 -12   0   2        549.08        581.60         9.03 o                         
 -11   0   2        182.17        192.94         3.95 o                         
 -10   0   2        240.77        246.28         4.47 o                         
  -9   0   2         37.11         41.16         2.34 o                         
  -8   0   2        529.50        525.94         7.18 o                         
  -7   0   2        232.73        281.99         4.52 o                         
  -6   0   2        733.85        816.08        12.34 o                         
  -5   0   2      11612.56      11682.07       164.42 o                         
  -4   0   2       2134.56       2351.12        30.54 o                         
  -3   0   2      12222.33      12636.07       214.69 o                         
  -2   0   2      13309.48      13542.83       335.90 o                         
  -1   0   2      14795.85      15035.54       251.13 o                         
   0   0   2         40.09         51.74         1.22 o                         
   1   0   2      51462.44      51600.09       647.58 o                         
   2   0   2      42738.00      42167.80       399.22 o                         
   3   0   2       2211.59       2149.71        21.69 o                         
   4   0   2       2180.55       2055.49        21.96 o                         
   5   0   2        251.83        287.41         4.19 o                         
   6   0   2          5.70         11.99         0.86 o                         
   7   0   2        940.16        926.00        12.00 o                         
   8   0   2        132.58        105.19         2.66 o                         
   9   0   2        112.05        107.51         2.78 o                         
  10   0   2          0.57         -0.02         0.95 o                         
  11   0   2        374.71        359.27         7.03 o                         
  12   0   2         85.62         77.49         3.29 o                         
  13   0   2          0.11         -1.43         1.43 o                         
  14   0   2         42.65         47.94         3.01 o                         
  15   0   2         95.79         92.73         4.64 o                         
 -16   1   2         39.15         38.00         2.06 o                         
 -15   1   2          1.93          0.98         1.05 o                         
 -14   1   2         64.84         81.73         2.30 o                         
 -13   1   2         15.39         18.45         1.34 o                         
 -12   1   2         49.17         60.22         1.72 o                         
 -11   1   2        945.87        911.31         9.23 o                         
 -10   1   2          2.37          1.44         0.48 o                         
  -9   1   2         36.43         24.69         0.93 o                         
  -8   1   2          8.85          3.39         0.50 o                         
  -7   1   2        502.00        582.95         6.20 o                         
  -6   1   2       4167.41       4400.12        44.11 o                         
  -5   1   2          4.95         11.17         0.82 o                         
  -4   1   2       1348.49       1407.00        12.85 o                         
  -3   1   2        199.83        220.27         2.86 o                         
  -2   1   2       7020.77       7210.82        87.24 o                         
  -1   1   2        354.28        362.97         3.65 o                         
   0   1   2       4509.42       4694.80        38.24 o                         
   1   1   2        229.08        207.05         1.93 o                         
   2   1   2       8808.73       8944.79        63.33 o                         
   3   1   2          6.17         15.72         0.44 o                         
   4   1   2         70.47         74.01         0.93 o                         
   5   1   2          6.51         11.90         0.56 o                         
   6   1   2        685.39        678.81         6.61 o                         
   7   1   2        200.65        211.41         2.62 o                         
   8   1   2        164.80        169.22         2.31 o                         
   9   1   2          6.25          3.97         0.66 o                         
  10   1   2        102.98        104.77         2.14 o                         
  11   1   2         32.49         32.30         1.55 o                         
  12   1   2          0.05         -0.20         0.92 o                         
  13   1   2         78.26         78.08         2.45 o                         
  14   1   2         49.86         49.09         2.28 o                         
  15   1   2         22.34         19.96         1.92 o                         
 -16   2   2          0.06         -1.20         1.20 o                         
 -15   2   2          9.48         10.94         1.41 o                         
 -14   2   2         11.46         11.89         1.15 o                         
 -13   2   2        272.62        264.34         3.63 o                         
 -12   2   2          3.60          5.46         0.78 o                         
 -11   2   2         54.10         58.27         1.37 o                         
 -10   2   2          4.41          3.42         0.55 o                         
  -9   2   2        439.87        395.79         3.92 o                         
  -8   2   2         61.52         46.95         1.12 o                         
  -7   2   2          1.11          2.17         0.46 o                         
  -6   2   2        241.20        310.79         4.75 o                         
  -5   2   2          1.37          9.10         0.63 o                         
  -4   2   2       1836.36       1924.38        18.56 o                         
  -3   2   2         35.54         41.51         0.80 o                         
  -2   2   2         70.59         69.70         0.96 o                         
  -1   2   2        600.52        601.97         6.15 o                         
   0   2   2       1397.70       1335.16        11.02 o                         
   1   2   2       7935.54       8346.45        70.84 o                         
   2   2   2       6798.90       6736.62        43.21 o                         
   3   2   2        983.29       1013.42         7.06 o                         
   4   2   2       4371.57       4598.24        33.31 o                         
   5   2   2        855.83        928.92         7.29 o                         
   6   2   2        189.18        198.65         2.02 o                         
   7   2   2        248.68        241.90         2.75 o                         
   8   2   2          0.54          1.01         0.53 o                         
   9   2   2         31.68         36.17         1.13 o                         
  10   2   2        307.27        299.23         4.02 o                         
  11   2   2         13.99         16.72         1.23 o                         
  12   2   2         17.55         16.09         1.34 o                         
  13   2   2          2.76          0.88         1.06 o                         
  14   2   2          3.34          2.25         1.24 o                         
  15   2   2         30.98         34.70         2.09 o                         
 -16   3   2          1.01          1.56         1.32 o                         
 -15   3   2          7.18          7.50         1.31 o                         
 -14   3   2         13.38          8.95         1.08 o                         
 -13   3   2         57.39         48.63         1.62 o                         
 -12   3   2        482.91        482.77         5.28 o                         
 -11   3   2        511.77        518.96         5.29 o                         
 -10   3   2        138.10        135.69         1.87 o                         
  -9   3   2         56.01         47.10         1.14 o                         
  -8   3   2         21.84         19.19         0.70 o                         
  -7   3   2        268.33        259.09         2.78 o                         
  -6   3   2         45.51         52.22         1.03 o                         
  -5   3   2        276.74        261.22         2.99 o                         
  -4   3   2       7212.34       7379.73        69.93 o                         
  -3   3   2       1180.03       1165.20        11.33 o                         
  -2   3   2       1739.28       1684.89        14.88 o                         
  -1   3   2         16.12         10.48         0.60 o                         
   0   3   2        117.63        139.40         1.30 o                         
   1   3   2        857.71        888.03         6.32 o                         
   2   3   2        920.27        935.86         6.53 o                         
   3   3   2       1510.23       1586.43        11.15 o                         
   4   3   2         17.07         16.61         0.42 o                         
   5   3   2         35.26         46.16         0.83 o                         
   6   3   2         31.04         26.52         0.63 o                         
   7   3   2          0.63         -0.29         0.29 o                         
   8   3   2        135.45        121.26         1.76 o                         
   9   3   2         34.31         36.39         1.20 o                         
  10   3   2         82.66         83.56         2.01 o                         
  11   3   2         72.45         73.56         2.13 o                         
  12   3   2        242.28        230.07         3.81 o                         
  13   3   2          6.72          6.41         1.32 o                         
  14   3   2         11.10          9.22         1.43 o                         
  15   3   2         18.32         20.87         2.21 o                         
 -16   4   2          0.94          2.31         1.31 o                         
 -15   4   2        110.91        120.34         2.97 o                         
 -14   4   2         23.40         19.47         1.35 o                         
 -13   4   2         10.77          9.24         0.95 o                         
 -12   4   2         25.05         30.76         1.20 o                         
 -11   4   2          0.40          0.08         0.63 o                         
 -10   4   2        133.01        139.74         1.90 o                         
  -9   4   2          0.56          0.32         0.50 o                         
  -8   4   2          3.57          7.71         0.51 o                         
  -7   4   2          0.53         -0.37         0.37 o                         
  -6   4   2        196.76        192.85         2.22 o                         
  -5   4   2         51.86         60.03         1.01 o                         
  -4   4   2       1418.28       1555.97        13.91 o                         
  -3   4   2       3354.29       3498.75        31.90 o                         
  -2   4   2       5524.66       5633.66        49.11 o                         
  -1   4   2       6412.87       6702.87        58.35 o                         
   0   4   2        189.21        163.18         1.54 o                         
   1   4   2        644.10        601.08         4.28 o                         
   2   4   2        818.12        872.93         6.23 o                         
   3   4   2       1222.51       1289.38         9.10 o                         
   4   4   2        256.40        295.46         2.39 o                         
   5   4   2        134.79        110.25         1.24 o                         
   6   4   2         41.61         47.61         0.79 o                         
   7   4   2          5.05          3.84         0.40 o                         
   8   4   2         18.63         22.15         0.76 o                         
   9   4   2        171.34        177.95         2.35 o                         
  10   4   2          2.26          1.41         0.66 o                         
  11   4   2        425.25        408.79         5.48 o                         
  12   4   2         63.80         62.02         2.27 o                         
  13   4   2          1.17         -0.03         1.13 o                         
  14   4   2         45.83         43.82         2.20 o                         
 -16   5   2          9.84         11.17         1.74 o                         
 -15   5   2          0.44         -1.02         1.04 o                         
 -14   5   2          0.11          0.75         0.98 o                         
 -13   5   2          0.96         -0.79         0.79 o                         
 -12   5   2        344.97        326.08         3.91 o                         
 -11   5   2        139.24        140.85         2.21 o                         
 -10   5   2         70.44         67.13         1.29 o                         
  -9   5   2          1.28          0.56         0.44 o                         
  -8   5   2         49.27         60.57         1.13 o                         
  -7   5   2        252.30        245.67         2.58 o                         
  -6   5   2        506.85        546.06         5.53 o                         
  -5   5   2        968.94       1050.26         9.59 o                         
  -4   5   2        156.38        182.06         2.02 o                         
  -3   5   2         54.49         48.38         0.79 o                         
  -2   5   2       1395.09       1418.02        12.61 o                         
  -1   5   2        222.05        178.85         1.83 o                         
   0   5   2          8.06          8.06         0.36 o                         
   1   5   2        366.19        341.94         2.90 o                         
   2   5   2         45.27         44.70         0.72 o                         
   3   5   2       7390.58       7661.42        53.86 o                         
   4   5   2         83.78         97.98         1.07 o                         
   5   5   2       1531.28       1614.57        11.42 o                         
   6   5   2        237.41        236.73         2.32 o                         
   7   5   2          0.55          0.65         0.39 o                         
   8   5   2        122.50        124.85         1.85 o                         
   9   5   2          4.29          4.33         0.67 o                         
  10   5   2         83.62         78.20         1.75 o                         
  11   5   2          0.93          2.28         0.94 o                         
  12   5   2          0.02         -0.98         0.98 o                         
  13   5   2         47.18         48.46         2.15 o                         
  14   5   2          0.05         -0.24         1.21 o                         
 -16   6   2          0.03         -0.80         1.42 o                         
 -15   6   2          5.29          4.35         1.17 o                         
 -14   6   2         13.93         12.12         1.26 o                         
 -13   6   2         15.75         13.49         1.13 o                         
 -12   6   2         25.57         22.74         1.11 o                         
 -11   6   2         16.57         12.88         0.91 o                         
 -10   6   2        442.67        436.81         4.54 o                         
  -9   6   2          0.55          2.45         0.51 o                         
  -8   6   2          4.26          8.15         0.58 o                         
  -7   6   2       2006.88       2110.22        17.06 o                         
  -6   6   2        863.80       1046.37         9.68 o                         
  -5   6   2        997.04       1099.02        10.45 o                         
  -4   6   2       5599.44       5855.29        49.25 o                         
  -3   6   2       1927.08       1979.59        17.54 o                         
  -2   6   2       1233.33       1255.93        11.72 o                         
  -1   6   2          0.05          1.56         0.29 o                         
   0   6   2        545.78        627.27         5.78 o                         
   1   6   2        769.09        746.48         6.78 o                         
   2   6   2          3.97          9.11         0.39 o                         
   3   6   2        329.89        335.84         2.93 o                         
   4   6   2       4475.06       4740.97        36.32 o                         
   5   6   2         87.12         98.98         1.13 o                         
   6   6   2         78.37         86.02         1.16 o                         
   7   6   2         41.52         50.83         1.03 o                         
   8   6   2        797.86        806.95         7.58 o                         
   9   6   2        165.60        148.94         2.21 o                         
  10   6   2        474.41        430.46         5.01 o                         
  11   6   2        103.88        114.18         2.58 o                         
  12   6   2          0.00          0.90         1.11 o                         
  13   6   2          0.08         -1.05         1.05 o                         
  14   6   2         14.27         15.20         1.61 o                         
 -16   7   2          0.00         -0.55         1.54 o                         
 -15   7   2          0.60          0.51         1.20 o                         
 -14   7   2         17.84         16.26         1.33 o                         
 -13   7   2         29.04         29.74         1.43 o                         
 -12   7   2         47.38         44.06         1.48 o                         
 -11   7   2        133.33        138.04         2.19 o                         
 -10   7   2        366.97        334.51         3.70 o                         
  -9   7   2         40.08         35.89         1.03 o                         
  -8   7   2          2.33          1.43         0.48 o                         
  -7   7   2        712.96        686.10         6.40 o                         
  -6   7   2        184.33        174.19         2.22 o                         
  -5   7   2        187.50        193.59         2.44 o                         
  -4   7   2        120.19        120.25         1.50 o                         
  -3   7   2         61.10         66.42         1.09 o                         
  -2   7   2       1297.09       1533.35        14.45 o                         
  -1   7   2        139.14        169.50         1.91 o                         
   0   7   2         60.14         46.62         1.00 o                         
   1   7   2       1871.44       1900.53        17.53 o                         
   2   7   2         58.10         67.61         0.96 o                         
   3   7   2         19.86         14.93         0.52 o                         
   4   7   2          0.82          3.27         0.37 o                         
   5   7   2         57.16         70.39         1.04 o                         
   6   7   2        341.96        385.18         3.35 o                         
   7   7   2          0.78          0.41         0.38 o                         
   8   7   2         68.82         60.35         1.29 o                         
   9   7   2          0.82          0.81         0.78 o                         
  10   7   2         30.46         32.68         1.37 o                         
  11   7   2         65.03         61.58         2.03 o                         
  12   7   2        104.74        100.42         2.66 o                         
  13   7   2         18.69         18.54         1.59 o                         
  14   7   2         18.45         19.58         1.88 o                         
 -15   8   2          1.48          2.85         1.20 o                         
 -14   8   2         22.31         17.80         1.48 o                         
 -13   8   2         61.41         65.08         1.89 o                         
 -12   8   2        318.10        310.49         4.06 o                         
 -11   8   2         19.47         22.27         1.15 o                         
 -10   8   2        627.67        604.59         5.99 o                         
  -9   8   2          6.96          6.83         0.74 o                         
  -8   8   2         11.40          8.16         0.58 o                         
  -7   8   2          1.06          1.18         0.34 o                         
  -6   8   2        147.64        138.79         1.91 o                         
  -5   8   2         31.89         21.50         1.01 o                         
  -4   8   2         37.38         29.10         0.72 o                         
  -3   8   2        105.00        126.06         1.50 o                         
  -2   8   2        259.06        233.91         2.78 o                         
  -1   8   2        116.76        103.95         1.37 o                         
   0   8   2       1404.14       1330.46        11.96 o                         
   1   8   2        211.98        249.12         2.71 o                         
   2   8   2        894.43        930.70         7.93 o                         
   3   8   2         87.81         94.27         1.13 o                         
   4   8   2        824.29        870.01         7.29 o                         
   5   8   2        532.77        553.87         4.90 o                         
   6   8   2         59.66         48.52         0.99 o                         
   7   8   2          3.61          5.57         0.44 o                         
   8   8   2          0.02         -0.53         0.53 o                         
   9   8   2          7.13          6.50         0.77 o                         
  10   8   2          8.76          9.75         1.01 o                         
  11   8   2         83.30         77.10         2.21 o                         
  12   8   2         10.53         11.31         1.40 o                         
  13   8   2          0.00          0.27         1.31 o                         
  14   8   2         18.59         21.20         2.54 o                         
 -15   9   2         10.78         14.44         1.82 o                         
 -14   9   2         14.98         14.12         1.59 o                         
 -13   9   2          3.47          2.11         1.02 o                         
 -12   9   2         20.09         21.43         1.22 o                         
 -11   9   2        498.26        503.06         5.73 o                         
 -10   9   2         31.60         37.95         1.21 o                         
  -9   9   2        354.15        328.06         3.75 o                         
  -8   9   2        133.40        133.66         1.97 o                         
  -7   9   2         36.96         31.83         0.83 o                         
  -6   9   2         19.21         16.94         0.86 o                         
  -5   9   2         13.11         11.84         0.61 o                         
  -4   9   2        579.49        635.83         6.06 o                         
  -3   9   2        104.88        128.67         1.52 o                         
  -2   9   2        155.45        186.43         1.99 o                         
  -1   9   2         27.24         34.46         0.73 o                         
   0   9   2        441.68        481.73         5.30 o                         
   1   9   2         54.59         51.48         0.92 o                         
   2   9   2        346.14        326.08         3.06 o                         
   3   9   2         82.86         70.06         0.96 o                         
   4   9   2        132.19        135.85         1.54 o                         
   5   9   2         34.38         37.35         0.80 o                         
   6   9   2        124.43        134.14         1.58 o                         
   7   9   2        153.85        143.08         1.84 o                         
   8   9   2        149.92        135.20         2.13 o                         
   9   9   2          0.37          0.98         0.67 o                         
  10   9   2         56.13         57.41         1.70 o                         
  11   9   2         34.84         31.68         1.48 o                         
  12   9   2         42.40         42.73         2.55 o                         
  13   9   2         37.36         37.93         2.54 o                         
 -15  10   2          2.70          2.08         1.51 o                         
 -14  10   2          5.09          5.22         1.34 o                         
 -13  10   2         37.16         35.19         1.70 o                         
 -12  10   2         11.73          8.86         1.00 o                         
 -11  10   2         17.53         15.65         1.08 o                         
 -10  10   2        621.03        580.72         6.07 o                         
  -9  10   2        134.37        118.11         2.00 o                         
  -8  10   2          1.82          3.19         0.52 o                         
  -7  10   2         16.24         19.63         0.82 o                         
  -6  10   2          1.79          0.45         0.29 o                         
  -5  10   2        292.63        330.00         3.62 o                         
  -4  10   2        352.73        382.63         4.05 o                         
  -3  10   2         33.23         42.98         0.82 o                         
  -2  10   2        441.12        498.04         4.61 o                         
  -1  10   2        531.48        590.47         5.85 o                         
   0  10   2         12.99         17.45         0.77 o                         
   1  10   2        894.10        909.66         8.42 o                         
   2  10   2          1.24          0.43         0.29 o                         
   3  10   2         89.52        100.71         1.34 o                         
   4  10   2         86.40         86.51         1.33 o                         
   5  10   2        253.29        264.98         2.77 o                         
   6  10   2        114.95        101.66         1.35 o                         
   7  10   2          1.76          3.48         0.54 o                         
   8  10   2          1.95          1.74         0.63 o                         
   9  10   2         30.88         30.61         1.27 o                         
  10  10   2          0.08         -0.02         0.92 o                         
  11  10   2          2.74          4.99         1.19 o                         
  12  10   2          0.54         -0.76         1.31 o                         
  13  10   2         46.56         50.61         2.89 o                         
 -14  11   2         68.97         76.32         3.45 o                         
 -13  11   2         38.36         38.02         1.78 o                         
 -12  11   2          1.13          0.28         0.94 o                         
 -11  11   2         38.92         30.88         1.51 o                         
 -10  11   2         17.04         16.49         1.01 o                         
  -9  11   2         26.32         25.21         1.07 o                         
  -8  11   2        283.81        314.15         3.73 o                         
  -7  11   2         50.90         55.89         1.10 o                         
  -6  11   2         13.07         10.68         0.51 o                         
  -5  11   2        331.75        317.09         3.21 o                         
  -4  11   2       1040.41       1053.36        10.11 o                         
  -3  11   2       1282.52       1402.10        12.68 o                         
  -2  11   2         37.62         41.85         0.94 o                         
  -1  11   2        740.39        716.51         7.03 o                         
   0  11   2        178.53        157.30         1.92 o                         
   1  11   2         46.46         49.95         1.06 o                         
   2  11   2          2.62          3.98         0.40 o                         
   3  11   2         61.21         59.02         1.00 o                         
   4  11   2          3.72          1.18         0.36 o                         
   5  11   2         33.17         34.60         0.79 o                         
   6  11   2        128.43        142.16         1.85 o                         
   7  11   2         49.16         46.95         1.31 o                         
   8  11   2         25.29         31.55         1.21 o                         
   9  11   2        129.16        137.18         3.16 o                         
  10  11   2         64.42         73.66         2.42 o                         
  11  11   2         17.01         20.80         1.61 o                         
  12  11   2         30.88         31.39         2.77 o                         
  13  11   2          7.96          8.95         1.79 o                         
 -14  12   2          4.85          8.14         1.72 o                         
 -13  12   2         15.43         15.04         1.38 o                         
 -12  12   2         71.48         65.98         2.14 o                         
 -11  12   2        107.59        118.61         2.53 o                         
 -10  12   2          9.15         10.54         1.03 o                         
  -9  12   2         47.34         59.55         1.57 o                         
  -8  12   2         10.11         12.61         0.81 o                         
  -7  12   2        121.20         95.00         1.67 o                         
  -6  12   2       1331.22       1267.04        15.77 o                         
  -5  12   2        801.53        731.58         8.48 o                         
  -4  12   2          1.93          0.98         0.39 o                         
  -3  12   2          1.73          4.16         0.52 o                         
  -2  12   2        921.50        907.27         8.78 o                         
  -1  12   2         14.41         19.19         0.87 o                         
   0  12   2          0.20          0.45         0.37 o                         
   1  12   2         75.08         90.68         1.35 o                         
   2  12   2         16.46         26.32         0.65 o                         
   3  12   2        227.79        237.71         2.56 o                         
   4  12   2          4.30          1.22         0.50 o                         
   5  12   2          4.16          1.34         0.61 o                         
   6  12   2          0.28          3.72         0.88 o                         
   7  12   2        102.32        108.87         2.07 o                         
   8  12   2        271.92        295.31         4.15 o                         
   9  12   2        316.47        316.88         4.58 o                         
  10  12   2        221.96        241.87         4.41 o                         
  11  12   2          1.03          1.95         1.20 o                         
  12  12   2          5.07          6.66         1.82 o                         
 -13  13   2          1.76          0.54         1.16 o                         
 -12  13   2         10.17          8.55         1.32 o                         
 -11  13   2          1.05          0.59         0.96 o                         
 -10  13   2          1.81          0.24         0.79 o                         
  -9  13   2         70.72         65.72         1.79 o                         
  -8  13   2        197.11        225.54         3.36 o                         
  -7  13   2        289.46        259.22         3.75 o                         
  -6  13   2          7.33         14.56         0.70 o                         
  -5  13   2         47.33         50.40         1.15 o                         
  -4  13   2        176.86        170.89         2.29 o                         
  -3  13   2         95.15         97.14         1.50 o                         
  -2  13   2        139.39        116.22         1.60 o                         
  -1  13   2         74.79         71.65         1.45 o                         
   0  13   2       1017.08       1004.51         9.76 o                         
   1  13   2         32.26         39.35         0.90 o                         
   2  13   2        353.82        366.49         3.65 o                         
   3  13   2        130.97        119.49         1.80 o                         
   4  13   2         21.74         29.48         0.96 o                         
   5  13   2         33.60         28.34         1.21 o                         
   6  13   2         29.35         26.70         1.21 o                         
   7  13   2        114.32        109.44         2.10 o                         
   8  13   2         95.60        111.05         2.35 o                         
   9  13   2         43.67         44.71         1.83 o                         
  10  13   2         91.39        101.45         3.27 o                         
  11  13   2         52.18         47.52         2.54 o                         
  12  13   2          4.39          5.43         1.66 o                         
 -13  14   2          1.05          0.38         1.22 o                         
 -12  14   2         25.77         20.51         1.62 o                         
 -11  14   2         16.81         19.85         1.32 o                         
 -10  14   2          0.03          0.32         0.82 o                         
  -9  14   2          7.18          8.32         0.93 o                         
  -8  14   2         33.43         28.64         1.35 o                         
  -7  14   2         40.77         32.60         1.36 o                         
  -6  14   2        776.65        775.63         9.70 o                         
  -5  14   2        464.56        461.05         5.83 o                         
  -4  14   2        215.51        201.88         2.98 o                         
  -3  14   2        173.86        173.32         2.33 o                         
  -2  14   2        222.12        202.63         2.56 o                         
  -1  14   2        478.03        455.51         4.79 o                         
   0  14   2         20.53         18.51         0.69 o                         
   1  14   2        236.20        235.53         2.68 o                         
   2  14   2        172.02        143.73         1.99 o                         
   3  14   2          5.73          6.05         0.57 o                         
   4  14   2         62.75         64.34         1.42 o                         
   5  14   2        217.03        234.28         3.10 o                         
   6  14   2         62.34         63.27         1.74 o                         
   7  14   2         80.59         81.66         1.99 o                         
   8  14   2         51.99         63.60         1.86 o                         
   9  14   2         98.55         91.07         2.57 o                         
  10  14   2          0.00          2.55         1.60 o                         
  11  14   2          1.00          2.56         1.44 o                         
 -12  15   2          3.78          2.08         1.17 o                         
 -11  15   2          1.40          2.28         1.17 o                         
 -10  15   2          1.18          1.12         0.84 o                         
  -9  15   2         27.95         21.10         1.20 o                         
  -8  15   2          0.66          0.17         0.74 o                         
  -7  15   2        430.35        389.54         5.87 o                         
  -6  15   2         52.09         40.63         1.52 o                         
  -5  15   2          0.88          0.11         0.73 o                         
  -4  15   2         93.51         93.15         2.02 o                         
  -3  15   2         32.95         30.92         1.07 o                         
  -2  15   2         67.45         63.61         1.43 o                         
  -1  15   2        175.84        160.27         2.27 o                         
   0  15   2        121.97        122.22         1.78 o                         
   1  15   2         41.68         37.60         1.20 o                         
   2  15   2          7.58          6.86         0.58 o                         
   3  15   2         60.77         73.12         1.34 o                         
   4  15   2         75.09         83.94         1.86 o                         
   5  15   2        202.28        172.05         3.12 o                         
   6  15   2        128.96        125.28         2.48 o                         
   7  15   2        136.88        149.03         2.72 o                         
   8  15   2          1.31          1.36         0.95 o                         
   9  15   2         40.03         39.96         1.87 o                         
  10  15   2         64.89         70.24         2.98 o                         
  11  15   2         10.88          8.10         1.68 o                         
 -12  16   2          2.40          0.82         1.49 o                         
 -11  16   2          2.58          1.12         1.39 o                         
 -10  16   2          6.88          6.70         1.22 o                         
  -9  16   2          0.43          0.21         1.02 o                         
  -8  16   2         14.73         17.45         1.17 o                         
  -7  16   2          0.02         -0.45         1.03 o                         
  -6  16   2          0.17         -0.73         0.73 o                         
  -5  16   2         30.55         34.63         1.32 o                         
  -4  16   2        633.18        612.59         8.46 o                         
  -3  16   2        762.14        693.43         8.18 o                         
  -2  16   2         66.86         61.74         1.40 o                         
  -1  16   2         14.06         18.05         0.85 o                         
   0  16   2         18.44         15.89         0.77 o                         
   1  16   2        339.57        325.43         3.82 o                         
   2  16   2         18.06         26.15         1.39 o                         
   3  16   2        221.32        225.06         2.84 o                         
   4  16   2        185.48        197.62         3.08 o                         
   5  16   2          7.79          7.08         0.90 o                         
   6  16   2        104.07         80.39         2.22 o                         
   7  16   2        287.60        308.44         4.43 o                         
   8  16   2         58.05         62.70         2.03 o                         
   9  16   2          0.02         -0.74         1.24 o                         
  10  16   2         29.73         26.59         2.31 o                         
 -11  17   2         78.56         82.72         2.74 o                         
 -10  17   2          4.42          8.38         1.35 o                         
  -9  17   2          0.08         -0.93         1.03 o                         
  -8  17   2          0.07         -0.46         1.00 o                         
  -7  17   2         21.85         22.64         1.50 o                         
  -6  17   2          5.42          6.14         1.10 o                         
  -5  17   2         37.87         35.81         1.67 o                         
  -4  17   2         12.34          9.54         1.14 o                         
  -3  17   2         36.28         41.88         1.43 o                         
  -2  17   2         95.97         86.02         1.68 o                         
  -1  17   2        222.68        215.99         2.89 o                         
   0  17   2         42.15         47.69         1.31 o                         
   1  17   2         28.56         25.09         1.12 o                         
   2  17   2         32.61         37.47         1.11 o                         
   3  17   2         41.89         33.85         1.39 o                         
   4  17   2         22.05         26.78         1.25 o                         
   5  17   2          0.04         -0.60         1.04 o                         
   6  17   2         93.31         94.65         2.15 o                         
   7  17   2         41.58         59.78         1.83 o                         
   8  17   2          4.57          7.39         1.15 o                         
   9  17   2          2.34          1.40         1.36 o                         
 -10  18   2          0.00         -0.95         1.11 o                         
  -9  18   2         20.84         25.72         1.67 o                         
  -8  18   2          4.37          2.78         1.08 o                         
  -7  18   2          7.87          3.59         1.10 o                         
  -6  18   2          3.65          3.01         1.06 o                         
  -5  18   2         19.37         16.01         2.02 o                         
  -4  18   2         97.93         94.74         2.30 o                         
  -3  18   2         12.42         14.32         1.03 o                         
  -2  18   2        113.10        115.90         2.39 o                         
  -1  18   2          0.56          0.62         0.74 o                         
   0  18   2          1.37         -0.23         0.63 o                         
   1  18   2        166.96        152.00         2.48 o                         
   2  18   2         16.71         15.77         0.86 o                         
   3  18   2         45.66         37.63         1.29 o                         
   4  18   2        168.27        166.76         2.87 o                         
   5  18   2          3.79          3.26         0.78 o                         
   6  18   2         12.13         17.56         1.08 o                         
   7  18   2          2.09          0.93         0.77 o                         
   8  18   2         18.24         18.53         1.43 o                         
   9  18   2          2.59          4.82         1.55 o                         
  -9  19   2         23.83         24.42         1.56 o                         
  -8  19   2          0.69         -0.91         1.06 o                         
  -7  19   2         15.69         19.54         1.49 o                         
  -6  19   2          2.87          8.06         1.17 o                         
  -5  19   2        136.71        153.15         3.50 o                         
  -4  19   2         96.55         95.45         2.11 o                         
  -3  19   2         47.11         39.16         1.42 o                         
  -2  19   2          6.01          8.26         1.12 o                         
  -1  19   2          9.73         12.81         1.22 o                         
   0  19   2         15.56         21.36         1.20 o                         
   1  19   2          5.76          6.70         0.89 o                         
   2  19   2          1.27          0.77         0.72 o                         
   3  19   2         27.93         26.88         1.30 o                         
   4  19   2          6.52          8.56         0.83 o                         
   5  19   2          1.28          0.38         0.63 o                         
   6  19   2          2.65          1.92         0.94 o                         
   7  19   2          6.03          7.19         1.02 o                         
   8  19   2          7.69          5.92         1.11 o                         
  -8  20   2          5.22          7.89         1.20 o                         
  -7  20   2         18.97         21.40         1.53 o                         
  -6  20   2          0.11          1.78         1.20 o                         
  -5  20   2          5.58          1.61         0.88 o                         
  -4  20   2         37.54         28.43         1.63 o                         
  -3  20   2        113.57        121.44         3.72 o                         
  -2  20   2          6.94          3.70         1.06 o                         
  -1  20   2          0.18         -0.91         0.91 o                         
   0  20   2         24.32         21.54         1.40 o                         
   1  20   2         41.74         43.74         1.79 o                         
   2  20   2         69.28         59.27         1.92 o                         
   3  20   2         87.08         94.28         1.95 o                         
   4  20   2          4.96          9.20         0.86 o                         
   5  20   2          0.83          1.65         0.97 o                         
   6  20   2          2.43          0.95         1.16 o                         
  -7  21   2         27.63         42.02         1.67 o                         
  -6  21   2         19.75         23.04         1.43 o                         
  -5  21   2          8.66         10.01         1.22 o                         
  -4  21   2         32.59         30.21         1.99 o                         
  -3  21   2         17.20         23.94         1.88 o                         
  -2  21   2          3.53         -0.60         1.06 o                         
  -1  21   2          2.68          1.52         1.02 o                         
   0  21   2          8.19         16.08         1.25 o                         
   1  21   2         20.54         17.98         2.56 o                         
   2  21   2         18.08         22.83         1.41 o                         
   3  21   2         16.73         15.38         1.19 o                         
   4  21   2          0.02         -0.29         0.67 o                         
   5  21   2         28.81         33.09         1.97 o                         
  -5  22   2         10.83          6.74         1.47 o                         
  -4  22   2          3.82          6.34         2.08 o                         
  -3  22   2         25.07         29.43         2.12 o                         
  -2  22   2          3.55          7.55         1.54 o                         
  -1  22   2         22.40         30.95         1.68 o                         
   0  22   2         10.83         10.87         1.42 o                         
   1  22   2         12.20         11.61         1.57 o                         
   2  22   2          0.16          1.64         1.16 o                         
   3  22   2          6.98         10.27         1.11 o                         
 -16   1   3          5.01          4.44         1.37 o                         
 -15   1   3          1.18          1.00         0.93 o                         
 -14   1   3          4.62          2.53         0.96 o                         
 -13   1   3         96.93         84.84         2.14 o                         
 -12   1   3        119.95        110.45         2.62 o                         
 -11   1   3        251.45        242.89         3.41 o                         
 -10   1   3        768.81        776.60         7.68 o                         
  -9   1   3          1.87          6.73         0.71 o                         
  -8   1   3         65.43         95.48         1.96 o                         
  -7   1   3        542.84        505.04         6.41 o                         
  -6   1   3       1907.03       2072.52        23.66 o                         
  -5   1   3        522.90        471.56         5.58 o                         
  -4   1   3         87.27         74.32         1.77 o                         
  -3   1   3       2607.90       2788.21        36.23 o                         
  -2   1   3       3557.13       3617.08        38.23 o                         
  -1   1   3         35.90         31.92         0.78 o                         
   0   1   3         11.35         12.05         0.58 o                         
   1   1   3       1864.71       1947.38        17.32 o                         
   2   1   3       2733.62       2846.32        26.19 o                         
   3   1   3        405.83        383.40         4.08 o                         
   4   1   3       2329.21       2344.69        21.78 o                         
   5   1   3        681.99        612.29         5.70 o                         
   6   1   3        227.46        248.22         2.54 o                         
   7   1   3        189.03        169.88         2.36 o                         
   8   1   3          0.02         -0.50         0.50 o                         
   9   1   3         23.52         22.00         1.20 o                         
  10   1   3        125.35        127.95         2.66 o                         
  11   1   3         58.64         62.23         2.13 o                         
  12   1   3          0.86         -0.97         0.97 o                         
  13   1   3          0.52         -1.06         1.06 o                         
  14   1   3          1.49         -0.73         1.33 o                         
 -16   2   3          0.03         -1.09         1.09 o                         
 -15   2   3          5.38          4.74         1.09 o                         
 -14   2   3         12.45         10.40         1.02 o                         
 -13   2   3         14.35         12.08         1.06 o                         
 -12   2   3         63.88         60.94         2.17 o                         
 -11   2   3         24.94         27.15         1.09 o                         
 -10   2   3          0.21          1.13         0.66 o                         
  -9   2   3        663.44        639.35         7.76 o                         
  -8   2   3        373.19        362.81         5.02 o                         
  -7   2   3         33.00         28.87         1.26 o                         
  -6   2   3        282.47        303.72         4.42 o                         
  -5   2   3       2056.50       2105.58        25.58 o                         
  -4   2   3          5.30          1.07         0.53 o                         
  -3   2   3         27.55         21.55         0.77 o                         
  -2   2   3        477.81        503.64         6.22 o                         
  -1   2   3        220.76        234.41         2.83 o                         
   0   2   3        534.04        560.18         5.77 o                         
   1   2   3       4212.14       4204.66        40.55 o                         
   2   2   3        101.75         81.73         1.30 o                         
   3   2   3        101.23         92.54         1.43 o                         
   4   2   3          2.06          1.89         0.35 o                         
   5   2   3        137.33        128.78         1.59 o                         
   6   2   3        135.16        126.93         1.59 o                         
   7   2   3        322.96        331.99         3.54 o                         
   8   2   3          5.65          2.23         0.65 o                         
   9   2   3        754.70        753.09         8.35 o                         
  10   2   3        427.87        419.46         5.57 o                         
  11   2   3        107.18        104.39         2.78 o                         
  12   2   3         35.92         34.66         1.76 o                         
  13   2   3          1.42          0.76         1.36 o                         
  14   2   3          0.36         -1.25         1.25 o                         
 -16   3   3         20.03         21.15         1.70 o                         
 -15   3   3          2.84          1.25         1.07 o                         
 -14   3   3         19.92         20.51         1.22 o                         
 -13   3   3        123.07        119.70         2.27 o                         
 -12   3   3        600.33        529.84         5.74 o                         
 -11   3   3          0.27         -0.67         0.67 o                         
 -10   3   3          0.26          0.09         0.61 o                         
  -9   3   3        229.53        239.36         3.17 o                         
  -8   3   3       1413.24       1428.12        16.75 o                         
  -7   3   3          4.94          2.83         0.62 o                         
  -6   3   3       3516.91       4042.70        42.79 o                         
  -5   3   3       2426.09       2520.01        28.50 o                         
  -4   3   3         55.41         42.34         1.20 o                         
  -3   3   3       1947.05       1971.58        22.33 o                         
  -2   3   3        128.83         81.28         1.49 o                         
  -1   3   3        820.91        808.09        10.26 o                         
   0   3   3       2644.65       2766.85        26.53 o                         
   1   3   3         22.72         31.33         1.00 o                         
   2   3   3       5613.37       5807.60        47.22 o                         
   3   3   3       5193.48       5648.70        43.22 o                         
   4   3   3        803.38        803.49         6.81 o                         
   5   3   3          0.71         -0.01         0.30 o                         
   6   3   3          0.19         -0.35         0.35 o                         
   7   3   3         83.37         94.88         1.55 o                         
   8   3   3        264.49        239.99         2.85 o                         
   9   3   3         54.02         56.41         1.73 o                         
  10   3   3          6.98          8.67         1.10 o                         
  11   3   3          8.94          8.38         1.18 o                         
  12   3   3          0.02          1.04         1.10 o                         
  13   3   3         15.68         12.68         1.50 o                         
  14   3   3         20.83         21.76         1.77 o                         
 -16   4   3          3.59          5.91         1.41 o                         
 -15   4   3          3.99          2.49         1.06 o                         
 -14   4   3         22.33         18.11         1.24 o                         
 -13   4   3         29.87         20.85         1.17 o                         
 -12   4   3         29.58         31.43         1.24 o                         
 -11   4   3          7.42          6.60         0.79 o                         
 -10   4   3        168.36        181.08         2.38 o                         
  -9   4   3        582.33        572.54         6.06 o                         
  -8   4   3        141.71        129.23         2.15 o                         
  -7   4   3       1566.95       1541.62        16.89 o                         
  -6   4   3          0.07          0.55         0.47 o                         
  -5   4   3        116.42        140.29         2.04 o                         
  -4   4   3        100.82         85.22         1.53 o                         
  -3   4   3       1699.54       1638.85        17.63 o                         
  -2   4   3        364.23        338.01         7.25 o                         
  -1   4   3        972.41        917.68        10.78 o                         
   0   4   3        355.84        358.50         3.69 o                         
   1   4   3       2479.01       2528.58        23.25 o                         
   2   4   3       2198.54       2284.62        19.55 o                         
   3   4   3         18.45         17.99         0.61 o                         
   4   4   3        278.52        275.73         2.85 o                         
   5   4   3         95.32        101.73         1.47 o                         
   6   4   3        118.61        103.42         1.71 o                         
   7   4   3          5.49          5.25         0.38 o                         
   8   4   3         68.80         55.79         1.18 o                         
   9   4   3         82.20         77.74         1.93 o                         
  10   4   3         36.87         32.04         1.51 o                         
  11   4   3          1.35          1.17         0.98 o                         
  12   4   3         10.56          7.86         1.34 o                         
  13   4   3          1.33          1.95         1.24 o                         
  14   4   3          3.11          4.53         1.42 o                         
 -16   5   3          0.31          1.46         1.33 o                         
 -15   5   3         30.53         33.76         1.75 o                         
 -14   5   3          0.00          0.32         0.90 o                         
 -13   5   3        263.07        271.27         3.72 o                         
 -12   5   3         35.28         40.96         1.40 o                         
 -11   5   3         88.93         81.30         2.08 o                         
 -10   5   3         20.89         22.28         0.93 o                         
  -9   5   3        169.57        193.30         2.51 o                         
  -8   5   3          0.13          0.44         0.51 o                         
  -7   5   3       2504.15       2522.32        24.53 o                         
  -6   5   3         13.60         21.40         0.86 o                         
  -5   5   3       6598.14       7093.51        67.38 o                         
  -4   5   3        960.90        968.74        10.71 o                         
  -3   5   3        184.42        200.10         2.54 o                         
  -2   5   3         30.35         30.57         1.10 o                         
  -1   5   3       2582.41       2611.50        27.77 o                         
   0   5   3         45.27         47.75         0.88 o                         
   1   5   3        279.22        298.06         3.05 o                         
   2   5   3       1239.45       1196.65        10.12 o                         
   3   5   3          0.53         -0.08         0.35 o                         
   4   5   3        258.82        260.67         2.99 o                         
   5   5   3         39.41         40.07         1.11 o                         
   6   5   3         14.64         13.45         0.67 o                         
   7   5   3         90.25         83.64         1.74 o                         
   8   5   3         62.90         63.20         1.64 o                         
   9   5   3         66.15         62.44         1.80 o                         
  10   5   3        488.49        496.41         6.06 o                         
  11   5   3         58.01         63.78         2.28 o                         
  12   5   3          2.87          1.99         1.21 o                         
  13   5   3          6.69          9.20         1.42 o                         
  14   5   3          0.04         -1.20         1.20 o                         
 -16   6   3          6.55          8.13         1.81 o                         
 -15   6   3          1.24          0.42         1.07 o                         
 -14   6   3          0.95          1.14         0.89 o                         
 -13   6   3          0.02          0.60         0.87 o                         
 -12   6   3         68.56         60.69         1.64 o                         
 -11   6   3        426.43        381.55         4.39 o                         
 -10   6   3          2.94          3.49         0.69 o                         
  -9   6   3         19.22         17.48         0.79 o                         
  -8   6   3        442.04        428.74         4.91 o                         
  -7   6   3          1.43          1.87         0.52 o                         
  -6   6   3        254.57        238.01         3.09 o                         
  -5   6   3         34.06         63.59         1.17 o                         
  -4   6   3        912.33        929.34        11.36 o                         
  -3   6   3        216.43        234.82         2.86 o                         
  -2   6   3         51.46         71.64         1.39 o                         
  -1   6   3        577.89        675.19         7.69 o                         
   0   6   3          0.22         -0.31         0.32 o                         
   1   6   3        130.62        132.33         1.71 o                         
   2   6   3       2537.68       2651.96        22.63 o                         
   3   6   3        468.39        557.00         5.01 o                         
   4   6   3         26.56         25.73         0.81 o                         
   5   6   3        558.79        547.63         5.41 o                         
   6   6   3         14.62         12.34         0.62 o                         
   7   6   3        100.29        100.92         1.71 o                         
   8   6   3          6.95          6.55         0.88 o                         
   9   6   3         23.40         18.86         1.31 o                         
  10   6   3         84.86         85.75         2.38 o                         
  11   6   3         12.84         11.50         1.32 o                         
  12   6   3          9.44          7.42         1.30 o                         
  13   6   3          4.63          1.36         1.37 o                         
 -16   7   3         61.89         76.90         2.79 o                         
 -15   7   3         15.63         15.75         1.51 o                         
 -14   7   3          4.63          6.85         1.05 o                         
 -13   7   3        192.30        192.26         3.07 o                         
 -12   7   3          9.55         11.30         1.04 o                         
 -11   7   3         69.85         82.74         1.76 o                         
 -10   7   3        262.82        248.50         3.13 o                         
  -9   7   3        382.31        359.52         4.02 o                         
  -8   7   3         23.11         17.79         0.95 o                         
  -7   7   3        210.66        211.23         2.94 o                         
  -6   7   3         53.85         50.37         1.32 o                         
  -5   7   3        679.20        698.57         7.24 o                         
  -4   7   3       1355.44       1466.08        15.10 o                         
  -3   7   3        445.23        466.90         5.25 o                         
  -2   7   3        508.06        571.83         6.65 o                         
  -1   7   3        822.59        784.64         8.82 o                         
   0   7   3        360.42        411.92         4.60 o                         
   1   7   3        781.82        869.88         8.02 o                         
   2   7   3         79.28         93.32         1.25 o                         
   3   7   3          0.17          1.47         0.41 o                         
   4   7   3          8.56          8.05         0.53 o                         
   5   7   3         37.27         44.38         1.09 o                         
   6   7   3         78.37         97.88         1.60 o                         
   7   7   3         22.35         31.04         1.12 o                         
   8   7   3         43.51         35.20         1.40 o                         
   9   7   3         21.26         28.45         1.62 o                         
  10   7   3         36.93         39.43         1.79 o                         
  11   7   3         23.62         22.98         1.70 o                         
  12   7   3         61.86         58.23         2.43 o                         
  13   7   3          0.00          2.09         1.37 o                         
 -15   8   3          2.30          2.77         1.21 o                         
 -14   8   3         61.95         66.24         2.18 o                         
 -13   8   3         81.97         85.29         2.33 o                         
 -12   8   3          2.92          5.19         0.88 o                         
 -11   8   3        295.78        293.24         3.83 o                         
 -10   8   3         36.69         28.81         1.12 o                         
  -9   8   3        117.60        123.31         2.42 o                         
  -8   8   3          0.50          1.41         0.59 o                         
  -7   8   3         28.82         13.16         0.85 o                         
  -6   8   3       1545.48       1535.01        16.00 o                         
  -5   8   3        528.51        546.25         6.45 o                         
  -4   8   3       2304.30       2352.68        21.77 o                         
  -3   8   3         21.71         25.78         0.83 o                         
  -2   8   3         80.72         78.35         1.62 o                         
  -1   8   3        174.77        184.19         2.78 o                         
   0   8   3         14.12         12.09         0.57 o                         
   1   8   3          0.09          2.45         0.35 o                         
   2   8   3        145.19        159.88         1.84 o                         
   3   8   3        223.55        258.27         2.96 o                         
   4   8   3          2.77          0.33         0.42 o                         
   5   8   3         23.02         17.43         0.72 o                         
   6   8   3         36.99         24.20         0.86 o                         
   7   8   3          6.43          7.89         0.73 o                         
   8   8   3         31.58         29.89         1.18 o                         
   9   8   3        248.15        243.94         4.59 o                         
  10   8   3         10.50         10.00         1.26 o                         
  11   8   3          0.57          3.01         1.27 o                         
  12   8   3         38.96         46.93         2.46 o                         
  13   8   3         42.37         39.42         3.28 o                         
 -15   9   3          9.88         11.87         1.65 o                         
 -14   9   3         92.50        110.09         2.68 o                         
 -13   9   3        121.63        107.68         2.37 o                         
 -12   9   3        219.57        184.25         3.03 o                         
 -11   9   3          1.27         -0.71         0.71 o                         
 -10   9   3        176.84        179.45         2.70 o                         
  -9   9   3        322.15        307.93         3.59 o                         
  -8   9   3         17.22         16.95         0.88 o                         
  -7   9   3        174.46        151.54         2.96 o                         
  -6   9   3         78.71         77.49         1.56 o                         
  -5   9   3         64.68         73.58         1.61 o                         
  -4   9   3         13.34         31.76         1.24 o                         
  -3   9   3        227.42        221.47         2.84 o                         
  -2   9   3        137.39        115.02         1.71 o                         
  -1   9   3          7.82          5.33         0.47 o                         
   0   9   3         62.37         82.21         1.46 o                         
   1   9   3         11.80         13.42         0.66 o                         
   2   9   3        994.62       1058.16        10.18 o                         
   3   9   3       1139.56       1188.97        10.53 o                         
   4   9   3        166.56        169.92         2.18 o                         
   5   9   3         77.33         85.29         1.46 o                         
   6   9   3        120.19        131.68         2.03 o                         
   7   9   3          8.24          4.56         0.64 o                         
   8   9   3          0.26          0.75         0.85 o                         
   9   9   3         25.01         24.54         1.90 o                         
  10   9   3          0.60         -1.32         1.47 o                         
  11   9   3         23.13         24.16         2.12 o                         
  12   9   3          5.98         10.24         2.16 o                         
  13   9   3          4.66          2.70         2.03 o                         
 -15  10   3         37.24         39.87         2.22 o                         
 -14  10   3         66.05         58.54         2.26 o                         
 -13  10   3          2.26          0.35         1.07 o                         
 -12  10   3         94.29         96.22         2.34 o                         
 -11  10   3         90.57         80.26         1.95 o                         
 -10  10   3        157.25        152.51         2.45 o                         
  -9  10   3        110.23        115.91         2.03 o                         
  -8  10   3        131.71        129.15         2.21 o                         
  -7  10   3          0.06         -0.35         0.54 o                         
  -6  10   3        242.32        219.65         3.20 o                         
  -5  10   3          3.70          3.16         0.52 o                         
  -4  10   3        309.27        300.79         3.53 o                         
  -3  10   3         19.62         21.07         0.96 o                         
  -2  10   3          0.12         -0.07         0.36 o                         
  -1  10   3        371.36        339.63         4.22 o                         
   0  10   3         83.00         78.71         1.47 o                         
   1  10   3        487.45        494.24         5.34 o                         
   2  10   3        620.15        642.21         6.22 o                         
   3  10   3          9.59         10.63         0.62 o                         
   4  10   3        324.66        317.91         3.18 o                         
   5  10   3          1.68          2.46         0.49 o                         
   6  10   3         17.90         27.21         1.01 o                         
   7  10   3         63.19         67.22         1.57 o                         
   8  10   3        267.10        236.43         3.54 o                         
   9  10   3         28.93         31.64         1.73 o                         
  10  10   3          1.88          0.67         1.16 o                         
  11  10   3         31.64         33.69         2.73 o                         
  12  10   3         31.07         37.03         3.56 o                         
 -14  11   3          3.64          6.12         1.28 o                         
 -13  11   3          0.22          2.01         1.05 o                         
 -12  11   3          2.52          0.87         0.93 o                         
 -11  11   3          2.76          1.65         0.84 o                         
 -10  11   3        415.63        414.05         5.12 o                         
  -9  11   3          2.28         -0.37         0.69 o                         
  -8  11   3          0.00         -0.26         0.64 o                         
  -7  11   3        166.18        159.91         2.66 o                         
  -6  11   3         56.99         56.79         1.44 o                         
  -5  11   3        773.05        782.33         9.11 o                         
  -4  11   3        446.06        454.99         5.55 o                         
  -3  11   3         23.70         21.81         0.79 o                         
  -2  11   3        125.77        129.95         2.08 o                         
  -1  11   3        730.84        775.55         8.86 o                         
   0  11   3        478.51        506.05         6.00 o                         
   1  11   3          3.29          5.17         0.49 o                         
   2  11   3        280.81        314.24         3.25 o                         
   3  11   3        143.94        141.85         1.79 o                         
   4  11   3          6.00          6.28         0.45 o                         
   5  11   3         72.83         75.91         1.44 o                         
   6  11   3         35.25         39.11         1.52 o                         
   7  11   3          4.14          2.60         0.74 o                         
   8  11   3         22.12         18.25         1.17 o                         
   9  11   3         51.51         53.63         2.41 o                         
  10  11   3         54.57         53.27         2.46 o                         
  11  11   3          0.03          2.07         1.82 o                         
  12  11   3         19.00         12.92         3.12 o                         
 -14  12   3          2.92          3.49         1.24 o                         
 -13  12   3        124.23        128.45         2.83 o                         
 -12  12   3          6.97          4.51         1.06 o                         
 -11  12   3         10.59          8.03         1.09 o                         
 -10  12   3         33.77         28.28         1.37 o                         
  -9  12   3        116.05        108.14         2.09 o                         
  -8  12   3         65.48         59.39         1.63 o                         
  -7  12   3         17.27         20.57         1.11 o                         
  -6  12   3         61.88         62.60         1.98 o                         
  -5  12   3          7.78          5.03         0.96 o                         
  -4  12   3         11.27          6.68         0.61 o                         
  -3  12   3         63.84         58.65         1.27 o                         
  -2  12   3        343.85        352.42         4.21 o                         
  -1  12   3        838.71        771.47         8.86 o                         
   0  12   3        109.01         97.41         1.73 o                         
   1  12   3          2.90          6.41         0.53 o                         
   2  12   3          3.53          1.03         0.45 o                         
   3  12   3        433.80        446.14         4.38 o                         
   4  12   3         44.46         32.45         1.24 o                         
   5  12   3        352.64        361.08         4.86 o                         
   6  12   3          1.10          0.90         0.70 o                         
   7  12   3         24.75         26.77         1.34 o                         
   8  12   3          7.21          7.43         1.15 o                         
   9  12   3         12.10          8.74         1.53 o                         
  10  12   3          9.44         10.28         1.64 o                         
  11  12   3         23.96         25.31         3.03 o                         
 -13  13   3          1.01          0.90         1.06 o                         
 -12  13   3         17.34         17.45         1.31 o                         
 -11  13   3         21.05         21.00         1.34 o                         
 -10  13   3        105.20         92.23         2.38 o                         
  -9  13   3        156.02        130.30         2.53 o                         
  -8  13   3         48.65         58.69         1.66 o                         
  -7  13   3         96.25         96.07         2.77 o                         
  -6  13   3         97.78        104.16         2.31 o                         
  -5  13   3          9.33          9.86         0.91 o                         
  -4  13   3        317.05        309.95         3.98 o                         
  -3  13   3        119.88        117.77         1.86 o                         
  -2  13   3         72.96         76.45         1.67 o                         
  -1  13   3        264.55        269.49         3.42 o                         
   0  13   3         83.19         91.67         1.65 o                         
   1  13   3         68.27         60.94         1.19 o                         
   2  13   3         48.41         31.37         0.79 o                         
   3  13   3        160.29        173.13         2.66 o                         
   4  13   3         57.07         74.34         1.88 o                         
   5  13   3          7.92         11.85         1.00 o                         
   6  13   3        226.00        227.37         3.58 o                         
   7  13   3        178.73        163.18         2.94 o                         
   8  13   3         88.98         83.07         2.59 o                         
   9  13   3          0.14         -0.56         1.23 o                         
  10  13   3          9.69          9.33         1.64 o                         
  11  13   3          9.04         11.34         2.26 o                         
 -13  14   3         51.69         53.74         2.15 o                         
 -12  14   3          1.62          1.63         0.99 o                         
 -11  14   3          4.24          4.37         0.96 o                         
 -10  14   3        178.37        204.71         3.40 o                         
  -9  14   3          4.64          7.63         0.95 o                         
  -8  14   3         10.20          6.16         0.92 o                         
  -7  14   3          8.40          8.70         1.03 o                         
  -6  14   3         38.34         33.87         1.47 o                         
  -5  14   3          3.44          2.16         0.84 o                         
  -4  14   3        195.52        183.77         2.93 o                         
  -3  14   3         98.16         96.40         2.09 o                         
  -2  14   3         26.73         25.97         1.09 o                         
  -1  14   3         86.93         81.87         2.00 o                         
   0  14   3        208.88        179.38         2.75 o                         
   1  14   3        163.51        140.60         2.30 o                         
   2  14   3        680.80        725.62         8.65 o                         
   3  14   3          7.31          8.85         0.94 o                         
   4  14   3         64.52         73.01         2.20 o                         
   5  14   3          0.17         -0.49         0.74 o                         
   6  14   3          2.43         -0.23         0.94 o                         
   7  14   3          2.24          0.70         0.90 o                         
   8  14   3          4.92          2.30         1.23 o                         
   9  14   3          2.43          3.40         1.32 o                         
  10  14   3          3.02          2.76         1.39 o                         
 -12  15   3          3.32          7.48         1.23 o                         
 -11  15   3          3.65          5.46         1.05 o                         
 -10  15   3          7.36          6.97         0.98 o                         
  -9  15   3          1.87          1.46         0.80 o                         
  -8  15   3         29.27         31.38         1.47 o                         
  -7  15   3        174.06        161.98         3.12 o                         
  -6  15   3        380.91        356.20         5.20 o                         
  -5  15   3         35.39         41.76         1.57 o                         
  -4  15   3        134.55        149.10         2.79 o                         
  -3  15   3        671.98        682.30         7.70 o                         
  -2  15   3        206.41        179.43         2.90 o                         
  -1  15   3          3.41          6.05         0.77 o                         
   0  15   3        247.06        257.22         3.92 o                         
   1  15   3         39.61         36.34         1.30 o                         
   2  15   3          4.44          1.41         0.63 o                         
   3  15   3        366.25        387.87         5.36 o                         
   4  15   3        202.58        184.55         3.13 o                         
   5  15   3         42.63         42.09         1.60 o                         
   6  15   3          0.61         -0.04         1.05 o                         
   7  15   3         65.36         54.02         1.92 o                         
   8  15   3         38.09         48.90         2.30 o                         
   9  15   3         30.35         26.11         2.17 o                         
  10  15   3         54.13         53.74         2.92 o                         
 -12  16   3          7.94          9.89         2.03 o                         
 -11  16   3         47.46         64.48         2.26 o                         
 -10  16   3          3.32          4.29         1.09 o                         
  -9  16   3          1.60          0.51         0.89 o                         
  -8  16   3          4.89          6.66         0.99 o                         
  -7  16   3         64.16         65.82         2.71 o                         
  -6  16   3         64.79         76.13         2.96 o                         
  -5  16   3        205.25        207.99         3.77 o                         
  -4  16   3         51.50         41.49         1.71 o                         
  -3  16   3         61.01         54.95         1.71 o                         
  -2  16   3        163.64        169.81         2.82 o                         
  -1  16   3         39.65         40.24         1.69 o                         
   0  16   3         39.23         38.46         1.39 o                         
   1  16   3          8.77          5.67         0.99 o                         
   2  16   3         43.35         45.32         1.62 o                         
   3  16   3        185.69        196.95         3.30 o                         
   4  16   3          3.75          8.15         1.18 o                         
   5  16   3          3.45         -0.38         0.88 o                         
   6  16   3          0.35         -0.30         0.90 o                         
   7  16   3         29.93         28.87         1.54 o                         
   8  16   3          6.93          4.72         1.31 o                         
   9  16   3         10.59          6.53         1.74 o                         
 -11  17   3          3.38          4.66         1.36 o                         
 -10  17   3          0.44         -1.23         1.23 o                         
  -9  17   3         12.11         14.28         1.51 o                         
  -8  17   3          0.87         -0.43         0.91 o                         
  -7  17   3          1.81          7.42         1.14 o                         
  -6  17   3          2.17          1.77         0.94 o                         
  -5  17   3        112.13         97.99         2.43 o                         
  -4  17   3         12.33         15.96         1.24 o                         
  -3  17   3        114.17        107.61         2.86 o                         
  -2  17   3        182.26        211.02         3.46 o                         
  -1  17   3        335.00        287.02         4.03 o                         
   0  17   3          2.94          3.60         0.87 o                         
   1  17   3        390.54        403.47         5.77 o                         
   2  17   3        133.87        135.61         2.83 o                         
   3  17   3         30.23         30.39         1.82 o                         
   4  17   3          7.03          4.83         0.98 o                         
   5  17   3         14.47         19.62         1.32 o                         
   6  17   3          5.52          7.88         1.11 o                         
   7  17   3         10.13          8.73         1.19 o                         
   8  17   3         33.06         32.12         2.33 o                         
 -10  18   3          1.07         -1.00         1.22 o                         
  -9  18   3          2.95          0.44         1.12 o                         
  -8  18   3         22.58         25.50         1.77 o                         
  -7  18   3         13.13         14.92         1.55 o                         
  -6  18   3         77.55         88.60         2.41 o                         
  -5  18   3         21.08         18.70         1.38 o                         
  -4  18   3        170.32        146.14         3.12 o                         
  -3  18   3          5.02          5.37         1.02 o                         
  -2  18   3         83.58        100.47         2.45 o                         
  -1  18   3         23.56         24.99         1.39 o                         
   0  18   3         27.54         24.97         1.32 o                         
   1  18   3          3.24          7.67         0.87 o                         
   2  18   3          2.47          0.80         0.73 o                         
   3  18   3          1.54          0.93         0.96 o                         
   4  18   3          3.71          5.56         1.05 o                         
   5  18   3         11.32         12.90         1.24 o                         
   6  18   3         31.62         31.45         1.63 o                         
   7  18   3         23.38         25.71         1.95 o                         
   8  18   3          0.48         -1.42         1.42 o                         
  -9  19   3          0.14          0.27         1.13 o                         
  -8  19   3         60.41         55.74         2.53 o                         
  -7  19   3         30.59         23.54         1.75 o                         
  -6  19   3         41.71         44.52         2.15 o                         
  -5  19   3          0.25          1.22         0.95 o                         
  -4  19   3          0.66          2.48         0.99 o                         
  -3  19   3         60.32         61.63         2.29 o                         
  -2  19   3          0.38         -1.01         1.01 o                         
  -1  19   3         14.88          8.47         1.30 o                         
   0  19   3         53.93         51.94         2.71 o                         
   1  19   3         13.00         13.44         1.35 o                         
   2  19   3         23.35         22.35         1.32 o                         
   3  19   3         10.18          7.62         1.24 o                         
   4  19   3          0.16          0.14         1.13 o                         
   5  19   3          1.00          0.70         1.10 o                         
   6  19   3          0.89          0.30         1.44 o                         
   7  19   3          1.72          1.14         1.35 o                         
  -8  20   3         10.72          9.83         1.46 o                         
  -7  20   3         22.09         21.84         1.81 o                         
  -6  20   3          2.77          1.17         1.36 o                         
  -5  20   3          2.65          2.85         1.23 o                         
  -4  20   3         13.78         14.58         1.44 o                         
  -3  20   3          0.04          0.15         0.97 o                         
  -2  20   3         54.76         55.37         2.28 o                         
  -1  20   3          1.99          2.89         1.20 o                         
   0  20   3          0.14         -1.01         1.01 o                         
   1  20   3          1.58          2.12         1.03 o                         
   2  20   3          6.79          3.75         1.18 o                         
   3  20   3          1.65          0.51         1.03 o                         
   4  20   3         12.26         18.35         1.47 o                         
   5  20   3         16.52         17.35         1.36 o                         
  -6  21   3         23.16         25.14         2.13 o                         
  -5  21   3          1.41          1.88         1.39 o                         
  -4  21   3         24.87         25.21         2.07 o                         
  -3  21   3         22.33         27.55         1.77 o                         
  -2  21   3          1.33          1.74         1.12 o                         
  -1  21   3         10.27          6.98         1.29 o                         
   0  21   3          6.92          4.24         1.19 o                         
   1  21   3          0.62         -0.67         1.34 o                         
   2  21   3          1.13          0.00         1.18 o                         
   3  21   3         36.31         41.06         2.18 o                         
   4  21   3          0.07         -0.97         0.97 o                         
  -3  22   3         12.60         16.83         1.84 o                         
  -2  22   3          2.75          0.79         1.13 o                         
  -1  22   3          1.11          2.79         1.21 o                         
   0  22   3          9.36          5.44         1.57 o                         
   1  22   3          0.07          0.95         1.43 o                         
 -16   0   4         30.23         32.55         2.59 o                         
 -15   0   4         22.03         20.70         1.79 o                         
 -14   0   4        104.55        106.02         4.40 o                         
 -13   0   4        185.98        213.29         5.00 o                         
 -12   0   4       1660.85       1510.34        23.14 o                         
 -11   0   4       1602.73       1629.44        24.63 o                         
 -10   0   4          1.80          3.75         1.12 o                         
  -9   0   4        148.24        120.91         3.45 o                         
  -8   0   4         22.95         16.15         1.44 o                         
  -7   0   4        349.17        340.33         6.64 o                         
  -6   0   4        151.92        159.08         3.73 o                         
  -5   0   4        160.53         95.45         3.08 o                         
  -4   0   4        836.13        826.99        19.98 o                         
  -3   0   4          0.03         -0.96         0.96 o                         
  -2   0   4        906.23        939.14        15.79 o                         
  -1   0   4        116.07        138.95         2.85 o                         
   0   0   4       5642.41       5670.93        80.14 o                         
   1   0   4          7.32          5.53         1.28 o                         
   2   0   4       5617.30       5587.49        79.05 o                         
   3   0   4       5158.57       5010.49        71.12 o                         
   4   0   4       2969.46       3110.58        44.71 o                         
   5   0   4         48.17         58.33         1.61 o                         
   6   0   4         46.71         52.48         1.53 o                         
   7   0   4        222.57        192.62         3.08 o                         
   8   0   4       1330.90       1345.52        20.71 o                         
   9   0   4          8.60         11.44         1.94 o                         
  10   0   4         42.90         47.21         3.04 o                         
  11   0   4         38.77         34.94         2.77 o                         
  12   0   4          5.40          5.36         2.06 o                         
  13   0   4          2.66          4.68         2.44 o                         
 -16   1   4          2.63          0.30         1.13 o                         
 -15   1   4          5.03          5.05         1.07 o                         
 -14   1   4          6.19          4.19         1.01 o                         
 -13   1   4         16.33         18.75         1.31 o                         
 -12   1   4         37.69         50.58         1.82 o                         
 -11   1   4        229.12        236.58         3.58 o                         
 -10   1   4       1003.01        978.64        11.37 o                         
  -9   1   4         52.07         64.56         1.78 o                         
  -8   1   4        166.29        176.51         3.01 o                         
  -7   1   4          7.32          5.37         0.85 o                         
  -6   1   4       1395.45       1340.16        15.70 o                         
  -5   1   4          5.41          2.92         0.82 o                         
  -4   1   4        212.62        231.75         4.42 o                         
  -3   1   4        201.88        181.79         3.27 o                         
  -2   1   4        113.31        109.29         2.00 o                         
  -1   1   4        234.38        229.29         2.92 o                         
   0   1   4        535.61        606.70         7.08 o                         
   1   1   4        397.92        436.06         5.43 o                         
   2   1   4        564.92        546.39         6.22 o                         
   3   1   4       1381.76       1377.52        14.47 o                         
   4   1   4       1240.18       1203.84        11.65 o                         
   5   1   4         25.51         33.50         0.93 o                         
   6   1   4         56.31         48.29         1.13 o                         
   7   1   4        139.46        112.21         1.61 o                         
   8   1   4         56.06         60.03         2.37 o                         
   9   1   4        124.09        102.71         2.71 o                         
  10   1   4          6.63          6.39         1.29 o                         
  11   1   4          2.79          2.09         1.22 o                         
  12   1   4          1.03          0.08         1.22 o                         
  13   1   4          7.66          2.69         1.92 o                         
 -16   2   4         19.16         28.43         1.73 o                         
 -15   2   4         61.05         65.18         2.02 o                         
 -14   2   4         32.15         30.50         1.49 o                         
 -13   2   4        128.88        117.46         2.42 o                         
 -12   2   4        460.57        448.27         5.61 o                         
 -11   2   4        148.08        140.51         2.77 o                         
 -10   2   4         18.30         25.09         1.61 o                         
  -9   2   4        472.09        448.98         6.52 o                         
  -8   2   4        124.27        120.37         2.70 o                         
  -7   2   4         13.62         18.02         0.96 o                         
  -6   2   4        204.68        225.78         3.35 o                         
  -5   2   4       1679.23       1827.57        26.66 o                         
  -4   2   4        203.71        242.49         3.98 o                         
  -3   2   4         15.94         30.87         1.43 o                         
  -2   2   4         59.48         62.71         1.58 o                         
  -1   2   4        258.15        239.24         3.41 o                         
   0   2   4        328.21        383.59         5.28 o                         
   1   2   4        741.28        828.74         8.90 o                         
   2   2   4        517.12        559.35         7.00 o                         
   3   2   4        149.36        157.73         3.24 o                         
   4   2   4        608.50        670.11         6.80 o                         
   5   2   4          6.33          3.96         0.35 o                         
   6   2   4         12.34          7.07         1.11 o                         
   7   2   4         38.87         49.64         1.29 o                         
   8   2   4        194.47        176.50         4.26 o                         
   9   2   4          9.34          5.33         1.22 o                         
  10   2   4          3.04          5.84         1.25 o                         
  11   2   4         81.55         78.04         2.75 o                         
  12   2   4         10.49         10.12         1.63 o                         
  13   2   4          1.99          0.92         1.51 o                         
 -16   3   4         33.07         45.18         2.07 o                         
 -15   3   4         25.02         25.23         1.49 o                         
 -14   3   4          6.53          6.26         0.99 o                         
 -13   3   4         42.71         41.53         1.62 o                         
 -12   3   4         25.11         22.07         1.18 o                         
 -11   3   4        102.80         89.22         2.01 o                         
 -10   3   4        926.04        873.82        10.34 o                         
  -9   3   4        380.07        388.33         5.43 o                         
  -8   3   4          0.30          0.17         0.45 o                         
  -7   3   4        310.81        343.31         5.11 o                         
  -6   3   4        147.01        167.97         3.16 o                         
  -5   3   4        229.32        230.38         3.95 o                         
  -4   3   4       1025.55        942.30        11.99 o                         
  -3   3   4        301.45        293.31         5.03 o                         
  -2   3   4         88.26         78.33         1.64 o                         
  -1   3   4       1252.74       1277.36        15.40 o                         
   0   3   4        462.79        452.19         5.77 o                         
   1   3   4       1084.57       1159.16        13.54 o                         
   2   3   4          4.86          6.02         0.65 o                         
   3   3   4        272.46        221.13         3.38 o                         
   4   3   4        869.56        870.71         8.62 o                         
   5   3   4        172.41        182.07         2.28 o                         
   6   3   4         61.42         49.66         1.11 o                         
   7   3   4        492.90        484.25         4.92 o                         
   8   3   4         86.51         83.29         2.26 o                         
   9   3   4         23.87         30.99         1.66 o                         
  10   3   4          1.13          0.25         1.10 o                         
  11   3   4          0.32         -1.18         1.18 o                         
  12   3   4          0.37          1.41         1.40 o                         
  13   3   4          2.83          4.15         1.62 o                         
 -16   4   4          5.46          9.07         1.40 o                         
 -15   4   4         10.38          7.39         1.16 o                         
 -14   4   4          5.94          6.44         1.05 o                         
 -13   4   4         69.28         68.67         2.24 o                         
 -12   4   4          3.47          7.26         0.87 o                         
 -11   4   4        182.63        182.57         2.91 o                         
 -10   4   4        722.31        719.99         8.27 o                         
  -9   4   4        171.83        151.61         2.51 o                         
  -8   4   4       1055.63       1021.91        12.36 o                         
  -7   4   4        259.60        238.92         3.59 o                         
  -6   4   4        253.87        290.05         4.10 o                         
  -5   4   4         71.04         81.82         1.93 o                         
  -4   4   4       1753.88       1791.18        22.02 o                         
  -3   4   4         20.98         20.13         1.02 o                         
  -2   4   4        250.67        250.73         3.39 o                         
  -1   4   4        110.01        118.49         2.09 o                         
   0   4   4        131.41        141.93         2.36 o                         
   1   4   4          6.17         13.54         0.68 o                         
   2   4   4         58.14         53.56         1.07 o                         
   3   4   4        391.92        394.98         4.27 o                         
   4   4   4        248.80        261.35         3.11 o                         
   5   4   4        755.39        731.34         7.44 o                         
   6   4   4          5.74          2.02         0.71 o                         
   7   4   4        391.83        375.93         5.34 o                         
   8   4   4        119.10        105.20         2.42 o                         
   9   4   4         18.64         17.87         1.44 o                         
  10   4   4        147.34        152.06         3.39 o                         
  11   4   4         54.34         49.47         2.48 o                         
  12   4   4          7.78          7.28         1.57 o                         
  13   4   4          4.34          3.65         1.53 o                         
 -16   5   4        159.88        186.26         3.91 o                         
 -15   5   4          4.87          5.73         1.15 o                         
 -14   5   4         31.44         32.34         1.55 o                         
 -13   5   4         31.73         27.77         1.32 o                         
 -12   5   4          0.30         -0.68         0.68 o                         
 -11   5   4        273.45        257.44         3.36 o                         
 -10   5   4        364.57        313.32         4.30 o                         
  -9   5   4        181.70        182.25         2.82 o                         
  -8   5   4        269.13        284.48         4.16 o                         
  -7   5   4          4.27          1.74         0.69 o                         
  -6   5   4        684.05        710.57         8.29 o                         
  -5   5   4         27.28         24.85         1.13 o                         
  -4   5   4        503.48        488.43         6.19 o                         
  -3   5   4         19.28         29.65         0.81 o                         
  -2   5   4       1295.54       1244.24        16.89 o                         
  -1   5   4        642.99        752.53        10.47 o                         
   0   5   4        886.74       1024.02        10.32 o                         
   1   5   4         30.57         34.83         0.89 o                         
   2   5   4         11.15         18.69         0.74 o                         
   3   5   4        100.90         81.49         1.37 o                         
   4   5   4         63.12         62.64         1.24 o                         
   5   5   4         37.88         42.80         1.45 o                         
   6   5   4         15.87         19.99         0.99 o                         
   7   5   4          5.72          5.95         0.80 o                         
   8   5   4          6.12          6.48         1.10 o                         
   9   5   4          8.35          9.33         1.41 o                         
  10   5   4         27.06         28.80         1.98 o                         
  11   5   4         21.30         22.29         1.94 o                         
  12   5   4          0.69         -0.78         1.36 o                         
  13   5   4          1.09         -0.72         1.46 o                         
 -16   6   4         25.74         25.43         2.21 o                         
 -15   6   4          1.57          0.74         1.05 o                         
 -14   6   4         23.69         29.96         1.51 o                         
 -13   6   4          2.97         -0.05         0.82 o                         
 -12   6   4         47.75         59.99         1.69 o                         
 -11   6   4        260.28        253.72         3.31 o                         
 -10   6   4        256.42        251.93         3.74 o                         
  -9   6   4        378.82        367.50         4.50 o                         
  -8   6   4        147.36        148.67         2.42 o                         
  -7   6   4        104.50        105.06         2.01 o                         
  -6   6   4          1.40          0.99         0.62 o                         
  -5   6   4        884.78       1073.01        12.78 o                         
  -4   6   4         48.07         78.29         1.56 o                         
  -3   6   4        694.98        751.40         9.87 o                         
  -2   6   4        390.26        371.28         4.94 o                         
  -1   6   4         12.34         15.56         0.81 o                         
   0   6   4          0.35          2.53         0.53 o                         
   1   6   4        742.54        752.94         7.40 o                         
   2   6   4        119.82        119.85         1.68 o                         
   3   6   4        497.68        501.72         4.90 o                         
   4   6   4          0.92          1.17         0.56 o                         
   5   6   4         54.38         52.66         1.14 o                         
   6   6   4         50.58         48.47         1.30 o                         
   7   6   4        193.76        173.22         2.95 o                         
   8   6   4          4.19          6.30         1.09 o                         
   9   6   4        103.87        105.35         3.04 o                         
  10   6   4          0.59          1.61         1.37 o                         
  11   6   4         43.63         36.26         2.20 o                         
  12   6   4         17.21         21.62         1.96 o                         
 -15   7   4         41.89         45.91         1.99 o                         
 -14   7   4          1.04          1.85         1.04 o                         
 -13   7   4          2.26          2.90         0.93 o                         
 -12   7   4         67.57         63.40         1.82 o                         
 -11   7   4        265.49        247.97         3.29 o                         
 -10   7   4         43.73         45.79         2.42 o                         
  -9   7   4        178.83        212.21         3.49 o                         
  -8   7   4          7.01         11.07         0.81 o                         
  -7   7   4        906.51        930.09        10.14 o                         
  -6   7   4         43.25         58.28         1.26 o                         
  -5   7   4         10.87          6.67         0.65 o                         
  -4   7   4          0.35          1.26         0.48 o                         
  -3   7   4        231.89        218.74         3.33 o                         
  -2   7   4         20.63         18.53         0.91 o                         
  -1   7   4          3.62          2.32         0.54 o                         
   0   7   4         99.25         93.54         1.66 o                         
   1   7   4        148.45        165.05         2.21 o                         
   2   7   4        271.51        290.97         3.32 o                         
   3   7   4         18.36         26.68         0.85 o                         
   4   7   4        201.68        205.60         2.65 o                         
   5   7   4        150.63        151.77         2.18 o                         
   6   7   4         16.34         15.80         0.83 o                         
   7   7   4         53.47         47.16         1.62 o                         
   8   7   4         25.14         25.09         1.67 o                         
   9   7   4         17.05         21.45         1.74 o                         
  10   7   4         15.85         18.78         1.94 o                         
  11   7   4         74.83         76.12         3.40 o                         
  12   7   4          9.77          7.79         1.83 o                         
 -15   8   4         58.92         66.54         2.32 o                         
 -14   8   4          0.27          0.97         1.03 o                         
 -13   8   4         39.59         39.33         1.65 o                         
 -12   8   4         71.49         68.12         1.90 o                         
 -11   8   4         63.47         48.57         1.79 o                         
 -10   8   4          9.29          7.08         0.94 o                         
  -9   8   4        114.49        102.62         2.15 o                         
  -8   8   4        595.88        596.00         7.36 o                         
  -7   8   4          1.52          1.12         0.69 o                         
  -6   8   4         12.06         12.92         0.69 o                         
  -5   8   4         16.87         19.53         0.76 o                         
  -4   8   4        133.24        127.78         3.56 o                         
  -3   8   4          0.00          0.22         0.56 o                         
  -2   8   4        243.70        280.65         3.79 o                         
  -1   8   4        599.94        558.35         7.72 o                         
   0   8   4         17.33         23.24         0.94 o                         
   1   8   4        265.83        239.57         2.94 o                         
   2   8   4        201.49        223.30         2.87 o                         
   3   8   4         80.42         69.53         1.36 o                         
   4   8   4         65.17         66.96         1.43 o                         
   5   8   4          0.00         -0.28         0.53 o                         
   6   8   4        169.34        157.87         2.43 o                         
   7   8   4          0.08         -0.38         0.59 o                         
   8   8   4          1.27         -1.01         1.01 o                         
   9   8   4          1.52          1.45         1.17 o                         
  10   8   4         17.95         16.58         1.84 o                         
  11   8   4         26.56         25.25         2.21 o                         
  12   8   4          7.04          8.01         2.30 o                         
 -15   9   4         12.17         12.26         1.48 o                         
 -14   9   4          2.17          2.50         1.03 o                         
 -13   9   4          9.39          5.52         1.03 o                         
 -12   9   4        125.14        129.62         2.59 o                         
 -11   9   4         50.65         53.97         1.71 o                         
 -10   9   4         19.36         19.69         1.15 o                         
  -9   9   4          4.17          2.03         0.81 o                         
  -8   9   4         95.09         89.95         2.03 o                         
  -7   9   4        158.81        148.79         2.43 o                         
  -6   9   4        198.77        172.53         2.54 o                         
  -5   9   4         20.03         26.88         1.00 o                         
  -4   9   4         40.14         37.84         1.47 o                         
  -3   9   4          0.05         -0.07         0.57 o                         
  -2   9   4         91.56        109.87         1.99 o                         
  -1   9   4       1062.84       1086.79        12.26 o                         
   0   9   4        244.32        279.99         3.79 o                         
   1   9   4         17.17         17.56         0.90 o                         
   2   9   4        128.00        129.42         2.48 o                         
   3   9   4        227.75        227.10         2.87 o                         
   4   9   4         62.08         77.58         1.48 o                         
   5   9   4          2.29          5.50         0.70 o                         
   6   9   4          3.06          2.13         0.67 o                         
   7   9   4         51.55         47.20         1.57 o                         
   8   9   4          2.29          1.55         1.14 o                         
   9   9   4         21.79         21.72         1.72 o                         
  10   9   4         23.96         32.23         2.78 o                         
  11   9   4          5.90          4.22         1.92 o                         
  12   9   4          0.02         -1.53         1.66 o                         
 -14  10   4         29.06         34.14         2.09 o                         
 -13  10   4          1.25          1.09         0.94 o                         
 -12  10   4          0.57          0.43         0.88 o                         
 -11  10   4         16.58         16.82         1.17 o                         
 -10  10   4        127.98        102.57         2.65 o                         
  -9  10   4        135.04        120.26         2.27 o                         
  -8  10   4        422.03        414.35         5.61 o                         
  -7  10   4        107.91        103.03         2.48 o                         
  -6  10   4          0.00          0.57         0.41 o                         
  -5  10   4         56.62         38.41         1.22 o                         
  -4  10   4          0.00         -0.31         0.40 o                         
  -3  10   4         11.44         18.69         1.16 o                         
  -2  10   4        687.64        763.43         9.37 o                         
  -1  10   4         42.13         47.77         1.37 o                         
   0  10   4        199.77        200.84         3.22 o                         
   1  10   4         53.29         71.07         1.51 o                         
   2  10   4         31.25         35.15         1.22 o                         
   3  10   4        114.05         99.22         1.68 o                         
   4  10   4         45.66         42.82         1.77 o                         
   5  10   4          5.74          3.54         0.70 o                         
   6  10   4         52.41         59.51         1.72 o                         
   7  10   4         65.50         66.81         1.92 o                         
   8  10   4         98.55         98.27         2.87 o                         
   9  10   4         26.52         25.28         1.87 o                         
  10  10   4         14.75         17.99         2.21 o                         
  11  10   4          0.25         -1.34         1.78 o                         
 -14  11   4         29.23         30.66         1.83 o                         
 -13  11   4         53.09         54.71         2.10 o                         
 -12  11   4          0.19         -0.16         0.97 o                         
 -11  11   4          6.89          7.01         0.96 o                         
 -10  11   4         11.97         17.60         1.11 o                         
  -9  11   4         64.11         65.25         1.96 o                         
  -8  11   4        115.21         96.65         2.34 o                         
  -7  11   4        283.83        296.26         4.45 o                         
  -6  11   4        121.13        133.01         2.61 o                         
  -5  11   4         51.16         49.79         1.55 o                         
  -4  11   4        369.40        372.91         4.55 o                         
  -3  11   4        384.29        384.05         5.26 o                         
  -2  11   4         29.73         37.10         1.68 o                         
  -1  11   4        103.17        103.97         2.16 o                         
   0  11   4        535.80        483.51         5.50 o                         
   1  11   4         35.72         48.72         1.29 o                         
   2  11   4        336.15        299.28         3.84 o                         
   3  11   4          5.03          6.14         0.82 o                         
   4  11   4        182.98        184.00         2.94 o                         
   5  11   4          0.44          0.18         0.73 o                         
   6  11   4        207.05        200.35         3.26 o                         
   7  11   4         29.73         26.44         1.37 o                         
   8  11   4         11.32         15.58         1.91 o                         
   9  11   4         20.47         20.41         1.95 o                         
  10  11   4          2.08          1.59         1.69 o                         
  11  11   4          5.61          6.15         3.37 o                         
 -14  12   4          0.00          1.24         1.30 o                         
 -13  12   4         12.34         20.49         1.46 o                         
 -12  12   4         12.94         13.00         1.27 o                         
 -11  12   4          3.84          4.67         1.00 o                         
 -10  12   4          3.14          3.18         0.94 o                         
  -9  12   4          0.12         -0.30         0.79 o                         
  -8  12   4         16.90         17.26         1.12 o                         
  -7  12   4        127.22        123.53         2.70 o                         
  -6  12   4         38.98         32.29         1.54 o                         
  -5  12   4        472.30        454.72         6.72 o                         
  -4  12   4        987.17        916.03        10.61 o                         
  -3  12   4        294.97        278.66         5.22 o                         
  -2  12   4          4.54          5.35         0.87 o                         
  -1  12   4        264.58        262.45         3.96 o                         
   0  12   4        254.95        237.03         3.17 o                         
   1  12   4        297.25        258.50         3.87 o                         
   2  12   4         82.30         74.13         1.97 o                         
   3  12   4         21.78         14.72         1.04 o                         
   4  12   4         66.63         73.50         1.95 o                         
   5  12   4          4.34          3.70         0.82 o                         
   6  12   4          5.57          4.29         0.93 o                         
   7  12   4         58.31         54.10         2.39 o                         
   8  12   4         17.91         11.56         1.69 o                         
   9  12   4        115.43        117.76         3.79 o                         
  10  12   4        123.14        120.31         4.46 o                         
 -13  13   4          6.94          9.93         1.28 o                         
 -12  13   4          0.01         -0.37         0.98 o                         
 -11  13   4          6.88         11.00         1.51 o                         
 -10  13   4          2.24          2.43         0.90 o                         
  -9  13   4         13.97         10.68         1.06 o                         
  -8  13   4        108.02        110.25         2.38 o                         
  -7  13   4        144.11        120.69         2.84 o                         
  -6  13   4        171.95        166.88         3.36 o                         
  -5  13   4        238.28        211.97         4.57 o                         
  -4  13   4          0.14         -0.30         0.84 o                         
  -3  13   4        149.12        179.47         3.12 o                         
  -2  13   4        464.26        449.10         5.96 o                         
  -1  13   4         72.35         63.51         1.89 o                         
   0  13   4         10.29          9.55         0.72 o                         
   1  13   4        113.43        103.97         2.26 o                         
   2  13   4          2.97          2.97         0.95 o                         
   3  13   4         31.36         30.71         1.44 o                         
   4  13   4         44.11         41.63         1.64 o                         
   5  13   4         20.29         16.35         1.34 o                         
   6  13   4          6.25          6.51         1.13 o                         
   7  13   4         26.30         28.05         1.91 o                         
   8  13   4         57.27         51.28         2.96 o                         
   9  13   4         14.79         19.03         2.42 o                         
  10  13   4          3.11          5.07         1.77 o                         
 -13  14   4          0.66          0.36         1.05 o                         
 -12  14   4          0.60          1.73         0.98 o                         
 -11  14   4          0.54          0.29         0.97 o                         
 -10  14   4          3.89          5.72         1.00 o                         
  -9  14   4         21.35         21.08         1.34 o                         
  -8  14   4        119.28        114.75         2.66 o                         
  -7  14   4         32.20         26.71         1.51 o                         
  -6  14   4        308.10        291.43         4.84 o                         
  -5  14   4        329.01        337.82         5.39 o                         
  -4  14   4        322.08        291.96         4.43 o                         
  -3  14   4          3.99          0.18         1.18 o                         
  -2  14   4        283.07        265.41         4.38 o                         
  -1  14   4        147.67        138.72         3.19 o                         
   0  14   4         45.24         46.14         2.06 o                         
   1  14   4         47.71         42.53         1.59 o                         
   2  14   4         37.46         43.44         1.89 o                         
   3  14   4          1.40          0.05         0.79 o                         
   4  14   4         91.91         93.99         2.33 o                         
   5  14   4         67.30         70.30         2.13 o                         
   6  14   4          4.64          4.77         1.21 o                         
   7  14   4         35.90         44.35         2.29 o                         
   8  14   4          0.57          0.37         1.57 o                         
   9  14   4          2.15          3.35         1.75 o                         
 -12  15   4          2.85          8.10         1.31 o                         
 -11  15   4          1.08          0.85         1.04 o                         
 -10  15   4          5.41          6.80         1.15 o                         
  -9  15   4          2.44          3.20         1.05 o                         
  -8  15   4         31.76         32.34         1.73 o                         
  -7  15   4         10.38          5.80         1.06 o                         
  -6  15   4         83.36         84.43         2.25 o                         
  -5  15   4        100.78         95.38         2.81 o                         
  -4  15   4         94.62         99.01         2.38 o                         
  -3  15   4         14.39         15.62         1.26 o                         
  -2  15   4         34.80         44.94         1.76 o                         
  -1  15   4        202.96        197.40         3.69 o                         
   0  15   4        205.58        183.12         3.90 o                         
   1  15   4        392.35        389.07         6.51 o                         
   2  15   4         93.58         98.93         2.75 o                         
   3  15   4          0.25         -0.94         0.94 o                         
   4  15   4          8.56          6.86         1.18 o                         
   5  15   4         50.27         57.87         2.55 o                         
   6  15   4         83.58         79.97         3.51 o                         
   7  15   4         12.82         13.48         1.90 o                         
   8  15   4         42.79         39.79         3.89 o                         
   9  15   4         15.09         17.70         2.77 o                         
 -11  16   4         25.64         26.98         1.69 o                         
 -10  16   4          3.14          5.72         1.17 o                         
  -9  16   4         93.84         97.82         2.77 o                         
  -8  16   4         39.01         36.30         1.86 o                         
  -7  16   4          7.69          7.34         1.20 o                         
  -6  16   4         76.56         80.57         2.48 o                         
  -5  16   4          8.06          6.49         1.12 o                         
  -4  16   4          2.73          1.82         0.96 o                         
  -3  16   4         31.92         31.15         1.54 o                         
  -2  16   4        380.07        389.77         6.02 o                         
  -1  16   4        464.40        478.31         7.66 o                         
   0  16   4        435.21        423.05         6.95 o                         
   1  16   4         17.53         24.96         1.70 o                         
   2  16   4         62.95         70.48         2.58 o                         
   3  16   4         19.96         21.88         1.86 o                         
   4  16   4         17.10         18.12         1.58 o                         
   5  16   4         65.86         68.16         2.76 o                         
   6  16   4          2.30          2.09         1.47 o                         
   7  16   4         21.90         19.92         2.06 o                         
   8  16   4         18.18         23.67         2.81 o                         
 -10  17   4          7.28          7.65         1.22 o                         
  -9  17   4         21.63         23.02         1.60 o                         
  -8  17   4          0.40          0.95         0.98 o                         
  -7  17   4          1.73         -0.92         0.92 o                         
  -6  17   4         20.31         24.93         1.57 o                         
  -5  17   4          0.06         -0.17         1.01 o                         
  -4  17   4          8.59         11.65         1.26 o                         
  -3  17   4          1.71          2.97         1.01 o                         
  -2  17   4          3.12          1.58         1.07 o                         
  -1  17   4          4.99          1.92         1.18 o                         
   0  17   4          4.18          4.69         1.53 o                         
   1  17   4         71.27         78.47         3.05 o                         
   2  17   4          0.63          0.74         1.37 o                         
   3  17   4         89.67         96.79         4.58 o                         
   4  17   4          8.00         14.19         1.60 o                         
   5  17   4          0.02          0.47         1.35 o                         
   6  17   4         34.14         33.98         2.27 o                         
   7  17   4         30.86         45.96         2.84 o                         
  -9  18   4          8.44          7.26         2.14 o                         
  -8  18   4          2.88          1.36         1.02 o                         
  -7  18   4         41.52         52.26         2.15 o                         
  -6  18   4          0.98          0.73         1.02 o                         
  -5  18   4         20.78         26.92         1.65 o                         
  -4  18   4         20.62         17.45         1.39 o                         
  -3  18   4         67.56         75.14         2.35 o                         
  -2  18   4         10.15         11.82         1.65 o                         
  -1  18   4          8.70          7.94         1.34 o                         
   0  18   4          0.40          4.07         1.20 o                         
   1  18   4          5.57         10.24         2.13 o                         
   2  18   4         10.42          3.93         1.62 o                         
   3  18   4        178.98        190.41         4.90 o                         
   4  18   4        144.07        163.73         4.12 o                         
   5  18   4          2.10          1.81         1.57 o                         
   6  18   4          1.17         -1.35         1.35 o                         
  -8  19   4          5.14          6.06         1.46 o                         
  -7  19   4          2.82          5.70         1.18 o                         
  -6  19   4         25.46         36.51         1.88 o                         
  -5  19   4         12.74         16.28         1.40 o                         
  -4  19   4          0.78          0.42         0.97 o                         
  -3  19   4         94.36        106.50         3.32 o                         
  -2  19   4         13.16         18.83         1.61 o                         
  -1  19   4         31.06         28.35         1.86 o                         
   0  19   4         10.92         10.92         1.29 o                         
   1  19   4          5.16          9.26         2.07 o                         
   2  19   4         41.66         39.22         2.51 o                         
   3  19   4         17.48         27.01         2.21 o                         
   4  19   4          4.51          6.11         1.94 o                         
   5  19   4          0.07         -1.13         1.32 o                         
  -7  20   4         13.46         16.16         1.74 o                         
  -6  20   4         26.19         34.04         2.22 o                         
  -5  20   4          4.45          5.91         1.49 o                         
  -4  20   4         20.28         20.14         2.31 o                         
  -3  20   4         22.70         21.95         1.76 o                         
  -2  20   4        158.93        181.23         4.10 o                         
  -1  20   4         10.18          9.54         1.46 o                         
   0  20   4          2.39          0.76         1.15 o                         
   1  20   4          0.70          0.76         1.05 o                         
   2  20   4         32.85         27.75         1.90 o                         
   3  20   4         33.83         34.97         2.52 o                         
   4  20   4         23.77         27.35         2.37 o                         
  -5  21   4         69.74         80.11         3.69 o                         
  -4  21   4          0.05          3.08         1.34 o                         
  -3  21   4         83.17         82.09         2.90 o                         
  -2  21   4          1.71          4.91         1.78 o                         
  -1  21   4          0.00          0.39         1.36 o                         
   0  21   4          7.98          7.43         1.35 o                         
   1  21   4         15.96         23.70         2.01 o                         
 -16   1   5          2.79          2.25         1.19 o                         
 -15   1   5         22.58         23.00         1.49 o                         
 -14   1   5          1.38          1.02         0.99 o                         
 -13   1   5          0.31         -0.89         0.89 o                         
 -12   1   5          0.28         -0.96         0.96 o                         
 -11   1   5        201.16        186.86         4.60 o                         
 -10   1   5        369.50        355.40         5.26 o                         
  -9   1   5        917.12        887.86        11.09 o                         
  -8   1   5          9.24          7.80         0.89 o                         
  -7   1   5         73.52         89.98         2.67 o                         
  -6   1   5         30.05         26.35         1.32 o                         
  -5   1   5         36.99         40.44         1.75 o                         
  -4   1   5         14.95         10.45         1.30 o                         
  -3   1   5         64.80         57.25         1.84 o                         
  -2   1   5        106.19        105.76         2.09 o                         
  -1   1   5        137.30        136.66         2.72 o                         
   0   1   5        171.43        156.70         2.93 o                         
   1   1   5        159.60        170.05         4.04 o                         
   2   1   5        216.37        220.07         4.60 o                         
   3   1   5         53.75         58.00         1.67 o                         
   4   1   5       1034.65        976.69        11.37 o                         
   5   1   5       1944.76       1829.43        19.18 o                         
   6   1   5         31.15         26.23         1.05 o                         
   7   1   5         42.08         43.02         1.48 o                         
   8   1   5         34.20         31.43         1.86 o                         
   9   1   5         36.54         36.39         2.01 o                         
  10   1   5          0.07         -1.12         1.12 o                         
  11   1   5         10.84          9.28         1.53 o                         
  12   1   5          0.96         -1.72         1.72 o                         
 -16   2   5         29.63         34.19         1.80 o                         
 -15   2   5          3.46          4.75         1.09 o                         
 -14   2   5         13.93         14.47         1.23 o                         
 -13   2   5          0.97          0.46         0.94 o                         
 -12   2   5         15.30         11.74         1.29 o                         
 -11   2   5          2.29         -0.06         1.03 o                         
 -10   2   5         38.73         47.64         1.80 o                         
  -9   2   5          0.05          1.87         0.92 o                         
  -8   2   5         65.96         67.72         1.87 o                         
  -7   2   5         58.52         62.80         1.69 o                         
  -6   2   5          0.18          0.20         0.75 o                         
  -5   2   5        437.99        402.80         6.88 o                         
  -4   2   5        441.65        415.73         7.19 o                         
  -3   2   5        803.13        789.99        11.31 o                         
  -2   2   5        414.34        421.05         5.60 o                         
  -1   2   5        104.04         94.23         2.18 o                         
   0   2   5        852.45        801.94         9.89 o                         
   1   2   5          4.42         10.72         1.03 o                         
   2   2   5          0.25          0.21         0.69 o                         
   3   2   5        418.52        399.85         5.23 o                         
   4   2   5        575.81        592.82         7.78 o                         
   5   2   5         74.80        100.13         3.96 o                         
   6   2   5        318.17        328.50         4.30 o                         
   7   2   5         25.79         33.26         1.36 o                         
   8   2   5        124.19        124.65         3.28 o                         
   9   2   5          0.05         -0.78         1.24 o                         
  10   2   5          3.57          2.22         1.24 o                         
  11   2   5         27.24         20.62         1.95 o                         
  12   2   5         28.52         27.96         2.28 o                         
 -16   3   5          3.93          4.04         1.19 o                         
 -15   3   5          0.37         -0.96         0.96 o                         
 -14   3   5         11.17         13.96         1.25 o                         
 -13   3   5          0.88         -0.83         0.83 o                         
 -12   3   5          1.86          2.13         0.94 o                         
 -11   3   5        318.83        277.47         5.33 o                         
 -10   3   5         39.48         35.89         1.72 o                         
  -9   3   5        305.74        312.08         5.08 o                         
  -8   3   5          0.32          0.36         0.73 o                         
  -7   3   5         28.36         26.15         1.20 o                         
  -6   3   5        211.42        202.37         4.07 o                         
  -5   3   5       1214.50       1274.72        19.07 o                         
  -4   3   5        304.08        339.51         5.03 o                         
  -3   3   5        314.74        352.58         5.69 o                         
  -2   3   5         15.02         23.86         0.98 o                         
  -1   3   5       1123.91       1176.22        13.95 o                         
   0   3   5          8.73          4.84         0.67 o                         
   1   3   5        295.80        299.65         4.78 o                         
   2   3   5          8.89         14.78         1.07 o                         
   3   3   5          7.10          7.11         0.77 o                         
   4   3   5       1366.01       1266.38        13.49 o                         
   5   3   5        371.35        378.53         4.56 o                         
   6   3   5          1.77          3.43         0.95 o                         
   7   3   5         69.20         72.44         2.05 o                         
   8   3   5          0.44          0.98         1.13 o                         
   9   3   5          3.15          6.06         1.46 o                         
  10   3   5          0.83         -1.83         1.83 o                         
  11   3   5          7.83          7.05         1.72 o                         
  12   3   5          2.42         -1.60         1.60 o                         
 -16   4   5          4.52          8.61         1.34 o                         
 -15   4   5          0.17          1.47         1.06 o                         
 -14   4   5         37.79         40.30         1.70 o                         
 -13   4   5         20.49         28.70         1.47 o                         
 -12   4   5         95.23         81.67         2.22 o                         
 -11   4   5         13.80         11.74         1.15 o                         
 -10   4   5          0.24          0.30         0.97 o                         
  -9   4   5        124.64        127.88         2.63 o                         
  -8   4   5        467.91        454.39         6.67 o                         
  -7   4   5          3.98          1.32         0.94 o                         
  -6   4   5        387.57        363.93         6.27 o                         
  -5   4   5         32.78         45.86         1.61 o                         
  -4   4   5         54.38         51.26         1.92 o                         
  -3   4   5        439.70        410.71         5.36 o                         
  -2   4   5        620.38        562.88         8.35 o                         
  -1   4   5         12.66         10.50         0.75 o                         
   0   4   5          0.07         -0.29         0.35 o                         
   1   4   5        155.01        141.71         2.28 o                         
   2   4   5          0.29          1.53         0.59 o                         
   3   4   5        203.75        202.13         2.78 o                         
   4   4   5        100.73         94.12         2.57 o                         
   5   4   5        190.38        184.60         2.64 o                         
   6   4   5        733.01        714.34         8.17 o                         
   7   4   5          0.95          1.04         0.73 o                         
   8   4   5          3.01          1.23         1.23 o                         
   9   4   5         22.44         21.34         1.74 o                         
  10   4   5         11.31          8.29         1.63 o                         
  11   4   5         11.87          7.31         1.97 o                         
  12   4   5          3.67          0.65         1.71 o                         
 -15   5   5          9.71         13.21         1.40 o                         
 -14   5   5          3.63          2.27         0.99 o                         
 -13   5   5         63.53         61.74         1.89 o                         
 -12   5   5          0.47          2.26         0.90 o                         
 -11   5   5          3.01          1.21         1.22 o                         
 -10   5   5        306.56        293.61         4.62 o                         
  -9   5   5        406.57        395.29         5.39 o                         
  -8   5   5         27.35         19.94         1.10 o                         
  -7   5   5         12.54         11.13         0.95 o                         
  -6   5   5        381.72        353.71         7.62 o                         
  -5   5   5        419.07        413.27        10.90 o                         
  -4   5   5        840.53        856.62        11.50 o                         
  -3   5   5       1358.09       1349.05        15.68 o                         
  -2   5   5         79.44         85.82         2.09 o                         
  -1   5   5        711.35        681.91         8.48 o                         
   0   5   5        315.39        306.55         4.48 o                         
   1   5   5         62.64         60.91         1.29 o                         
   2   5   5         11.22         15.26         0.75 o                         
   3   5   5        551.09        547.44         6.33 o                         
   4   5   5        127.45        131.65         2.15 o                         
   5   5   5        213.26        200.87         2.95 o                         
   6   5   5          7.65         10.07         0.78 o                         
   7   5   5         25.49         27.57         1.31 o                         
   8   5   5          0.87         -0.34         1.27 o                         
   9   5   5         52.67         48.62         2.55 o                         
  10   5   5         28.00         26.62         2.20 o                         
  11   5   5         14.17         14.45         2.00 o                         
 -15   6   5         43.77         47.96         2.06 o                         
 -14   6   5         25.66         33.38         1.70 o                         
 -13   6   5          3.94          4.64         0.99 o                         
 -12   6   5         53.76         44.77         1.58 o                         
 -11   6   5         35.17         38.90         1.59 o                         
 -10   6   5        108.56         89.79         2.09 o                         
  -9   6   5         76.60         63.27         1.97 o                         
  -8   6   5        466.99        469.46         6.41 o                         
  -7   6   5         76.93         73.28         1.78 o                         
  -6   6   5         45.16         41.66         1.62 o                         
  -5   6   5          0.46          0.27         0.45 o                         
  -4   6   5         36.56         46.92         1.35 o                         
  -3   6   5        372.74        404.37         5.95 o                         
  -2   6   5          1.19          0.44         1.17 o                         
  -1   6   5         93.63         84.02         1.80 o                         
   0   6   5          0.38          0.07         0.53 o                         
   1   6   5         67.58         87.65         1.54 o                         
   2   6   5          3.85          1.47         0.48 o                         
   3   6   5          0.42          3.02         0.63 o                         
   4   6   5         99.40         93.76         1.78 o                         
   5   6   5        102.84        108.43         2.11 o                         
   6   6   5        152.36        144.25         2.47 o                         
   7   6   5         33.29         28.44         1.40 o                         
   8   6   5          8.50          7.17         1.36 o                         
   9   6   5         25.24         26.14         2.27 o                         
  10   6   5         22.35         22.98         2.17 o                         
  11   6   5          0.53         -1.31         1.48 o                         
 -15   7   5         27.86         33.59         1.81 o                         
 -14   7   5          2.28          1.29         1.08 o                         
 -13   7   5          0.04         -0.74         0.95 o                         
 -12   7   5          6.34          6.78         1.01 o                         
 -11   7   5         13.00         13.36         1.16 o                         
 -10   7   5          5.67          6.67         1.01 o                         
  -9   7   5         14.77         14.43         1.13 o                         
  -8   7   5        112.16        116.22         3.00 o                         
  -7   7   5        832.05        773.48         9.90 o                         
  -6   7   5          1.97          1.18         0.82 o                         
  -5   7   5        231.91        222.14         3.26 o                         
  -4   7   5         10.49         11.73         1.07 o                         
  -3   7   5        165.29        142.39         2.84 o                         
  -2   7   5        198.89        220.21         3.61 o                         
  -1   7   5        211.62        218.30         3.61 o                         
   0   7   5         29.52         37.56         1.32 o                         
   1   7   5         21.99         25.69         0.93 o                         
   2   7   5        123.75        115.07         1.85 o                         
   3   7   5          0.79          1.38         0.57 o                         
   4   7   5         22.97         20.62         1.04 o                         
   5   7   5          8.06          7.98         0.81 o                         
   6   7   5          0.56          1.31         0.66 o                         
   7   7   5          3.07          1.27         0.94 o                         
   8   7   5         82.53         79.27         3.36 o                         
   9   7   5         24.99         31.27         2.24 o                         
  10   7   5          6.13          7.02         1.71 o                         
  11   7   5          7.16          6.85         1.77 o                         
 -15   8   5         33.32         40.05         1.96 o                         
 -14   8   5          1.76          1.85         1.09 o                         
 -13   8   5         52.18         62.91         2.31 o                         
 -12   8   5         15.72         11.65         1.16 o                         
 -11   8   5        156.40        150.80         3.06 o                         
 -10   8   5        539.15        512.92         6.45 o                         
  -9   8   5         51.40         39.94         1.52 o                         
  -8   8   5          5.94          3.44         0.86 o                         
  -7   8   5        106.82         87.66         1.94 o                         
  -6   8   5        391.21        417.68         6.15 o                         
  -5   8   5         10.40         14.21         0.77 o                         
  -4   8   5         27.44         21.38         1.26 o                         
  -3   8   5          3.87          2.11         0.76 o                         
  -2   8   5        316.72        267.05         4.58 o                         
  -1   8   5         10.64         12.34         0.93 o                         
   0   8   5          7.32         14.88         1.00 o                         
   1   8   5        202.83        192.19         3.01 o                         
   2   8   5         38.38         55.53         1.38 o                         
   3   8   5         29.45         36.15         1.29 o                         
   4   8   5         32.10         28.59         1.34 o                         
   5   8   5        139.52        153.79         2.72 o                         
   6   8   5         29.91         25.47         1.25 o                         
   7   8   5         27.98         25.23         1.76 o                         
   8   8   5          5.39          7.86         1.46 o                         
   9   8   5         23.92         20.35         2.01 o                         
  10   8   5          8.50         10.68         1.81 o                         
  11   8   5         10.00         11.07         2.06 o                         
 -14   9   5          0.10         -0.44         1.08 o                         
 -13   9   5         11.22         18.11         1.38 o                         
 -12   9   5          9.61         12.87         1.24 o                         
 -11   9   5         73.41         72.42         2.25 o                         
 -10   9   5        251.19        212.93         3.61 o                         
  -9   9   5          3.56         -0.19         0.97 o                         
  -8   9   5        159.70        154.09         2.92 o                         
  -7   9   5        488.13        465.60         6.96 o                         
  -6   9   5          1.54          1.29         0.63 o                         
  -5   9   5        127.20        127.00         3.78 o                         
  -4   9   5        128.07        122.80         2.49 o                         
  -3   9   5          2.46          1.99         0.82 o                         
  -2   9   5        539.54        555.10         7.25 o                         
  -1   9   5        169.59        183.21         3.09 o                         
   0   9   5          0.01         -0.44         0.62 o                         
   1   9   5         58.53         70.41         1.54 o                         
   2   9   5         79.61         83.91         1.80 o                         
   3   9   5        293.25        288.60         4.06 o                         
   4   9   5        107.25        105.55         2.16 o                         
   5   9   5        314.63        292.33         4.47 o                         
   6   9   5         31.66         31.09         1.38 o                         
   7   9   5          2.21          1.10         1.02 o                         
   8   9   5          5.21          3.90         1.32 o                         
   9   9   5          0.03         -1.24         1.24 o                         
  10   9   5          0.00         -0.23         1.68 o                         
 -14  10   5          6.86          5.60         1.28 o                         
 -13  10   5          0.02         -0.51         0.95 o                         
 -12  10   5         13.98         14.55         1.20 o                         
 -11  10   5         49.16         47.50         1.81 o                         
 -10  10   5          4.20          1.24         1.17 o                         
  -9  10   5         26.56         27.43         1.50 o                         
  -8  10   5         39.27         36.73         1.59 o                         
  -7  10   5         38.60         47.58         2.19 o                         
  -6  10   5          9.44          7.67         1.23 o                         
  -5  10   5        137.39        151.69         3.77 o                         
  -4  10   5        173.30        184.87         3.80 o                         
  -3  10   5        279.94        293.64         4.40 o                         
  -2  10   5        154.28        161.76         2.90 o                         
  -1  10   5        948.13        930.80        11.46 o                         
   0  10   5        231.58        232.78         3.83 o                         
   1  10   5          8.43         15.14         1.19 o                         
   2  10   5          0.04         -0.61         0.61 o                         
   3  10   5          2.57          1.72         0.65 o                         
   4  10   5         29.74         26.93         1.98 o                         
   5  10   5         27.18         31.98         1.50 o                         
   6  10   5          0.21          1.45         0.84 o                         
   7  10   5         49.66         62.57         2.36 o                         
   8  10   5          4.77         -0.58         1.49 o                         
   9  10   5          3.07          1.47         1.71 o                         
  10  10   5          6.36          8.82         2.10 o                         
 -14  11   5          0.06         -1.19         1.19 o                         
 -13  11   5         36.87         41.03         1.89 o                         
 -12  11   5         29.31         24.91         1.39 o                         
 -11  11   5         64.99         50.78         1.89 o                         
 -10  11   5         10.32          6.69         1.05 o                         
  -9  11   5        148.52        135.53         2.93 o                         
  -8  11   5        282.46        239.35         4.90 o                         
  -7  11   5         67.08         52.60         2.55 o                         
  -6  11   5        132.33        126.32         3.12 o                         
  -5  11   5        194.65        179.83         3.49 o                         
  -4  11   5        250.07        252.05         4.67 o                         
  -3  11   5        219.47        193.01         3.62 o                         
  -2  11   5         34.44         32.71         1.48 o                         
  -1  11   5         11.49         10.98         1.33 o                         
   0  11   5         35.83         38.44         1.69 o                         
   1  11   5         89.25         96.21         2.43 o                         
   2  11   5          9.88         12.19         0.92 o                         
   3  11   5        157.08        145.31         3.95 o                         
   4  11   5          5.32          6.32         1.01 o                         
   5  11   5          3.73          0.10         0.80 o                         
   6  11   5          5.06          2.16         1.07 o                         
   7  11   5         35.14         42.03         2.31 o                         
   8  11   5          5.36          2.51         1.50 o                         
   9  11   5          2.56          4.67         1.86 o                         
  10  11   5          6.65          6.36         2.19 o                         
 -13  12   5          0.05         -1.13         1.13 o                         
 -12  12   5         28.86         30.95         1.82 o                         
 -11  12   5         26.30         25.22         1.72 o                         
 -10  12   5         57.62         48.50         2.05 o                         
  -9  12   5          8.13          7.23         1.07 o                         
  -8  12   5        294.20        308.63         4.83 o                         
  -7  12   5        195.86        175.10         3.60 o                         
  -6  12   5        181.44        176.63         3.87 o                         
  -5  12   5         30.76         27.18         1.52 o                         
  -4  12   5          7.31          9.50         1.27 o                         
  -3  12   5          4.61          5.77         1.19 o                         
  -2  12   5        330.67        292.29         4.95 o                         
  -1  12   5        166.16        168.28         3.37 o                         
   0  12   5          2.42          0.50         1.26 o                         
   1  12   5         15.11         14.30         1.46 o                         
   2  12   5         51.36         55.64         2.57 o                         
   3  12   5          0.00          0.45         1.15 o                         
   4  12   5         16.53         11.80         1.37 o                         
   5  12   5         61.01         54.52         1.98 o                         
   6  12   5          0.51          0.28         1.69 o                         
   7  12   5          4.36          1.79         1.57 o                         
   8  12   5          0.28         -0.21         1.91 o                         
   9  12   5         13.46         10.71         2.88 o                         
 -13  13   5          0.84          2.14         1.19 o                         
 -12  13   5          0.65         -0.21         1.15 o                         
 -11  13   5         22.15         19.02         1.75 o                         
 -10  13   5         33.48         27.79         1.61 o                         
  -9  13   5         41.99         44.94         2.09 o                         
  -8  13   5          3.82          1.94         1.15 o                         
  -7  13   5        495.04        481.30         7.35 o                         
  -6  13   5          1.80          1.40         1.10 o                         
  -5  13   5        103.83        101.92         2.91 o                         
  -4  13   5         83.84         72.89         2.96 o                         
  -3  13   5        101.56         82.71         2.64 o                         
  -2  13   5         63.26         64.76         2.35 o                         
  -1  13   5        208.82        212.65         4.33 o                         
   0  13   5        247.58        232.35         5.05 o                         
   1  13   5         15.74          7.75         1.40 o                         
   2  13   5        101.26        117.94         3.46 o                         
   3  13   5          7.25          5.33         1.40 o                         
   4  13   5         33.20         27.48         2.07 o                         
   5  13   5          6.87          3.51         1.54 o                         
   6  13   5         12.91          8.41         2.00 o                         
   7  13   5          7.11          1.14         1.91 o                         
   8  13   5         16.21         12.95         2.78 o                         
   9  13   5         44.53         49.53         4.34 o                         
 -12  14   5         39.94         40.61         2.02 o                         
 -11  14   5         77.22         86.20         2.69 o                         
 -10  14   5          0.01          0.73         1.02 o                         
  -9  14   5          9.09          6.83         1.20 o                         
  -8  14   5        128.15        144.21         3.38 o                         
  -7  14   5          1.09          2.51         1.09 o                         
  -6  14   5         11.34          9.17         1.26 o                         
  -5  14   5        170.44        144.67         2.99 o                         
  -4  14   5          3.88          2.80         1.13 o                         
  -3  14   5        116.45        137.82         5.25 o                         
  -2  14   5         12.30          6.32         1.49 o                         
  -1  14   5        435.49        491.48         8.77 o                         
   0  14   5         24.90         18.20         1.99 o                         
   1  14   5         30.87         40.71         2.30 o                         
   2  14   5          0.31          0.69         1.28 o                         
   3  14   5          0.24         -1.81         1.81 o                         
   4  14   5          1.49          4.26         1.46 o                         
   5  14   5          3.94          1.05         1.28 o                         
   6  14   5          1.66         -1.23         1.31 o                         
   7  14   5          6.35          3.64         2.56 o                         
   8  14   5         17.40         30.00         3.09 o                         
 -11  15   5          3.40          6.21         1.38 o                         
 -10  15   5         21.15         29.29         1.67 o                         
  -9  15   5          6.70          5.87         1.19 o                         
  -8  15   5         37.49         36.85         1.85 o                         
  -7  15   5          4.20          6.54         1.27 o                         
  -6  15   5         16.34         14.65         1.52 o                         
  -5  15   5         60.44         51.70         2.31 o                         
  -4  15   5        270.55        256.66         4.56 o                         
  -3  15   5        320.26        331.14         5.94 o                         
  -2  15   5         71.85         59.78         2.77 o                         
  -1  15   5          0.04         -0.21         1.28 o                         
   0  15   5          6.38          4.77         1.49 o                         
   1  15   5          9.02         15.94         1.95 o                         
   2  15   5          0.07         -1.28         1.28 o                         
   3  15   5         11.18         10.43         1.98 o                         
   4  15   5         21.66         26.07         2.20 o                         
   5  15   5         28.07         32.41         2.31 o                         
   6  15   5          7.23          8.93         1.83 o                         
   7  15   5          6.09         11.63         2.34 o                         
 -11  16   5          4.15          1.75         1.70 o                         
 -10  16   5         26.27         30.12         2.17 o                         
  -9  16   5         33.59         30.10         1.83 o                         
  -8  16   5          1.69          3.53         1.20 o                         
  -7  16   5         65.11         64.92         2.58 o                         
  -6  16   5          0.27          1.18         1.23 o                         
  -5  16   5          1.55         -0.17         1.14 o                         
  -4  16   5         11.53         12.03         1.34 o                         
  -3  16   5          4.85          4.34         1.10 o                         
  -2  16   5         19.30         24.20         2.31 o                         
  -1  16   5         60.12         65.85         2.96 o                         
   0  16   5         75.29         71.88         3.12 o                         
   1  16   5         34.49         27.23         2.07 o                         
   2  16   5          2.83          2.16         1.46 o                         
   3  16   5         18.39         12.67         1.82 o                         
   4  16   5         50.26         56.15         2.95 o                         
   5  16   5         50.72         49.99         3.06 o                         
   6  16   5          6.67          6.25         1.83 o                         
   7  16   5          2.93          3.65         2.64 o                         
 -10  17   5          0.22         -1.10         1.10 o                         
  -9  17   5          0.00         -0.27         1.15 o                         
  -8  17   5          0.08          0.10         1.12 o                         
  -7  17   5          0.69          0.80         1.12 o                         
  -6  17   5        134.12        123.39         3.39 o                         
  -5  17   5          2.00          5.53         1.34 o                         
  -4  17   5         24.41         32.09         2.55 o                         
  -3  17   5         55.50         41.56         2.68 o                         
  -2  17   5          0.05          0.82         1.09 o                         
  -1  17   5         53.43         41.52         2.52 o                         
   0  17   5         61.54         55.79         2.87 o                         
   1  17   5        134.01        136.25         4.16 o                         
   2  17   5         71.68         68.90         3.25 o                         
   3  17   5         26.22         28.29         2.30 o                         
   4  17   5         57.61         70.95         3.34 o                         
   5  17   5         52.17         50.81         3.31 o                         
   6  17   5         26.17         24.86         2.34 o                         
  -8  18   5          3.28          2.47         1.27 o                         
  -7  18   5         24.44         31.10         1.93 o                         
  -6  18   5          1.20          1.16         1.13 o                         
  -5  18   5          6.08         11.15         1.53 o                         
  -4  18   5         93.76         97.32         3.58 o                         
  -3  18   5          0.43          0.86         1.21 o                         
  -2  18   5         43.39         37.30         2.14 o                         
  -1  18   5          2.84         -0.66         1.43 o                         
   0  18   5          1.04         -0.64         1.43 o                         
   1  18   5          2.57          3.53         1.62 o                         
   2  18   5         27.05         28.98         2.32 o                         
   3  18   5         27.05         30.84         2.97 o                         
   4  18   5         13.53         14.70         2.07 o                         
  -7  19   5          3.17          3.88         1.26 o                         
  -6  19   5          0.76          2.37         1.20 o                         
  -5  19   5          0.01          0.49         1.13 o                         
  -4  19   5          0.31          2.66         1.31 o                         
  -3  19   5         34.90         37.37         2.46 o                         
  -2  19   5          2.10         -0.44         1.39 o                         
  -1  19   5         22.22         25.22         2.13 o                         
   0  19   5         51.47         47.20         3.17 o                         
   1  19   5         38.95         35.04         2.57 o                         
   2  19   5          0.32          0.22         1.57 o                         
   3  19   5          5.44          1.99         1.62 o                         
  -5  20   5          0.01          3.64         1.42 o                         
  -4  20   5          2.51          2.44         1.42 o                         
  -3  20   5          1.82          0.43         1.49 o                         
  -2  20   5          0.31          6.75         1.68 o                         
  -1  20   5          5.45          5.29         2.46 o                         
   0  20   5         11.81         12.35         3.12 o                         
   1  20   5         11.87         13.44         2.34 o                         
 -15   0   6         35.01         20.79         2.21 o                         
 -14   0   6         24.88         32.45         2.77 o                         
 -13   0   6          0.00          0.18         1.63 o                         
 -12   0   6         25.29         22.95         2.44 o                         
 -11   0   6         77.81         79.28         4.95 o                         
 -10   0   6       1672.41       1641.35        33.35 o                         
  -9   0   6        653.58        610.80        11.42 o                         
  -8   0   6       1385.45       1270.32        21.68 o                         
  -7   0   6        126.57        117.87         4.23 o                         
  -6   0   6        119.95        123.01         3.91 o                         
  -5   0   6        648.56        620.85        16.46 o                         
  -4   0   6        609.91        621.19        16.46 o                         
  -3   0   6         71.41         82.06         3.52 o                         
  -2   0   6        249.83        283.76         7.25 o                         
  -1   0   6        213.85        197.25         5.65 o                         
   0   0   6         51.13         41.19         2.73 o                         
   1   0   6          2.32          5.90         1.69 o                         
   2   0   6          0.42         -1.14         1.20 o                         
   3   0   6        177.94        170.48         5.92 o                         
   4   0   6          4.34         10.92         2.08 o                         
   5   0   6       1621.64       1634.34        27.91 o                         
   6   0   6         41.74         57.24         3.66 o                         
   7   0   6        307.10        269.22         7.78 o                         
   8   0   6         25.94         21.07         2.65 o                         
   9   0   6          2.35          7.23         3.01 o                         
  10   0   6          8.80          3.69         2.33 o                         
  11   0   6          6.99         11.55         3.71 o                         
 -15   1   6          0.95          0.06         1.10 o                         
 -14   1   6         86.72         86.57         2.76 o                         
 -13   1   6         14.54         12.17         1.40 o                         
 -12   1   6         97.45         97.69         4.91 o                         
 -11   1   6          5.16          9.75         1.60 o                         
 -10   1   6        131.01        119.72         3.72 o                         
  -9   1   6        308.65        309.63         4.79 o                         
  -8   1   6         94.99         90.86         2.30 o                         
  -7   1   6        460.43        449.25         7.19 o                         
  -6   1   6         12.00         10.98         1.29 o                         
  -5   1   6        600.51        632.20        11.64 o                         
  -4   1   6          0.04         -1.03         1.03 o                         
  -3   1   6        150.54        171.12         3.65 o                         
  -2   1   6         74.56         63.33         2.25 o                         
  -1   1   6        279.48        270.46         4.94 o                         
   0   1   6        221.16        219.93         4.30 o                         
   1   1   6          1.10          0.07         0.91 o                         
   2   1   6         34.37         26.79         1.61 o                         
   3   1   6        121.66        111.56         2.96 o                         
   4   1   6        939.11        835.55        10.72 o                         
   5   1   6        379.07        357.51         5.91 o                         
   6   1   6        223.70        216.74         4.18 o                         
   7   1   6         56.37         56.79         2.77 o                         
   8   1   6         12.03         19.12         1.86 o                         
   9   1   6          0.23         -0.29         1.57 o                         
  10   1   6          7.01          2.48         1.86 o                         
  11   1   6         21.48         16.18         2.56 o                         
 -15   2   6         20.72         30.21         1.69 o                         
 -14   2   6         37.79         41.80         1.99 o                         
 -13   2   6          1.06         -0.01         1.47 o                         
 -12   2   6         60.86         50.75         2.37 o                         
 -11   2   6         71.05         83.44         4.55 o                         
 -10   2   6        153.13        129.44         3.06 o                         
  -9   2   6          1.30          0.52         0.90 o                         
  -8   2   6        522.53        521.04         7.12 o                         
  -7   2   6          1.00         -0.11         0.87 o                         
  -6   2   6          7.30         10.88         1.29 o                         
  -5   2   6        304.92        309.58         5.77 o                         
  -4   2   6          6.39          4.88         1.24 o                         
  -3   2   6        490.74        453.06         6.56 o                         
  -2   2   6        414.52        416.84         7.57 o                         
  -1   2   6        305.25        297.94         4.87 o                         
   0   2   6         19.49         26.88         1.49 o                         
   1   2   6        122.37        102.64         2.53 o                         
   2   2   6         81.12         82.35         2.31 o                         
   3   2   6         62.06         47.78         2.40 o                         
   4   2   6        414.75        384.96         5.72 o                         
   5   2   6         62.24         78.65         2.07 o                         
   6   2   6          1.57          2.64         1.67 o                         
   7   2   6         18.41         26.56         2.01 o                         
   8   2   6          3.24          1.18         1.39 o                         
   9   2   6          0.74          0.94         1.46 o                         
  10   2   6          0.70         -1.51         1.81 o                         
 -15   3   6         31.92         33.73         1.88 o                         
 -14   3   6        103.57        108.82         2.61 o                         
 -13   3   6          3.68          3.89         1.15 o                         
 -12   3   6         20.04         19.86         1.69 o                         
 -11   3   6         35.41         38.43         3.01 o                         
 -10   3   6         72.70         72.72         2.71 o                         
  -9   3   6        503.83        496.14         7.41 o                         
  -8   3   6        233.82        225.10         5.34 o                         
  -7   3   6          0.53          0.15         1.02 o                         
  -6   3   6        129.96        127.86         3.18 o                         
  -5   3   6         46.25         36.42         1.73 o                         
  -4   3   6        164.74        173.62         3.37 o                         
  -3   3   6         26.56         24.74         1.34 o                         
  -2   3   6        118.96        116.44         2.32 o                         
  -1   3   6          1.27          2.22         0.72 o                         
   0   3   6        182.83        190.02         3.21 o                         
   1   3   6         18.29         16.09         1.28 o                         
   2   3   6         56.79         65.03         3.04 o                         
   3   3   6         46.13         45.29         2.50 o                         
   4   3   6         26.38         38.72         1.77 o                         
   5   3   6         30.69         19.52         1.15 o                         
   6   3   6         33.47         33.58         1.91 o                         
   7   3   6          0.23          3.24         1.32 o                         
   8   3   6          8.45          8.33         1.62 o                         
   9   3   6          6.20          9.76         1.86 o                         
  10   3   6          1.19         -0.39         1.66 o                         
 -15   4   6         61.27         66.76         2.40 o                         
 -14   4   6         48.02         57.39         2.20 o                         
 -13   4   6          9.78         10.84         1.41 o                         
 -12   4   6         51.82         53.77         2.19 o                         
 -11   4   6         15.17         14.56         1.42 o                         
 -10   4   6         38.07         34.86         1.79 o                         
  -9   4   6        113.65        105.09         2.70 o                         
  -8   4   6        283.38        236.58         4.26 o                         
  -7   4   6        166.77        180.98         4.80 o                         
  -6   4   6        118.73        125.10         3.10 o                         
  -5   4   6          0.00         -0.80         0.80 o                         
  -4   4   6        224.87        222.83         4.09 o                         
  -3   4   6         72.20         70.69         2.57 o                         
  -2   4   6        377.84        374.04         5.28 o                         
  -1   4   6         25.10         23.33         1.21 o                         
   0   4   6        103.37         75.61         1.92 o                         
   1   4   6         28.79         30.12         1.77 o                         
   2   4   6         48.69         63.85         2.09 o                         
   3   4   6        161.42        145.29         2.93 o                         
   4   4   6          7.20          6.95         0.97 o                         
   5   4   6         98.14         89.84         2.10 o                         
   6   4   6         22.63         19.63         1.32 o                         
   7   4   6        179.00        179.24         4.23 o                         
   8   4   6         13.77         14.29         1.75 o                         
   9   4   6          0.06         -0.24         1.60 o                         
  10   4   6          8.43          6.11         1.83 o                         
 -15   5   6         50.68         55.88         2.51 o                         
 -14   5   6         82.42        100.84         2.75 o                         
 -13   5   6          0.04          0.49         1.08 o                         
 -12   5   6         21.65         22.22         1.60 o                         
 -11   5   6         32.43         21.67         1.48 o                         
 -10   5   6         90.62         87.13         2.49 o                         
  -9   5   6        227.86        203.90         3.65 o                         
  -8   5   6         22.79         23.94         1.61 o                         
  -7   5   6         41.77         53.94         2.08 o                         
  -6   5   6         20.29         24.37         1.46 o                         
  -5   5   6         96.47         96.36         2.33 o                         
  -4   5   6        261.56        279.09         6.19 o                         
  -3   5   6         11.40          8.15         0.76 o                         
  -2   5   6         36.37         41.61         2.19 o                         
  -1   5   6          5.51          2.32         0.55 o                         
   0   5   6          3.52          1.09         0.54 o                         
   1   5   6         21.94         19.98         1.10 o                         
   2   5   6         20.33         25.71         1.17 o                         
   3   5   6         97.47         89.00         2.21 o                         
   4   5   6         16.94         20.59         1.25 o                         
   5   5   6         81.26         76.50         2.02 o                         
   6   5   6          0.52         -0.27         0.91 o                         
   7   5   6          0.03          3.39         1.32 o                         
   8   5   6         12.40         10.24         1.83 o                         
   9   5   6          0.56         -0.19         1.34 o                         
  10   5   6          3.78          3.44         1.88 o                         
 -15   6   6         44.53         54.06         2.62 o                         
 -14   6   6         12.37         12.99         1.40 o                         
 -13   6   6          6.40          4.05         1.15 o                         
 -12   6   6          1.49          0.03         0.99 o                         
 -11   6   6          0.19          1.32         1.02 o                         
 -10   6   6          0.01         -0.77         0.93 o                         
  -9   6   6          0.74          0.75         0.86 o                         
  -8   6   6        213.38        220.86         4.89 o                         
  -7   6   6         22.77         25.35         1.32 o                         
  -6   6   6          5.68          8.33         0.99 o                         
  -5   6   6         75.31         64.72         1.70 o                         
  -4   6   6        131.44        162.62         3.29 o                         
  -3   6   6        623.01        630.28         8.85 o                         
  -2   6   6          3.92          4.15         0.82 o                         
  -1   6   6        271.80        260.34         4.70 o                         
   0   6   6          1.68          2.66         0.55 o                         
   1   6   6         18.34         15.50         0.89 o                         
   2   6   6        109.01        116.86         2.45 o                         
   3   6   6         36.00         33.20         1.99 o                         
   4   6   6          0.03         -0.76         0.76 o                         
   5   6   6         50.43         44.08         1.88 o                         
   6   6   6          5.00          5.15         1.06 o                         
   7   6   6          0.32          0.26         1.39 o                         
   8   6   6          1.68          3.43         2.21 o                         
   9   6   6          6.73          6.71         1.91 o                         
  10   6   6         10.87          8.37         1.85 o                         
 -14   7   6         25.44         28.66         1.71 o                         
 -13   7   6          0.67          0.57         1.07 o                         
 -12   7   6          1.69          1.66         1.05 o                         
 -11   7   6         56.32         46.90         2.18 o                         
 -10   7   6         67.19         70.13         2.20 o                         
  -9   7   6        181.60        164.61         3.07 o                         
  -8   7   6        176.30        167.96         4.43 o                         
  -7   7   6         53.83         59.59         1.82 o                         
  -6   7   6         69.78         69.61         2.06 o                         
  -5   7   6         31.32         37.11         1.76 o                         
  -4   7   6        231.83        214.28         3.69 o                         
  -3   7   6         50.14         50.80         1.94 o                         
  -2   7   6         69.33         59.15         1.86 o                         
  -1   7   6        211.55        175.98         3.90 o                         
   0   7   6         61.90         51.77         1.65 o                         
   1   7   6          3.63          7.36         1.01 o                         
   2   7   6         18.02         17.70         1.13 o                         
   3   7   6          0.16         -0.05         0.80 o                         
   4   7   6          0.87         -0.73         0.89 o                         
   5   7   6         18.54         11.21         1.08 o                         
   6   7   6         64.08         71.66         2.74 o                         
   7   7   6          8.30          6.67         1.66 o                         
   8   7   6          2.38          5.26         1.50 o                         
   9   7   6          8.94         12.45         1.86 o                         
  10   7   6          1.45          1.84         1.78 o                         
 -14   8   6         55.07         66.03         2.38 o                         
 -13   8   6         21.04         33.06         1.98 o                         
 -12   8   6          3.46          3.88         1.16 o                         
 -11   8   6         28.71         18.74         1.39 o                         
 -10   8   6        170.92        151.26         3.51 o                         
  -9   8   6         55.89         55.94         2.11 o                         
  -8   8   6        106.39         95.37         2.53 o                         
  -7   8   6        201.95        202.68         3.50 o                         
  -6   8   6        226.88        233.49         3.95 o                         
  -5   8   6         77.02         71.11         2.22 o                         
  -4   8   6        188.55        162.42         3.76 o                         
  -3   8   6          1.46          2.35         1.03 o                         
  -2   8   6        115.83         92.32         2.29 o                         
  -1   8   6        239.80        222.04         3.84 o                         
   0   8   6         65.89         71.68         2.19 o                         
   1   8   6         89.59         75.22         2.30 o                         
   2   8   6         72.37         76.66         1.96 o                         
   3   8   6         43.66         39.73         2.43 o                         
   4   8   6         85.30         89.42         2.24 o                         
   5   8   6         14.35         18.30         1.29 o                         
   6   8   6         20.02         20.88         1.60 o                         
   7   8   6          7.87          7.22         1.65 o                         
   8   8   6          1.11          0.90         1.78 o                         
   9   8   6          1.41          3.10         1.62 o                         
 -14   9   6          1.37          2.15         1.28 o                         
 -13   9   6          0.72          3.21         1.16 o                         
 -12   9   6          0.72          0.10         1.03 o                         
 -11   9   6         18.44         27.10         1.55 o                         
 -10   9   6         18.03         18.33         1.35 o                         
  -9   9   6         48.77         51.07         2.02 o                         
  -8   9   6         35.46         39.03         1.80 o                         
  -7   9   6        292.36        273.66         5.28 o                         
  -6   9   6        262.03        262.16         5.55 o                         
  -5   9   6        280.88        283.15         5.27 o                         
  -4   9   6         71.29         77.10         2.73 o                         
  -3   9   6        258.76        264.22         4.97 o                         
  -2   9   6        191.10        200.68         4.14 o                         
  -1   9   6          3.51          4.36         1.08 o                         
   0   9   6        174.28        162.45         4.63 o                         
   1   9   6         26.60         36.76         1.79 o                         
   2   9   6        123.38        110.18         2.72 o                         
   3   9   6         76.54         85.55         2.49 o                         
   4   9   6         21.16         18.44         1.35 o                         
   5   9   6          4.55          6.19         1.05 o                         
   6   9   6         28.11         25.76         1.82 o                         
   7   9   6         22.65         22.08         2.11 o                         
   8   9   6         15.39         17.17         2.03 o                         
   9   9   6          5.64         11.10         2.13 o                         
 -13  10   6          8.54         15.17         1.55 o                         
 -12  10   6          6.01          9.35         1.51 o                         
 -11  10   6          9.41          7.16         1.33 o                         
 -10  10   6         27.96         29.13         1.74 o                         
  -9  10   6          2.36          1.49         1.23 o                         
  -8  10   6         10.36          6.07         1.94 o                         
  -7  10   6        336.25        321.98         7.08 o                         
  -6  10   6        607.13        559.60         8.93 o                         
  -5  10   6        267.68        255.43         4.94 o                         
  -4  10   6         18.42         18.33         1.62 o                         
  -3  10   6        122.81        125.42         3.23 o                         
  -2  10   6         23.34         27.21         1.75 o                         
  -1  10   6        175.50        173.22         3.83 o                         
   0  10   6         80.49         88.64         2.70 o                         
   1  10   6          0.30         -1.02         1.02 o                         
   2  10   6        133.55        138.07         3.11 o                         
   3  10   6          5.47          7.38         1.28 o                         
   4  10   6          9.03          6.08         1.24 o                         
   5  10   6         30.61         20.95         1.95 o                         
   6  10   6          4.63          1.29         1.34 o                         
   7  10   6         16.55         18.49         2.41 o                         
   8  10   6         37.30         39.38         4.02 o                         
   9  10   6         66.43         60.68         4.29 o                         
 -13  11   6        159.75        180.65         4.11 o                         
 -12  11   6         14.38         20.17         1.63 o                         
 -11  11   6         72.47         74.06         2.67 o                         
 -10  11   6          2.51          1.62         1.12 o                         
  -9  11   6         16.00         14.12         1.63 o                         
  -8  11   6         61.72         55.81         2.50 o                         
  -7  11   6         15.53         12.07         1.57 o                         
  -6  11   6         86.05         90.91         3.01 o                         
  -5  11   6         34.93         30.73         1.91 o                         
  -4  11   6         15.55         21.32         1.69 o                         
  -3  11   6         99.50         90.51         2.84 o                         
  -2  11   6         76.54         75.08         2.57 o                         
  -1  11   6         60.40         65.68         2.41 o                         
   0  11   6         97.02         84.35         2.64 o                         
   1  11   6          8.37          1.39         1.30 o                         
   2  11   6          8.00          7.32         1.50 o                         
   3  11   6          0.04         -1.04         1.04 o                         
   4  11   6         77.36         77.69         2.73 o                         
   5  11   6         16.71         11.19         1.66 o                         
   6  11   6         12.55         16.27         1.89 o                         
   7  11   6          1.29          1.78         2.32 o                         
   8  11   6         10.23          7.98         2.76 o                         
 -12  12   6        101.16        110.64         3.04 o                         
 -11  12   6          5.96         10.32         1.38 o                         
 -10  12   6         10.40          8.64         1.35 o                         
  -9  12   6          0.13          1.18         1.15 o                         
  -8  12   6         70.13         56.59         2.53 o                         
  -7  12   6          0.12          0.46         1.19 o                         
  -6  12   6        121.83        115.47         3.27 o                         
  -5  12   6         54.72         61.27         3.89 o                         
  -4  12   6        543.51        536.18         8.59 o                         
  -3  12   6        929.14        936.11        13.88 o                         
  -2  12   6        194.50        201.05         4.28 o                         
  -1  12   6         13.83          9.52         1.54 o                         
   0  12   6         21.36         18.86         1.86 o                         
   1  12   6          0.13         -1.21         1.21 o                         
   2  12   6          3.03          1.07         1.44 o                         
   3  12   6         49.39         58.93         2.81 o                         
   4  12   6          0.25         -0.59         1.06 o                         
   5  12   6         14.78          9.10         1.73 o                         
   6  12   6         93.02         94.22         5.54 o                         
   7  12   6         12.95         15.75         3.47 o                         
   8  12   6          0.18         -2.33         2.33 o                         
 -12  13   6          1.39          2.23         1.27 o                         
 -11  13   6          0.15          0.33         1.14 o                         
 -10  13   6          0.12         -0.15         1.20 o                         
  -9  13   6          2.00          2.71         1.23 o                         
  -8  13   6         86.94         94.87         2.89 o                         
  -7  13   6          2.51          1.59         1.27 o                         
  -6  13   6         41.17         46.11         2.54 o                         
  -5  13   6          2.28         -0.33         1.05 o                         
  -4  13   6          1.36          2.66         1.34 o                         
  -3  13   6         56.34         65.47         2.72 o                         
  -2  13   6         11.79         10.32         1.68 o                         
  -1  13   6         15.50         17.91         1.87 o                         
   0  13   6          8.15          9.28         1.60 o                         
   1  13   6          2.38          2.69         1.44 o                         
   2  13   6          0.18         -1.38         1.91 o                         
   3  13   6         22.01         20.56         1.99 o                         
   4  13   6          9.91         10.85         1.76 o                         
   5  13   6         19.81         14.89         2.24 o                         
   6  13   6          3.69          3.36         2.52 o                         
   7  13   6          0.00         -2.07         2.19 o                         
 -11  14   6          1.41         -0.65         1.16 o                         
 -10  14   6          0.10         -0.47         1.32 o                         
  -9  14   6          0.50          0.98         1.19 o                         
  -8  14   6          2.26          1.41         1.21 o                         
  -7  14   6          5.47          2.46         1.20 o                         
  -6  14   6          6.85          5.23         1.53 o                         
  -5  14   6          9.40          9.09         1.46 o                         
  -4  14   6         10.59         10.56         1.73 o                         
  -3  14   6        137.08        139.58         4.06 o                         
  -2  14   6        219.48        227.67         7.81 o                         
  -1  14   6         12.61         15.49         2.38 o                         
   0  14   6         24.50         27.37         2.16 o                         
   1  14   6         50.50         56.85         2.96 o                         
   2  14   6         56.56         59.46         2.99 o                         
   3  14   6          1.36          0.62         1.40 o                         
   4  14   6          0.59         -0.24         1.44 o                         
   5  14   6         24.49         34.83         2.85 o                         
   6  14   6         20.90         24.06         3.45 o                         
 -10  15   6          5.46          7.22         1.51 o                         
  -9  15   6         15.87         14.30         1.72 o                         
  -8  15   6         20.29         23.75         1.92 o                         
  -7  15   6         10.41         12.97         1.62 o                         
  -6  15   6         15.96         18.01         1.69 o                         
  -5  15   6          9.85         10.34         1.55 o                         
  -4  15   6         68.91         68.48         2.73 o                         
  -3  15   6         21.21         15.13         1.91 o                         
  -2  15   6          8.06         10.69         1.71 o                         
  -1  15   6         13.76         16.71         1.96 o                         
   0  15   6          0.27          1.37         1.54 o                         
   1  15   6          5.59         11.15         1.82 o                         
   2  15   6          0.55          2.27         1.53 o                         
   3  15   6         22.13         22.42         2.24 o                         
   4  15   6          0.01          1.51         1.49 o                         
   5  15   6          1.12          0.35         1.83 o                         
   6  15   6          0.37          3.32         2.56 o                         
  -9  16   6          3.79          3.59         1.41 o                         
  -8  16   6         29.94         35.35         2.20 o                         
  -7  16   6          3.28          4.42         1.44 o                         
  -6  16   6          4.60          6.23         1.52 o                         
  -5  16   6          3.77          5.55         1.31 o                         
  -4  16   6          0.45          1.59         1.31 o                         
  -3  16   6          1.06         -0.82         1.37 o                         
  -2  16   6         52.56         57.44         3.18 o                         
  -1  16   6        158.47        189.62         4.90 o                         
   0  16   6        116.11        120.62         3.96 o                         
   1  16   6         32.12         26.73         2.37 o                         
   2  16   6         33.96         31.18         2.65 o                         
   3  16   6          4.44          0.76         1.62 o                         
   4  16   6          0.42         -0.02         1.60 o                         
   5  16   6          7.26          9.57         2.23 o                         
  -8  17   6          3.99          5.43         1.50 o                         
  -7  17   6         27.72         31.78         2.52 o                         
  -6  17   6         11.59         18.46         1.84 o                         
  -5  17   6         12.47         13.87         1.65 o                         
  -4  17   6          4.89          6.37         1.31 o                         
  -3  17   6          6.49          9.97         1.40 o                         
  -2  17   6         10.31         11.54         1.80 o                         
  -1  17   6          4.45          6.12         1.68 o                         
   0  17   6         12.52          5.07         1.82 o                         
   1  17   6          1.25          0.26         1.58 o                         
   2  17   6          1.29          3.85         1.88 o                         
   3  17   6         12.64         15.00         2.43 o                         
  -7  18   6         17.36         17.10         1.88 o                         
  -6  18   6         13.01         20.60         1.89 o                         
  -5  18   6          7.58          5.41         1.44 o                         
  -4  18   6          6.84         10.05         1.55 o                         
  -3  18   6          3.07          4.56         1.71 o                         
  -2  18   6          3.65          4.19         1.62 o                         
  -1  18   6          0.66          3.68         1.71 o                         
   0  18   6         10.81         14.17         2.01 o                         
   1  18   6         25.23         21.80         2.21 o                         
   2  18   6         12.67         14.06         2.12 o                         
  -4  19   6          4.34          3.81         2.28 o                         
  -3  19   6          7.89         10.74         1.91 o                         
  -2  19   6          4.08          4.74         1.75 o                         
  -1  19   6          0.00         -1.09         1.78 o                         
 -15   1   7         37.90         44.01         2.33 o                         
 -14   1   7         33.10         40.68         2.30 o                         
 -13   1   7          4.84          5.20         1.48 o                         
 -12   1   7          4.80          1.31         1.25 o                         
 -11   1   7          5.77          1.08         1.16 o                         
 -10   1   7         12.17         10.21         1.37 o                         
  -9   1   7        366.32        355.74         5.88 o                         
  -8   1   7        499.94        477.54         7.82 o                         
  -7   1   7         35.42         40.44         1.98 o                         
  -6   1   7         10.19          9.71         1.36 o                         
  -5   1   7        108.74        104.81         3.73 o                         
  -4   1   7         86.12         80.25         2.96 o                         
  -3   1   7        204.47        191.00         4.18 o                         
  -2   1   7        602.45        586.44         9.28 o                         
  -1   1   7         28.13         22.35         1.72 o                         
   0   1   7         83.08         82.28         2.88 o                         
   1   1   7        172.57        162.74         3.87 o                         
   2   1   7         45.47         43.87         2.27 o                         
   3   1   7         98.00         97.29         3.50 o                         
   4   1   7         24.04         27.43         2.29 o                         
   5   1   7          8.71          4.98         1.46 o                         
   6   1   7         19.59         16.26         1.78 o                         
   7   1   7         13.07          9.86         1.72 o                         
   8   1   7          0.60          2.14         1.66 o                         
   9   1   7          0.10          1.17         2.77 o                         
 -14   2   7         61.10         62.35         2.65 o                         
 -13   2   7         15.66         13.90         2.02 o                         
 -12   2   7         36.55         37.51         2.21 o                         
 -11   2   7          0.21         -0.74         1.14 o                         
 -10   2   7         11.98         10.09         1.31 o                         
  -9   2   7         29.26         28.10         1.73 o                         
  -8   2   7        205.25        195.88         4.14 o                         
  -7   2   7         21.24         23.31         1.73 o                         
  -6   2   7         40.06         35.84         1.99 o                         
  -5   2   7          5.63          5.92         1.14 o                         
  -4   2   7         11.35         11.37         1.80 o                         
  -3   2   7        211.31        194.51         4.22 o                         
  -2   2   7         50.31         55.57         2.40 o                         
  -1   2   7         39.33         38.83         2.10 o                         
   0   2   7         50.61         48.68         2.28 o                         
   1   2   7         33.16         34.99         2.04 o                         
   2   2   7         74.32         57.10         2.91 o                         
   3   2   7         16.89         11.98         1.75 o                         
   4   2   7         14.14         12.79         1.80 o                         
   5   2   7          3.95          3.82         1.29 o                         
   6   2   7         38.49         38.34         2.40 o                         
   7   2   7          0.00          2.24         1.42 o                         
   8   2   7          0.05          4.00         2.31 o                         
   9   2   7         27.96         36.18         2.91 o                         
 -14   3   7          0.04          1.81         1.35 o                         
 -13   3   7          1.99          0.20         1.36 o                         
 -12   3   7          0.01         -0.03         1.20 o                         
 -11   3   7          1.38          1.61         1.17 o                         
 -10   3   7         33.57         38.19         2.30 o                         
  -9   3   7        327.59        327.38         5.54 o                         
  -8   3   7         82.20         91.73         2.81 o                         
  -7   3   7        198.61        197.88         4.53 o                         
  -6   3   7        100.18         91.30         2.84 o                         
  -5   3   7         16.19         17.06         1.60 o                         
  -4   3   7         16.01          9.69         1.50 o                         
  -3   3   7        141.01        149.03         4.67 o                         
  -2   3   7         34.04         32.99         1.95 o                         
  -1   3   7         25.13         16.17         1.57 o                         
   0   3   7        204.72        172.73         3.95 o                         
   1   3   7         65.29         76.64         2.81 o                         
   2   3   7         31.99         28.22         2.21 o                         
   3   3   7         13.38         13.64         1.50 o                         
   4   3   7         21.83         24.44         1.44 o                         
   5   3   7          3.23          0.82         1.20 o                         
   6   3   7        216.34        215.75         5.70 o                         
   7   3   7         57.39         69.92         3.09 o                         
   8   3   7          5.54          6.52         1.95 o                         
   9   3   7          9.29         12.63         2.80 o                         
 -14   4   7          0.01         -1.31         1.31 o                         
 -13   4   7         54.09         62.97         2.73 o                         
 -12   4   7          7.40          9.56         1.42 o                         
 -11   4   7         18.63         20.45         1.69 o                         
 -10   4   7          0.01          0.57         1.07 o                         
  -9   4   7         76.15         69.10         2.46 o                         
  -8   4   7         77.15         79.31         2.67 o                         
  -7   4   7        615.71        599.84        10.12 o                         
  -6   4   7        126.96        120.12         4.03 o                         
  -5   4   7         26.21         26.95         1.49 o                         
  -4   4   7         94.34        105.01         2.65 o                         
  -3   4   7         77.59         89.30         4.33 o                         
  -2   4   7         17.33         14.90         1.57 o                         
  -1   4   7        102.55        118.99         3.30 o                         
   0   4   7         78.47         90.55         2.84 o                         
   1   4   7        316.51        306.72         7.47 o                         
   2   4   7          1.54          1.09         1.17 o                         
   3   4   7         70.16         74.81         2.50 o                         
   4   4   7         20.54         25.45         1.52 o                         
   5   4   7        271.45        268.12         5.91 o                         
   6   4   7         62.13         62.30         2.93 o                         
   7   4   7          0.05          4.41         2.05 o                         
   8   4   7          0.34         -1.53         1.53 o                         
   9   4   7          0.70         -0.39         1.80 o                         
 -14   5   7         14.85         16.47         1.66 o                         
 -13   5   7         39.01         43.46         2.44 o                         
 -12   5   7          2.63          2.17         1.32 o                         
 -11   5   7         25.21         19.54         1.62 o                         
 -10   5   7        170.72        149.72         3.19 o                         
  -9   5   7         33.13         34.91         2.20 o                         
  -8   5   7         65.34         64.67         2.41 o                         
  -7   5   7        148.83        149.31         3.80 o                         
  -6   5   7        156.43        149.75         3.73 o                         
  -5   5   7        232.98        228.96         6.15 o                         
  -4   5   7         45.21         49.75         2.02 o                         
  -3   5   7        396.86        390.86         6.39 o                         
  -2   5   7        241.88        238.07         4.78 o                         
  -1   5   7         91.54         96.15         2.66 o                         
   0   5   7         10.32          8.43         1.32 o                         
   1   5   7         55.03         61.49         2.58 o                         
   2   5   7        256.84        231.00         4.35 o                         
   3   5   7         98.67         97.69         3.03 o                         
   4   5   7         43.24         44.79         1.84 o                         
   5   5   7         12.15         18.53         1.61 o                         
   6   5   7          9.13          9.55         1.98 o                         
   7   5   7          3.10          4.99         1.75 o                         
   8   5   7          0.45          0.33         1.86 o                         
 -14   6   7         19.59         12.48         1.81 o                         
 -13   6   7         28.17         32.40         2.04 o                         
 -12   6   7         46.71         59.33         2.65 o                         
 -11   6   7         10.31          7.08         1.26 o                         
 -10   6   7          4.70          2.40         1.34 o                         
  -9   6   7        114.98        111.67         3.41 o                         
  -8   6   7        121.49        121.29         3.01 o                         
  -7   6   7        388.89        395.60         6.65 o                         
  -6   6   7         83.08         86.62         3.25 o                         
  -5   6   7         90.93        102.38         3.05 o                         
  -4   6   7         31.36         16.08         1.54 o                         
  -3   6   7         55.93         53.86         2.37 o                         
  -2   6   7         18.36         12.49         1.62 o                         
  -1   6   7          8.92          6.27         1.37 o                         
   0   6   7         74.22         71.53         3.65 o                         
   1   6   7         32.48         38.38         1.92 o                         
   2   6   7        100.75        109.02         2.83 o                         
   3   6   7          0.26          0.68         1.17 o                         
   4   6   7          5.94          4.70         1.07 o                         
   5   6   7         52.54         46.66         2.17 o                         
   6   6   7         29.66         26.91         2.88 o                         
   7   6   7         46.65         44.49         3.27 o                         
   8   6   7         24.66         35.97         3.01 o                         
 -14   7   7         39.42         39.82         2.29 o                         
 -13   7   7          0.05          2.20         1.45 o                         
 -12   7   7          1.37          1.37         1.35 o                         
 -11   7   7          1.79          2.26         1.30 o                         
 -10   7   7          2.64          4.02         1.26 o                         
  -9   7   7          0.02          1.27         1.53 o                         
  -8   7   7        183.22        184.31         5.24 o                         
  -7   7   7         51.85         47.20         2.77 o                         
  -6   7   7         69.99         66.42         3.25 o                         
  -5   7   7        771.77        750.57        12.59 o                         
  -4   7   7         23.07         28.00         2.01 o                         
  -3   7   7         90.87         92.58         2.85 o                         
  -2   7   7          0.00         -1.04         1.04 o                         
  -1   7   7         36.77         32.47         2.11 o                         
   0   7   7        249.16        235.14         4.45 o                         
   1   7   7         57.35         76.85         2.53 o                         
   2   7   7         10.36         10.59         1.38 o                         
   3   7   7          1.57          1.54         1.00 o                         
   4   7   7          6.78         11.24         1.35 o                         
   5   7   7         49.74         48.82         2.73 o                         
   6   7   7          0.43         -1.26         2.58 o                         
   7   7   7          5.48          8.89         2.61 o                         
   8   7   7          0.09          2.59         3.22 o                         
 -13   8   7         32.45         40.32         2.42 o                         
 -12   8   7          2.23          4.98         1.50 o                         
 -11   8   7         20.63         18.72         1.87 o                         
 -10   8   7          2.28          3.57         1.33 o                         
  -9   8   7          5.29          3.14         1.36 o                         
  -8   8   7         19.25         23.44         1.91 o                         
  -7   8   7          3.96          2.15         1.43 o                         
  -6   8   7        148.80        162.15         4.31 o                         
  -5   8   7        268.87        270.25         5.36 o                         
  -4   8   7        389.93        355.58         6.41 o                         
  -3   8   7         15.49         18.31         1.63 o                         
  -2   8   7         22.90         16.16         1.61 o                         
  -1   8   7          8.33          6.11         1.34 o                         
   0   8   7         14.81         14.71         1.44 o                         
   1   8   7        121.36        109.12         2.87 o                         
   2   8   7         10.80          9.94         1.36 o                         
   3   8   7         20.95         20.64         1.61 o                         
   4   8   7         81.89         93.52         2.99 o                         
   5   8   7          0.12          1.65         1.42 o                         
   6   8   7          0.00          3.33         2.19 o                         
   7   8   7         12.51         10.04         2.68 o                         
   8   8   7         10.67         16.71         3.17 o                         
 -13   9   7         15.42         16.16         1.93 o                         
 -12   9   7         32.06         30.69         2.14 o                         
 -11   9   7          0.63          0.71         1.31 o                         
 -10   9   7         47.80         38.47         2.12 o                         
  -9   9   7         15.14         15.01         1.71 o                         
  -8   9   7         55.78         42.83         2.37 o                         
  -7   9   7         60.87         61.53         2.69 o                         
  -6   9   7         93.33         93.91         4.96 o                         
  -5   9   7          7.89         10.53         1.52 o                         
  -4   9   7        123.56        123.88         4.29 o                         
  -3   9   7          8.47         12.52         1.52 o                         
  -2   9   7        139.05        133.89         3.55 o                         
  -1   9   7          4.15         11.53         1.46 o                         
   0   9   7        172.54        156.11         3.73 o                         
   1   9   7          0.69         -0.41         1.12 o                         
   2   9   7         92.02         76.69         2.97 o                         
   3   9   7          7.44          9.79         1.44 o                         
   4   9   7         62.20         61.21         3.58 o                         
   5   9   7         30.82         32.63         2.35 o                         
   6   9   7          0.01          1.33         2.19 o                         
   7   9   7          3.78          3.75         2.52 o                         
 -12  10   7         25.57         31.02         2.06 o                         
 -11  10   7         13.92         15.44         1.62 o                         
 -10  10   7         33.16         34.91         2.12 o                         
  -9  10   7         81.65         76.54         3.23 o                         
  -8  10   7        329.60        344.94         8.01 o                         
  -7  10   7         28.16         28.72         2.10 o                         
  -6  10   7        152.83        163.61         4.40 o                         
  -5  10   7         62.39         60.40         2.63 o                         
  -4  10   7         30.29         32.63         2.02 o                         
  -3  10   7         32.99         36.43         2.09 o                         
  -2  10   7         61.79         57.17         3.22 o                         
  -1  10   7         25.83         28.65         1.94 o                         
   0  10   7         10.79         13.58         1.90 o                         
   1  10   7         46.09         52.32         2.91 o                         
   2  10   7         30.58         33.14         2.07 o                         
   3  10   7          2.20         -1.20         1.20 o                         
   4  10   7          3.98          4.21         1.64 o                         
   5  10   7          1.71          0.35         1.41 o                         
   6  10   7         26.36         20.91         3.95 o                         
   7  10   7         30.63         31.22         3.87 o                         
 -12  11   7          3.49          5.19         1.45 o                         
 -11  11   7          4.33          3.12         1.41 o                         
 -10  11   7         23.05         24.58         1.95 o                         
  -9  11   7         18.46         22.94         1.97 o                         
  -8  11   7          1.89          0.52         1.37 o                         
  -7  11   7          8.77          5.37         1.46 o                         
  -6  11   7         39.30         42.51         2.51 o                         
  -5  11   7         80.95         70.03         2.86 o                         
  -4  11   7          6.87          6.01         1.45 o                         
  -3  11   7         17.82         13.82         1.67 o                         
  -2  11   7         12.00         12.42         1.60 o                         
  -1  11   7        117.20        124.26         4.89 o                         
   0  11   7         70.08         66.34         2.99 o                         
   1  11   7         11.14         14.01         1.86 o                         
   2  11   7          2.75          8.48         1.69 o                         
   3  11   7         28.37         32.68         2.14 o                         
   4  11   7          0.00          1.39         1.57 o                         
   5  11   7          0.47         -0.48         1.53 o                         
   6  11   7          1.10          7.20         3.53 o                         
 -11  12   7          6.07          3.51         1.42 o                         
 -10  12   7          4.77          1.76         1.32 o                         
  -9  12   7         44.02         46.47         2.51 o                         
  -8  12   7         17.89         10.34         1.62 o                         
  -7  12   7          5.15          5.67         1.50 o                         
  -6  12   7          3.15          1.58         1.34 o                         
  -5  12   7          7.72          5.28         1.43 o                         
  -4  12   7          2.70          2.22         1.53 o                         
  -3  12   7         85.08         84.52         3.36 o                         
  -2  12   7         32.82         26.00         2.16 o                         
  -1  12   7         43.76         48.45         2.91 o                         
   0  12   7         39.83         34.81         2.44 o                         
   1  12   7         61.26         57.24         2.92 o                         
   2  12   7         23.05         32.64         2.30 o                         
   3  12   7          6.31          6.45         1.66 o                         
   4  12   7         33.77         32.00         3.03 o                         
   5  12   7         18.11         26.53         7.85 o                         
   6  12   7          1.13          3.14         2.56 o                         
 -11  13   7         13.69         10.89         1.63 o                         
 -10  13   7          4.78          2.88         1.44 o                         
  -9  13   7         35.55         35.81         2.13 o                         
  -8  13   7         33.77         24.38         2.07 o                         
  -7  13   7          6.15          8.76         1.83 o                         
  -6  13   7         22.82         21.34         1.95 o                         
  -5  13   7         17.76         17.39         1.97 o                         
  -4  13   7         14.38         13.56         1.92 o                         
  -3  13   7         10.00         10.45         1.87 o                         
  -2  13   7         15.67         12.37         1.82 o                         
  -1  13   7         13.65         13.54         1.96 o                         
   0  13   7          0.70          0.48         1.50 o                         
   1  13   7         79.75         74.35         3.30 o                         
   2  13   7         34.55         35.73         2.52 o                         
   3  13   7         18.04         24.27         2.34 o                         
   4  13   7          9.35         16.24         2.75 o                         
   5  13   7          0.74          3.50         2.58 o                         
 -10  14   7          1.96          5.17         1.63 o                         
  -9  14   7         14.74         17.18         1.89 o                         
  -8  14   7          2.72          1.95         1.61 o                         
  -7  14   7          8.31         11.08         1.91 o                         
  -6  14   7         20.29         17.24         2.03 o                         
  -5  14   7          7.44          6.30         1.74 o                         
  -4  14   7          1.12          1.43         2.46 o                         
  -3  14   7          1.94         -1.43         1.43 o                         
  -2  14   7         62.87         70.02         3.44 o                         
  -1  14   7          2.87          3.70         1.75 o                         
   0  14   7         75.17         75.17         3.45 o                         
   1  14   7         54.72         57.41         3.09 o                         
   2  14   7          1.01         -1.22         1.47 o                         
   3  14   7         11.13         23.36         3.48 o                         
   4  14   7          4.61          7.53         2.12 o                         
  -9  15   7         26.84         32.26         2.31 o                         
  -8  15   7          5.15          2.95         1.52 o                         
  -7  15   7          5.60          2.59         1.60 o                         
  -6  15   7          5.98          6.19         1.87 o                         
  -5  15   7         10.20         11.57         1.69 o                         
  -4  15   7         13.34         17.52         2.12 o                         
  -3  15   7          1.63          0.03         1.62 o                         
  -2  15   7         57.91         47.64         2.92 o                         
  -1  15   7        103.97        107.41         3.89 o                         
   0  15   7         12.29         16.35         2.01 o                         
   1  15   7          7.03          7.57         1.83 o                         
   2  15   7         18.79         26.85         2.69 o                         
   3  15   7         14.23         16.85         2.15 o                         
  -7  16   7         15.15         17.33         2.60 o                         
  -6  16   7          4.25          2.24         1.46 o                         
  -5  16   7          5.39          3.19         1.47 o                         
  -4  16   7          0.70         -0.96         1.43 o                         
  -3  16   7         11.89         17.22         2.16 o                         
  -2  16   7          1.79          5.56         1.78 o                         
  -1  16   7          4.88         11.85         1.98 o                         
   0  16   7          0.33         -0.73         1.68 o                         
   1  16   7         73.02         80.16         3.70 o                         
   2  16   7         14.73         19.10         2.36 o                         
  -5  17   7          1.78          2.40         1.52 o                         
  -4  17   7         13.77         15.85         2.07 o                         
  -3  17   7          0.61         -1.46         1.46 o                         
  -2  17   7         13.74         16.11         2.16 o                         
  -1  17   7          9.27          7.55         1.88 o                         
   0  17   7         43.68         39.77         3.06 o                         
 -13   0   8         43.61         57.17         4.08 o                         
 -12   0   8         41.85         38.49         3.26 o                         
 -11   0   8         32.51         37.51         3.01 o                         
 -10   0   8         15.09         17.18         2.35 o                         
  -9   0   8          5.43         -0.44         2.72 o                         
  -8   0   8        950.25       1013.09        20.98 o                         
  -7   0   8          3.58         -0.08         3.02 o                         
  -6   0   8         73.89         83.91         5.28 o                         
  -5   0   8        246.55        268.00        19.92 o                         
  -4   0   8         16.28         23.20         3.15 o                         
  -3   0   8         25.48         18.52         2.93 o                         
  -2   0   8          5.78         -1.89         2.82 o                         
  -1   0   8        298.62        294.22         8.21 o                         
   0   0   8          7.59         10.17         2.40 o                         
   1   0   8          3.75          0.38         2.52 o                         
   2   0   8         41.44         36.15         5.82 o                         
   3   0   8         76.93         77.19         5.99 o                         
   4   0   8          0.01          0.55         2.74 o                         
   5   0   8          2.88          7.41         3.06 o                         
   6   0   8        182.53        212.90         9.40 o                         
   7   0   8        189.50        213.96         7.43 o                         
 -13   1   8          1.50          2.40         1.46 o                         
 -12   1   8          6.74          6.94         1.65 o                         
 -11   1   8         10.60         10.91         1.50 o                         
 -10   1   8         49.30         48.92         2.44 o                         
  -9   1   8         67.64         51.48         2.39 o                         
  -8   1   8        460.34        471.30         7.95 o                         
  -7   1   8          0.11         -1.36         1.36 o                         
  -6   1   8         67.33         78.29         2.99 o                         
  -5   1   8         50.84         45.77         3.52 o                         
  -4   1   8          0.01         -0.33         1.49 o                         
  -3   1   8         27.33         33.61         2.22 o                         
  -2   1   8         38.61         30.33         2.06 o                         
  -1   1   8         53.30         62.53         2.85 o                         
   0   1   8         60.65         70.80         3.79 o                         
   1   1   8          4.77          4.93         2.00 o                         
   2   1   8          2.20          4.23         1.86 o                         
   3   1   8         30.59         31.57         2.97 o                         
   4   1   8          6.61          5.12         2.14 o                         
   5   1   8         60.76         61.14         3.93 o                         
   6   1   8        188.41        183.60         5.22 o                         
   7   1   8         56.87         52.34         2.96 o                         
 -13   2   8         87.96        105.90         4.00 o                         
 -12   2   8          0.18         -0.92         1.26 o                         
 -11   2   8          7.13          5.61         1.81 o                         
 -10   2   8          6.83         10.82         1.46 o                         
  -9   2   8         10.35         12.04         1.51 o                         
  -8   2   8         51.84         60.03         2.55 o                         
  -7   2   8         58.70         57.38         2.66 o                         
  -6   2   8        229.07        241.59         5.36 o                         
  -5   2   8        166.78        151.41         4.78 o                         
  -4   2   8         28.52         29.39         3.99 o                         
  -3   2   8          0.75          1.99         1.45 o                         
  -2   2   8         79.63         68.47         2.85 o                         
  -1   2   8         65.54         64.28         3.10 o                         
   0   2   8         10.35          9.41         1.75 o                         
   1   2   8          1.48          0.92         1.43 o                         
   2   2   8         18.17         18.28         2.47 o                         
   3   2   8         36.65         35.06         3.03 o                         
   4   2   8          5.12          5.24         1.54 o                         
   5   2   8          2.40          4.88         2.56 o                         
   6   2   8          1.30          2.92         1.81 o                         
   7   2   8          0.71          7.13         2.18 o                         
 -13   3   8          4.87          5.77         1.75 o                         
 -12   3   8          8.79         10.12         1.68 o                         
 -11   3   8          3.26          4.77         1.63 o                         
 -10   3   8         30.55         33.43         2.64 o                         
  -9   3   8          3.18          3.80         1.48 o                         
  -8   3   8         45.34         42.49         2.13 o                         
  -7   3   8        296.36        330.41         6.62 o                         
  -6   3   8          5.29          6.24         1.42 o                         
  -5   3   8          6.55          1.29         1.14 o                         
  -4   3   8         52.57         46.60         2.66 o                         
  -3   3   8         47.34         36.84         2.83 o                         
  -2   3   8          0.51         -0.21         1.46 o                         
  -1   3   8          1.66         -0.35         1.37 o                         
   0   3   8          3.78          4.26         1.62 o                         
   1   3   8         20.43         16.01         2.03 o                         
   2   3   8          1.47          1.74         2.40 o                         
   3   3   8          1.53          1.46         1.28 o                         
   4   3   8         46.39         45.07         2.75 o                         
   5   3   8          0.15          1.66         2.72 o                         
   6   3   8         16.17          8.44         1.98 o                         
   7   3   8         61.28         59.59         4.14 o                         
 -13   4   8         12.50         15.99         2.17 o                         
 -12   4   8         89.68        102.17         4.38 o                         
 -11   4   8          0.03         -1.58         1.58 o                         
 -10   4   8          1.22          1.60         2.90 o                         
  -9   4   8         11.06         17.45         1.92 o                         
  -8   4   8        354.91        350.42         9.49 o                         
  -7   4   8        564.64        546.43        13.12 o                         
  -6   4   8         16.42         18.27         2.76 o                         
  -5   4   8          5.03          4.09         1.78 o                         
  -4   4   8         47.20         48.42         3.11 o                         
  -3   4   8         10.27         15.51         2.19 o                         
  -2   4   8        217.60        204.86         5.10 o                         
  -1   4   8         54.66         58.72         3.07 o                         
   0   4   8         67.39         69.27         3.31 o                         
   1   4   8         41.87         46.26         2.44 o                         
   2   4   8         10.49          7.35         1.50 o                         
   3   4   8          1.47          3.13         1.21 o                         
   4   4   8          0.03         -0.82         1.63 o                         
   5   4   8         10.38         12.45         2.47 o                         
   6   4   8          7.21          5.42         4.93 o                         
   7   4   8         77.94         77.95         5.44 o                         
 -13   5   8          2.64          2.03         1.78 o                         
 -12   5   8          3.74          0.79         1.57 o                         
 -11   5   8         11.42         12.41         2.28 o                         
 -10   5   8         13.87         16.25         2.03 o                         
  -9   5   8          0.02         -0.69         1.32 o                         
  -8   5   8         11.40         14.91         2.56 o                         
  -7   5   8        144.14        137.00         5.54 o                         
  -6   5   8         72.64         63.31         4.16 o                         
  -5   5   8         56.25         49.35         3.18 o                         
  -4   5   8         15.95         20.87         2.34 o                         
  -3   5   8         13.11          8.29         1.92 o                         
  -2   5   8          7.82         14.22         2.14 o                         
  -1   5   8          9.03          9.13         1.73 o                         
   0   5   8         12.54          9.55         1.55 o                         
   1   5   8         11.40         10.78         1.42 o                         
   2   5   8          0.60          2.11         1.51 o                         
   3   5   8          9.55          9.53         1.42 o                         
   4   5   8         22.46         29.85         2.34 o                         
   5   5   8          0.30          1.76         2.44 o                         
   6   5   8         10.47         16.60         3.39 o                         
 -13   6   8          9.72         11.87         1.95 o                         
 -12   6   8         44.59         45.91         2.96 o                         
 -11   6   8         28.86         34.63         2.62 o                         
 -10   6   8         78.86         96.14         4.13 o                         
  -9   6   8        106.45         98.77         3.80 o                         
  -8   6   8         55.91         50.41         4.32 o                         
  -7   6   8          0.01         -1.52         1.52 o                         
  -6   6   8          3.85          2.20         1.72 o                         
  -5   6   8         17.03         16.67         1.92 o                         
  -4   6   8         87.54         86.88         3.45 o                         
  -3   6   8         30.13         23.02         2.12 o                         
  -2   6   8          0.07         -0.43         1.40 o                         
  -1   6   8         14.09          9.63         1.55 o                         
   0   6   8        100.29         86.14         2.88 o                         
   1   6   8         44.52         45.79         2.22 o                         
   2   6   8          6.87          0.84         1.18 o                         
   3   6   8          3.49          3.36         1.23 o                         
   4   6   8         13.75         19.34         2.31 o                         
   5   6   8         56.43         63.86         4.66 o                         
   6   6   8          2.11          6.93         2.94 o                         
 -12   7   8         10.54         14.48         1.91 o                         
 -11   7   8         41.86         43.76         2.65 o                         
 -10   7   8          5.60          8.14         1.50 o                         
  -9   7   8         37.04         32.98         2.46 o                         
  -8   7   8         19.79         19.35         2.22 o                         
  -7   7   8         11.71         17.95         2.22 o                         
  -6   7   8         24.37         21.93         2.41 o                         
  -5   7   8         37.50         37.67         2.57 o                         
  -4   7   8         15.11          9.22         1.75 o                         
  -3   7   8         58.10         62.01         2.74 o                         
  -2   7   8         85.28         92.84         3.15 o                         
  -1   7   8        117.55        118.85         3.45 o                         
   0   7   8         22.17         15.83         1.62 o                         
   1   7   8          0.53          1.56         1.13 o                         
   2   7   8          0.47         -0.19         1.12 o                         
   3   7   8          0.00          1.01         1.21 o                         
   4   7   8          7.16          9.11         1.96 o                         
   5   7   8          0.02         -0.50         2.52 o                         
   6   7   8          3.83         -1.48         2.56 o                         
 -12   8   8          9.68         17.14         2.19 o                         
 -11   8   8         49.78         51.36         3.59 o                         
 -10   8   8         10.04         12.56         1.66 o                         
  -9   8   8         11.74         10.14         2.13 o                         
  -8   8   8          0.19          3.58         1.46 o                         
  -7   8   8         94.45         81.42         4.55 o                         
  -6   8   8          3.49          5.51         1.67 o                         
  -5   8   8         12.54         12.25         1.69 o                         
  -4   8   8          8.17          8.13         2.07 o                         
  -3   8   8          3.31          1.75         1.37 o                         
  -2   8   8         14.53         13.41         1.64 o                         
  -1   8   8         46.56         47.75         2.48 o                         
   0   8   8          1.52          3.33         1.26 o                         
   1   8   8         75.16         70.76         3.31 o                         
   2   8   8          9.89         10.25         1.55 o                         
   3   8   8          0.02         -0.84         1.53 o                         
   4   8   8          0.19         -0.60         1.61 o                         
   5   8   8          5.41         -2.12         2.12 o                         
   6   8   8          1.32         -2.25         2.25 o                         
 -11   9   8         25.67         29.81         2.26 o                         
 -10   9   8         39.52         41.51         2.39 o                         
  -9   9   8         60.34         51.32         2.71 o                         
  -8   9   8          0.01          1.17         1.64 o                         
  -7   9   8         22.79         23.63         2.21 o                         
  -6   9   8         48.83         42.82         2.90 o                         
  -5   9   8          0.14          0.32         1.36 o                         
  -4   9   8          8.53         13.69         1.72 o                         
  -3   9   8          1.64          3.60         1.44 o                         
  -2   9   8         42.04         49.31         2.51 o                         
  -1   9   8         31.57         36.58         2.26 o                         
   0   9   8          3.00          5.50         1.66 o                         
   1   9   8         26.50         19.76         1.89 o                         
   2   9   8         12.70         12.05         1.72 o                         
   3   9   8          4.09          5.99         1.63 o                         
   4   9   8          0.01         -0.25         1.61 o                         
   5   9   8          0.12         -0.38         2.57 o                         
 -11  10   8         12.18         15.94         1.90 o                         
 -10  10   8         42.48         43.74         2.66 o                         
  -9  10   8          1.18          2.77         1.50 o                         
  -8  10   8         17.68         17.21         1.91 o                         
  -7  10   8          0.70          1.45         1.50 o                         
  -6  10   8         56.22         55.46         3.04 o                         
  -5  10   8        178.56        180.28         4.48 o                         
  -4  10   8         49.30         43.07         2.47 o                         
  -3  10   8          4.99          5.11         1.52 o                         
  -2  10   8          4.89          3.98         1.47 o                         
  -1  10   8          0.01         -1.47         1.47 o                         
   0  10   8         53.43         49.77         2.88 o                         
   1  10   8         17.35          8.78         1.75 o                         
   2  10   8         59.68         71.36         3.84 o                         
   3  10   8          0.02         -0.80         1.58 o                         
   4  10   8          5.88          6.37         2.40 o                         
 -10  11   8          3.39          1.45         1.60 o                         
  -9  11   8         20.84         18.57         2.06 o                         
  -8  11   8          0.02          0.88         1.46 o                         
  -7  11   8         58.28         66.52         2.96 o                         
  -6  11   8         70.42         82.13         4.06 o                         
  -5  11   8         29.18         34.19         3.20 o                         
  -4  11   8          1.97          3.75         1.42 o                         
  -3  11   8          0.35          0.10         1.57 o                         
  -2  11   8          2.00          6.23         1.75 o                         
  -1  11   8          5.65          5.29         1.68 o                         
   0  11   8         62.00         79.79         3.53 o                         
   1  11   8          6.34          0.16         1.57 o                         
   2  11   8          0.18          2.61         1.53 o                         
   3  11   8         53.44         55.19         3.17 o                         
   4  11   8          2.58         -0.75         1.68 o                         
  -9  12   8          2.53          3.99         1.69 o                         
  -8  12   8          0.09         -1.34         1.34 o                         
  -7  12   8          2.21          2.33         1.65 o                         
  -6  12   8         18.04         19.65         2.56 o                         
  -5  12   8          0.45          2.90         1.71 o                         
  -4  12   8          9.20          7.56         1.87 o                         
  -3  12   8         80.73         82.57         3.94 o                         
  -2  12   8        182.98        209.03         6.03 o                         
  -1  12   8         48.31         51.05         2.95 o                         
   0  12   8          5.18          4.87         1.80 o                         
   1  12   8          0.04          1.02         1.72 o                         
   2  12   8         17.31         23.26         3.05 o                         
   3  12   8          0.08          1.70         2.01 o                         
  -8  13   8          5.60          6.10         1.87 o                         
  -7  13   8         29.59         37.64         2.71 o                         
  -6  13   8         43.74         53.26         3.53 o                         
  -5  13   8         21.60         29.65         2.48 o                         
  -4  13   8         37.98         42.97         3.19 o                         
  -3  13   8          0.37          0.90         1.66 o                         
  -2  13   8          0.57          1.63         1.69 o                         
  -1  13   8          2.48          3.69         1.75 o                         
   0  13   8         11.14          9.24         2.05 o                         
   1  13   8         17.58         19.24         2.26 o                         
   2  13   8          3.49          2.53         1.66 o                         
  -7  14   8          3.88          2.56         1.81 o                         
  -6  14   8          4.06          6.31         1.87 o                         
  -5  14   8          9.12          7.57         1.92 o                         
  -4  14   8          3.55          1.79         2.04 o                         
  -3  14   8         26.23         30.96         4.92 o                         
  -2  14   8         46.19         43.11         3.53 o                         
  -1  14   8         64.81         64.74         3.40 o                         
   0  14   8          4.21          2.08         1.84 o                         
   1  14   8         39.65         46.28         3.01 o                         
  -5  15   8          1.14          1.66         2.72 o                         
  -4  15   8          3.40          5.49         2.49 o                         
  -3  15   8          0.00         -1.62         1.62 o                         
  -2  15   8         23.03         31.19         3.40 o                         
  -1  15   8         17.78         21.34         2.37 o                         
 -12   1   9          0.20          2.54         1.83 o                         
 -11   1   9          0.06         -0.55         1.72 o                         
 -10   1   9          4.34          1.27         2.45 o                         
  -9   1   9          0.00         -1.20         1.49 o                         
  -8   1   9         59.80         60.27         3.43 o                         
  -7   1   9         29.15         27.39         3.17 o                         
  -6   1   9         21.54         19.44         2.41 o                         
  -5   1   9         17.77         26.45         4.14 o                         
  -4   1   9          0.51         -1.49         1.74 o                         
  -3   1   9          1.58         -0.18         1.75 o                         
  -2   1   9          1.96          4.70         2.00 o                         
  -1   1   9         76.28         62.75         6.24 o                         
   0   1   9          8.08         13.90         2.56 o                         
   1   1   9          0.03         -1.78         1.78 o                         
   2   1   9          7.28          9.31         2.34 o                         
   3   1   9          0.00         -2.00         2.00 o                         
   4   1   9          1.34          2.92         2.15 o                         
   5   1   9         11.80         17.97         2.97 o                         
 -12   2   9         23.41         27.75         2.81 o                         
 -11   2   9          0.44          0.43         1.68 o                         
 -10   2   9          0.00          1.21         1.78 o                         
  -9   2   9          0.18          0.21         1.63 o                         
  -8   2   9         15.69         16.22         2.25 o                         
  -7   2   9          0.67          2.48         2.68 o                         
  -6   2   9         19.69         29.69         3.30 o                         
  -5   2   9          1.07          4.77         2.33 o                         
  -4   2   9         12.85          7.52         2.19 o                         
  -3   2   9          5.62          6.10         1.82 o                         
  -2   2   9         85.87         87.76         4.09 o                         
  -1   2   9         55.58         52.18         3.59 o                         
   0   2   9          0.04         -1.78         1.78 o                         
   1   2   9         16.84         17.70         2.55 o                         
   2   2   9          0.28         -1.30         2.00 o                         
   3   2   9          8.39          8.40         2.23 o                         
   4   2   9         11.98         17.89         2.86 o                         
   5   2   9          1.75          0.35         2.30 o                         
 -12   3   9         22.28         25.79         2.75 o                         
 -11   3   9          1.16         -0.98         1.74 o                         
 -10   3   9          0.00          2.35         1.88 o                         
  -9   3   9          9.24          8.39         2.06 o                         
  -8   3   9          0.95          1.66         2.87 o                         
  -7   3   9        155.07        192.66         8.01 o                         
  -6   3   9         12.77         16.38         2.88 o                         
  -5   3   9         14.71         14.95         4.83 o                         
  -4   3   9         10.19         10.20         2.28 o                         
  -3   3   9          0.58          1.88         1.86 o                         
  -2   3   9         14.02         15.99         2.10 o                         
  -1   3   9        131.51        116.67         4.78 o                         
   0   3   9         73.76         80.32         4.36 o                         
   1   3   9          3.96          6.43         2.19 o                         
   2   3   9          6.13          5.03         1.83 o                         
   3   3   9          0.57         -0.08         2.72 o                         
   4   3   9          1.45         -0.14         2.19 o                         
 -11   4   9          0.66         -0.20         1.83 o                         
 -10   4   9         28.68         35.76         2.90 o                         
  -9   4   9         29.72         33.12         3.04 o                         
  -8   4   9         38.18         43.30         3.81 o                         
  -7   4   9         15.28         16.42         2.76 o                         
  -6   4   9         13.84         21.68         3.12 o                         
  -5   4   9         69.44         72.45         3.93 o                         
  -4   4   9        120.68        110.58         4.57 o                         
  -3   4   9          1.49         -0.13         1.86 o                         
  -2   4   9          2.46          0.93         1.66 o                         
  -1   4   9         52.80         49.96         3.07 o                         
   0   4   9          0.83          4.41         1.94 o                         
   1   4   9          0.71          1.76         1.66 o                         
   2   4   9          5.38          6.02         1.48 o                         
   3   4   9          2.10          0.11         1.48 o                         
   4   4   9          3.06          6.53         2.84 o                         
 -11   5   9          9.95          9.02         1.98 o                         
 -10   5   9         19.16         23.22         2.27 o                         
  -9   5   9          2.35          5.35         1.91 o                         
  -8   5   9         29.23         32.71         3.52 o                         
  -7   5   9          0.03         -1.25         3.04 o                         
  -6   5   9        125.93        120.16         9.51 o                         
  -5   5   9        249.72        268.46         7.12 o                         
  -4   5   9          2.37          5.98         2.06 o                         
  -3   5   9         26.64         26.37         2.81 o                         
  -2   5   9          2.29          0.50         1.57 o                         
  -1   5   9         27.90         34.45         2.41 o                         
   0   5   9         21.47         26.22         3.20 o                         
   1   5   9         11.05         10.82         1.68 o                         
   2   5   9         14.51         14.31         2.35 o                         
   3   5   9         11.54         13.49         2.62 o                         
   4   5   9          0.06         -2.44         2.44 o                         
 -11   6   9         12.00         19.65         2.35 o                         
 -10   6   9          2.18          1.08         1.71 o                         
  -9   6   9          2.11          4.83         2.00 o                         
  -8   6   9          8.83          5.67         2.00 o                         
  -7   6   9          3.99          6.67         2.14 o                         
  -6   6   9         43.47         50.94         3.44 o                         
  -5   6   9         99.01         98.26         3.90 o                         
  -4   6   9         54.67         49.78         3.26 o                         
  -3   6   9         69.74         75.81         3.59 o                         
  -2   6   9         18.35         17.59         2.16 o                         
  -1   6   9         22.44         22.53         1.90 o                         
   0   6   9          1.18         -0.16         1.26 o                         
   1   6   9          9.40         12.32         1.76 o                         
   2   6   9          7.35          2.08         1.90 o                         
   3   6   9          0.89         -1.11         2.16 o                         
   4   6   9          4.87          2.78         2.74 o                         
 -10   7   9         10.79         15.75         2.26 o                         
  -9   7   9         43.00         54.78         3.21 o                         
  -8   7   9          3.61          3.15         2.45 o                         
  -7   7   9         65.07         62.69         3.73 o                         
  -6   7   9         27.39         32.28         2.90 o                         
  -5   7   9          9.56          9.80         2.70 o                         
  -4   7   9         59.09         74.30         3.21 o                         
  -3   7   9         21.72         23.05         2.07 o                         
  -2   7   9          0.02         -0.26         1.57 o                         
  -1   7   9          6.08         10.49         1.70 o                         
   0   7   9          8.50         10.60         1.59 o                         
   1   7   9         10.42          4.28         1.63 o                         
   2   7   9          9.87          7.27         2.18 o                         
   3   7   9         25.27         22.28         2.93 o                         
 -10   8   9         79.62         84.83         3.65 o                         
  -9   8   9          5.31          8.02         1.77 o                         
  -8   8   9         21.40         20.55         2.83 o                         
  -7   8   9          5.31          2.25         1.68 o                         
  -6   8   9        165.98        177.82         5.15 o                         
  -5   8   9          5.54          3.05         1.63 o                         
  -4   8   9          0.79         -0.23         1.46 o                         
  -3   8   9          4.78          5.18         1.65 o                         
  -2   8   9          1.81          1.00         1.44 o                         
  -1   8   9          3.76          4.20         1.59 o                         
   0   8   9         14.28         11.58         2.60 o                         
   1   8   9          0.25          0.33         1.62 o                         
   2   8   9          3.29          4.31         1.96 o                         
   3   8   9         10.09         12.13         2.45 o                         
  -9   9   9          7.36         12.04         2.05 o                         
  -8   9   9         13.04         12.75         2.07 o                         
  -7   9   9          4.98          3.47         1.78 o                         
  -6   9   9          0.16          0.52         1.72 o                         
  -5   9   9         24.36         16.30         2.01 o                         
  -4   9   9         17.43         13.80         1.94 o                         
  -3   9   9          0.90          4.18         1.60 o                         
  -2   9   9         94.45         92.59         5.88 o                         
  -1   9   9          2.73          3.08         1.86 o                         
   0   9   9          8.23         11.49         1.91 o                         
   1   9   9         21.19         22.46         2.35 o                         
   2   9   9         35.01         38.14         3.18 o                         
  -8  10   9          0.62          1.84         1.72 o                         
  -7  10   9          9.77         10.09         2.84 o                         
  -6  10   9         12.76         14.76         2.16 o                         
  -5  10   9          0.19         -2.02         2.02 o                         
  -4  10   9          0.05         -1.66         1.66 o                         
  -3  10   9         72.59         87.38         4.56 o                         
  -2  10   9          1.29          0.09         1.69 o                         
  -1  10   9         11.09         14.58         2.25 o                         
   0  10   9         45.33         46.42         3.07 o                         
   1  10   9          6.58          7.30         1.81 o                         
  -7  11   9          0.07         -1.86         1.86 o                         
  -6  11   9          2.78          6.94         2.14 o                         
  -5  11   9         24.97         30.57         2.66 o                         
  -4  11   9         51.57         56.99         3.28 o                         
  -3  11   9          3.14          9.59         2.29 o                         
  -2  11   9         25.28         23.21         2.44 o                         
  -1  11   9         15.74         18.87         2.20 o                         
   0  11   9          7.40          7.11         1.90 o                         
  -5  12   9          7.86          9.61         2.17 o                         
  -4  12   9          0.01         -1.21         1.66 o                         
  -3  12   9          4.53         10.12         2.16 o                         
  -2  12   9          6.49         12.82         2.29 o                         
  -9   0  10         12.37         16.07         5.54 o                         
  -8   0  10         72.97         55.41         7.76 o                         
  -7   0  10         35.20         62.06         8.31 o                         
  -6   0  10         21.52         34.91         6.10 o                         
  -5   0  10          8.48         13.30         5.54 o                         
  -4   0  10         19.31         15.52         5.54 o                         
  -3   0  10          0.03          3.32         4.43 o                         
  -2   0  10          7.69         18.47         4.10 o                         
  -1   0  10          1.97          1.44         3.32 o                         
   0   0  10          0.53         -0.81         3.88 o                         
   1   0  10          1.25         -2.74         2.74 o                         
  -9   1  10          3.63          5.82         3.53 o                         
  -8   1  10          0.93          0.85         2.92 o                         
  -7   1  10         16.32         19.86         4.10 o                         
  -6   1  10         95.47         99.77         7.05 o                         
  -5   1  10          8.56         16.75         3.71 o                         
  -4   1  10          0.05          4.43         3.13 o                         
  -3   1  10         14.01         16.34         2.77 o                         
  -2   1  10          0.30         -2.00         2.00 o                         
  -1   1  10          2.65         -1.72         2.00 o                         
   0   1  10          0.12         -1.26         2.11 o                         
   1   1  10          1.16          3.10         2.28 o                         
  -9   2  10          0.76         -0.85         4.43 o                         
  -8   2  10          0.01          0.11         2.92 o                         
  -7   2  10          3.17          4.11         5.54 o                         
  -6   2  10         18.92         21.21         5.54 o                         
  -5   2  10         26.93         33.33         4.70 o                         
  -4   2  10         44.91         50.32         4.36 o                         
  -3   2  10          0.78          3.60         3.33 o                         
  -2   2  10          3.09         -0.98         2.00 o                         
  -1   2  10          1.28         -0.04         2.06 o                         
   0   2  10         30.93         29.43         3.23 o                         
   1   2  10         29.93         34.75         3.44 o                         
  -9   3  10         45.31         46.30         3.54 o                         
  -8   3  10          8.41         10.89         2.29 o                         
  -7   3  10         38.32         37.20         4.70 o                         
  -6   3  10          3.67          9.03         3.31 o                         
  -5   3  10         15.90         20.53         4.10 o                         
  -4   3  10         17.80         17.53         4.36 o                         
  -3   3  10          0.28         -0.22         2.33 o                         
  -2   3  10          0.70          0.50         2.06 o                         
  -1   3  10          7.73          5.66         2.72 o                         
   0   3  10          7.27         13.82         2.62 o                         
   1   3  10          1.43          0.26         1.71 o                         
  -8   4  10         18.97         21.87         3.30 o                         
  -7   4  10          7.35         12.11         2.98 o                         
  -6   4  10         62.13         53.88         4.36 o                         
  -5   4  10        242.61        256.77        16.35 o                         
  -4   4  10         38.33         50.28         4.26 o                         
  -3   4  10          4.09          1.76         2.52 o                         
  -2   4  10          0.47          0.74         2.56 o                         
  -1   4  10          0.43         -1.66         1.66 o                         
   0   4  10          4.80          3.82         1.80 o                         
  -8   5  10          0.11         -0.83         2.24 o                         
  -7   5  10          3.40          3.85         3.52 o                         
  -6   5  10          0.26          4.94         2.65 o                         
  -5   5  10         12.42         21.19         2.75 o                         
  -4   5  10         22.00         30.14         3.09 o                         
  -3   5  10          3.20          8.85         2.29 o                         
  -2   5  10          0.19          0.91         1.86 o                         
  -1   5  10          8.20          6.48         2.07 o                         
   0   5  10         25.55         26.74         2.26 o                         
  -7   6  10          9.52         12.50         2.41 o                         
  -6   6  10          2.90          9.06         2.28 o                         
  -5   6  10          3.37          5.03         1.95 o                         
  -4   6  10         14.87         19.70         2.41 o                         
  -3   6  10          2.97          3.35         2.12 o                         
  -2   6  10          0.01          0.05         1.68 o                         
  -1   6  10          1.12          1.50         1.66 o                         
  -6   7  10         49.05         59.04         4.30 o                         
  -5   7  10          0.77         -0.23         2.60 o                         
  -4   7  10         14.74         12.71         2.06 o                         
  -3   7  10         25.37         23.61         2.30 o                         
  -2   7  10          9.93         13.56         2.85 o                         
  -4   8  10          1.82          5.92         1.70 o                         
                                                                                
