# Supplementary material for: Crystal structure of triethyl 2-(5-nitro-2H-indazol-2-yl)propane-1,2,3-tri­carboxyl­ate
Source: Acta Crystallogr E Crystallogr Commun. 2015 Sep 26;71(Pt 10):o780–1. doi: 10.1107/S2056989015017235 (PMC4647391; doi:10.1107/S2056989015017235)
Supplement: Supplementary file 3 [file e-71-0o780-Isup3.cml]

<?xml version="1.0" ?>
<cml>
<molecule title="1,2,3-triethyl 2-(5-nitro-2H-indazol-2-yl)propane-1,2,3-tricarboxylate" id="m1">
  <atomArray>
    <atom id="a1" elementType="C"
          x2="-0.19945717158669263" y2="-8.789581589848167" />
    <atom id="a2" elementType="C"
          x2="1.2880686008984732" y2="-8.391000260390285" />
    <atom id="a3" elementType="O"
          x2="1.6866499303563554" y2="-6.903474487905119" />
    <atom id="a4" elementType="C"
          x2="3.174175702841521" y2="-6.504893158447238" />
    <atom id="a5" elementType="O"
          x2="4.263120145868804" y2="-7.5938376014745215" />
    <atom id="a6" elementType="C"
          x2="3.5727570322994033" y2="-5.017367385962072" />
    <atom id="a7" elementType="C"
          x2="5.060282804784569" y2="-4.618786056504191" />
    <atom id="a8" elementType="C"
          x2="5.458864134242449" y2="-6.106311828989356" />
    <atom id="a9" elementType="C"
          x2="6.946389906727615" y2="-6.5048931584472385" />
    <atom id="a10" elementType="O"
          x2="8.035334349754898" y2="-5.415948715419955" />
    <atom id="a11" elementType="O"
          x2="7.344971236185497" y2="-7.992418930932404" />
    <atom id="a12" elementType="C"
          x2="8.832497008670662" y2="-8.391000260390285" />
    <atom id="a13" elementType="C"
          x2="9.231078338128544" y2="-9.87852603287545" />
    <atom id="a14" elementType="N"
          x2="4.661701475326687" y2="-3.1312602840190253" />
    <atom id="a15" elementType="C"
          x2="3.2239876185209972" y2="-2.579373641719262" />
    <atom id="a16" elementType="C"
          x2="3.3045849911351306" y2="-1.041484158197218" />
    <atom id="a17" elementType="C"
          x2="2.2156405481078467" y2="0.04746028483006981" />
    <atom id="a18" elementType="C"
          x2="2.6142218775657318" y2="1.5349860573152343" />
    <atom id="a19" elementType="C"
          x2="4.101747650050898" y2="1.9335673867731136" />
    <atom id="a20" elementType="C"
          x2="5.19069209307818" y2="0.8446229437458279" />
    <atom id="a21" elementType="C"
          x2="4.792110763620297" y2="-0.6429028287393366" />
    <atom id="a22" elementType="N"
          x2="5.630854877543438" y2="-1.9344555033752902" />
    <atom id="a23" elementType="N" formalCharge="1"
          x2="1.5252774345384512" y2="2.6239305003425204" />
    <atom id="a24" elementType="O" formalCharge="-1"
          x2="0.03775166205328517" y2="2.2253491708846416" />
    <atom id="a25" elementType="O"
          x2="1.9238587639963372" y2="4.111456272827684" />
    <atom id="a26" elementType="C"
          x2="6.547808577269733" y2="-4.22020472704631" />
    <atom id="a27" elementType="O"
          x2="8.068848621786245" y2="-4.461113803208266" />
    <atom id="a28" elementType="O"
          x2="6.9463899067276165" y2="-2.7326789545611447" />
    <atom id="a29" elementType="C"
          x2="8.433915679212783" y2="-2.334097625103265" />
    <atom id="a30" elementType="C"
          x2="9.522860122240065" y2="-3.42304206813055" />
  </atomArray>
  <bondArray>
    <bond atomRefs2="a1 a2" order="1" />
    <bond atomRefs2="a2 a3" order="1" />
    <bond atomRefs2="a3 a4" order="1" />
    <bond atomRefs2="a4 a5" order="2" />
    <bond atomRefs2="a4 a6" order="1" />
    <bond atomRefs2="a6 a7" order="1" />
    <bond atomRefs2="a7 a8" order="1" />
    <bond atomRefs2="a8 a9" order="1" />
    <bond atomRefs2="a9 a10" order="2" />
    <bond atomRefs2="a9 a11" order="1" />
    <bond atomRefs2="a11 a12" order="1" />
    <bond atomRefs2="a12 a13" order="1" />
    <bond atomRefs2="a7 a14" order="1" />
    <bond atomRefs2="a14 a15" order="1" />
    <bond atomRefs2="a15 a16" order="2" />
    <bond atomRefs2="a16 a17" order="1" />
    <bond atomRefs2="a17 a18" order="2" />
    <bond atomRefs2="a18 a19" order="1" />
    <bond atomRefs2="a19 a20" order="2" />
    <bond atomRefs2="a20 a21" order="1" />
    <bond atomRefs2="a16 a21" order="1" />
    <bond atomRefs2="a21 a22" order="2" />
    <bond atomRefs2="a14 a22" order="1" />
    <bond atomRefs2="a18 a23" order="1" />
    <bond atomRefs2="a23 a24" order="1" />
    <bond atomRefs2="a23 a25" order="2" />
    <bond atomRefs2="a7 a26" order="1" />
    <bond atomRefs2="a26 a27" order="2" />
    <bond atomRefs2="a26 a28" order="1" />
    <bond atomRefs2="a28 a29" order="1" />
    <bond atomRefs2="a29 a30" order="1" />
  </bondArray>
</molecule>
</cml>
